# Supplementary material for: TET-mediated epimutagenesis of the Arabidopsis thaliana methylome
Source: Nat Commun. 2018 Mar 1;9:895. doi: 10.1038/s41467-018-03289-7 (PMC5832761; doi:10.1038/s41467-018-03289-7)
Supplement: Supplementary file 3 — Supplementary Data 1 [file 41467_2018_3289_MOESM3_ESM.xlsx]

## Sheet: Sheet 1
	Col-0 WT-1	Col-0 WT-2	35S:TET1-1	35S:TET1-2
AT1TE00025	0.635977	0.595281	0.360406	0.318493
AT1TE00030	0.868421	0.868852	0.516129	0.462025
AT1TE00150	0.903061	0.849421	0.510563	0.461789
AT1TE00220	0.646497	0.552486	0.104167	0.0620525
AT1TE00825	0.575064	0.482014	0.297297	0.399317
AT1TE00840	0.918367	0.9	0.537037	0.453901
AT1TE00845	0.642857	0.565217	0.9	0.351351
AT1TE01140	0.909091	0.877193	0.307692	0.0136986
AT1TE01145	0.796296	0.930233	0.5	0.268657
AT1TE01370	0.776386	0.744861	0.229075	0.230506
AT1TE01390	0.763158	0.75	0.344828	0.345794
AT1TE01395	0.940063	0.887836	0.546135	0.533459
AT1TE01400	0.787234	0.776471	0.362637	0.267016
AT1TE01405	0.915152	0.869231	0.375	0.329231
AT1TE01615	0.570228	0.611465	0.301205	0.296167
AT1TE01665	0.906593	0.79375	0.276316	0.25
AT1TE01750	0.899351	0.834783	0.529412	0.337313
AT1TE01910	0.772936	0.68997	0.227273	0.186567			T
AT1TE02075	0.837707	0.792135	0.0877193	0.102317
AT1TE02175	0.478528	0.63245	0.228916	0.251131
AT1TE02265	0.738806	0.691395	0.401316	0.295673
AT1TE02465	0.732342	0.756014	0.198413	0.28103
AT1TE02540	0.816746	0.802817	0.134375	0.160686
AT1TE02560	0.764368	0.704762	0.571429	0.592105
AT1TE03785	0.673624	0.714689	0.371094	0.327778
AT1TE03860	0.693333	0.737226	0.5	0.375
AT1TE03900	0.516393	0.673797	0.378378	0.175781
AT1TE04165	0.813397	0.767742	0.318966	0.2749
AT1TE04205	0.844937	0.822222	0.201923	0.457875
AT1TE04500	0.503852	0.599022	0.08	0.131363
AT1TE04660	0.666667	0.35	0.285714	0.172727
AT1TE04665	0.930769	0.9	0.378049	0.351111
AT1TE04670	0	1	0	1
AT1TE04675	0.583333	0.481481	0.285714	0.0882353
AT1TE04700	0.818182	0.818182	0.8	0.466667
AT1TE04705	1	0.823529	0.1	0.347826
AT1TE04710	0.913357	0.83945	0.385475	0.379528
AT1TE04715	0.9	0.75	0.2	0.5
AT1TE04720	0.893939	0.875	0.397059	0.338129
AT1TE04725	0.838235	0.945455	0.5625	0.337838
AT1TE04830	0.746835	0.733333	0.244898	0.264957
AT1TE05000	0.876676	0.816054	0.0343137	0.021322
AT1TE05225	0.538462	0.483333	0.133333	0.0964333
AT1TE05280	0.87976	0.84744	0.27226	0.211044
AT1TE05485	0.835777	0.810109	0.264642	0.204986
AT1TE05585	0.702908	0.681818	0.313158	0.326882
AT1TE05870	0.916667	0.935484	0.365385	0.228571
AT1TE06140	0.875	0.857143	0	0.0588235
AT1TE06470	0.882353	0.831804	0.497992	0.47451
AT1TE06480	0.761062	0.769014	0.530364	0.450787
AT1TE07050	0.849462	0.767442	0.36	0.238739
AT1TE07150	0.715517	0.560606	0.207547	0.0431034
AT1TE07290	1	1	0.533333	1
AT1TE07780	0.942675	0.902439	0.376471	0.187166
AT1TE07880	0.710526	0.68552	0.255474	0.141743
AT1TE08050	0.985222	0.978102	0.404494	0.348936
AT1TE08055	0.896552	0.92	0.473684	0.76087
AT1TE08060	0.8	0.466667	0.526316	0.02
AT1TE08240	0.943182	0.810526	0.27027	0.275862
AT1TE08245	0.666667	1	1	0.857143
AT1TE08420	0.920912	0.865356	0.438849	0.449458
AT1TE08580	0.903226	0.894737	0.625	0.470588
AT1TE08660	0.906977	0.873016	0.194175	0.116667
AT1TE09080	0.915663	0.926829	0.259259	0.344538
AT1TE09700	0.902235	0.838816	0.445887	0.406181
AT1TE09820	0.663185	0.511312	0.337748	0.382653
AT1TE09970	0.647908	0.613883	0.273381	0.235849
AT1TE09975	0.945946	0.958333	0.607843	0.411168
AT1TE10560	0.671315	0.605263	0.293907	0.242806
AT1TE10865	0.87108	0.808511	0.142857	0.228216
AT1TE10870	0.780083	0.714286	0.276786	0.353712
AT1TE10875	0.847291	0.79878	0.228571	0.268156
AT1TE10935	0.634921	0.55814	0.157895	0.3125
AT1TE11100	0.661538	0.42623	0.12	0.0666667
AT1TE11110	0.87386	0.836683	0.398551	0.32656
AT1TE11150	0.933333	0.885714	0.105263	0.0612245
AT1TE11380	0.78131	0.768688	0.443775	0.414657
AT1TE11385	0.875	0.772727	0.590909	0.5
AT1TE11535	0.882129	0.849558	0.394904	0.42069
AT1TE11540	1	0.916667	0.529412	0.575
AT1TE11545	0.969697	0.833333	0.404255	0.529915
AT1TE11565	0.564581	0.575431	0.166667	0.195276
AT1TE12230	0.717172	0.636771	0.333333	0.303398
AT1TE12235	0.955556	0.888889	0.409836	0.461111
AT1TE12240	0.952381	0.884615	0.5	0.375
AT1TE12295	0.823529	0.859649	0.487179	0.39759
AT1TE12430	0.780526	0.72447	0.440729	0.418841
AT1TE12675	0.779468	0.773399	0.1	0.104
AT1TE12770	0.510689	0.518644	0.0361446	0.010142
AT1TE13310	0.916667	0.851675	0.362791	0.412752
AT1TE13360	0.876543	0.777778	0.774194	0.729167
AT1TE13365	0.919643	0.902439	0.344262	0.425197
AT1TE13370	0.863636	0.954545	0.315789	0.541667
AT1TE13375	0.814578	0.790808	0.466083	0.418669
AT1TE13690	0.805195	0.8	0.394366	0.303867
AT1TE13965	0.83125	0.763052	0.280488	0.279635
AT1TE14085	0.849162	0.812546	0.356333	0.190924
AT1TE14315	0.817964	0.766949	0.456818	0.450743
AT1TE14320	0.592593	0.4375	0.4	0.678571
AT1TE14350	0.745455	0.787234	0.384615	0.404255
AT1TE14355	0.958333	0.921053	0.730769	0.843137
AT1TE14590	0.934426	0.926829	0.25	0.1
AT1TE14645	0.510638	0.705882	0.142857	0.0930233
AT1TE14750	0.875	0.875	0	0
AT1TE14865	0.701835	0.547046	0.276657	0.166667
AT1TE14905	0.786311	0.754098	0.11336	0.0641447
AT1TE15170	0.816568	0.767606	0.347222	0.360825
AT1TE15175	0.806723	0.724138	0.407407	0.326667
AT1TE15180	0.8	0.666667	0.333333	0
AT1TE15445	0.803714	0.878229	0.459302	0.427699
AT1TE15450	0.505051	0.618182	0.114286	0.584416
AT1TE16080	0.807453	0.790541	0.223214	0.268657
AT1TE16275	0.976744	0.921053	0.5	0.396226
AT1TE16325	0.659016	0.627615	0.263636	0.14876
AT1TE16500	0.590909	0.507463	0.05	0.00591716
AT1TE17300	0.819209	0.883721	0.402299	0.483193
AT1TE17305	0.884615	0.7	0.5	0.627907
AT1TE17370	0.64899	0.523962	0.214286	0.204276
AT1TE17415	0.851211	0.821516	0.409222	0.397403
AT1TE17555	0.590489	0.566075	0.275148	0.263279
AT1TE17875	0.829268	0.781538	0.46696	0.344482
AT1TE18285	0.922179	0.882353	0.407643	0.406897
AT1TE18295	0.84186	0.766667	0.460177	0.380898
AT1TE18370	0.839759	0.825218	0.46729	0.376176
AT1TE18380	1	0	0	0
AT1TE18410	0.824811	0.78649	0.415765	0.385596
AT1TE18955	0.94375	0.776786	0.594937	0.437158
AT1TE19090	0.851211	0.798319	0.431655	0.389189
AT1TE19130	0.855408	0.822441	0.312195	0.088587
AT1TE19270	0.789986	0.778364	0.222892	0.147036
AT1TE19285	0.897751	0.878378	0.386667	0.389815
AT1TE19430	0.818034	0.76931	0.437811	0.339273
AT1TE19635	0.721354	0.74359	0.241706	0.234513
AT1TE19910	0.858824	0.819742	0.274662	0.294416
AT1TE20040	0.810526	0.773006	0.154412	0.231939
AT1TE20085	0.878378	0.943396	0.00854701	0.0057971
AT1TE20090	0.900452	0.882353	0.0529412	0
AT1TE20110	0.736462	0.650206	0.284672	0.20122
AT1TE20180	0.544681	0.492	0.3	0.284848
AT1TE20185	0.934426	0.805195	0.02	0
AT1TE20195	0.761015	0.771062	0.3663	0.338942
AT1TE20315	0.898089	0.934579	0.539683	0.323383
AT1TE20410	0.564444	0.746914	0.31405	0.206478
AT1TE20665	0.645604	0.65873	0.118943	0.0822622
AT1TE20670	0.814815	0.762411	0.133333	0.0699301
AT1TE20745	0.750903	0.796089	0.199203	0.184165
AT1TE20750	0.864583	0.897436	0.517241	0.373494
AT1TE20755	0.915344	0.741379	0.43956	0.285
AT1TE20760	0.687151	0.533898	0	0
AT1TE20925	0.926087	0.886207	0.417989	0.334421
AT1TE20930	0.62069	0.821429	0.529412	0.847826
AT1TE20980	0.967742	0.954545	0.357143	0.416667
AT1TE21130	0.704607	0.723473	0.403315	0.326667
AT1TE21210	0.895425	0.813253	0.52	0.492512
AT1TE21310	0.88	0.816609	0.21831	0.29023
AT1TE21360	0.956522	0.869565	0.44	0.422535
AT1TE21510	0.862069	0.722222	0.238095	0.463415
AT1TE21515	0.897959	0.84466	0.424354	0.429126
AT1TE21710	0.904	0.877847	0.460358	0.451613
AT1TE21715	0.92	0.77686	0	0
AT1TE21725	0.68254	0.666667	0.2	0.183673
AT1TE21790	0.557312	0.540031	0.295612	0.296574
AT1TE21805	0.853372	0.878238	0.427835	0.415621
AT1TE21840	0.834862	0.835165	0.454082	0.496124
AT1TE22690	0.871429	0.910714	0.0444444	0
AT1TE22695	0.843254	0.857488	0.0774818	0.00621891
AT1TE22750	0.838337	0.83982	0.445993	0.377317
AT1TE22850	0.894895	0.846074	0.338468	0.0670614
AT1TE22855	0.929825	0.923077	0.647059	0.122807
AT1TE22865	0.8	0.615385	0.285714	0
AT1TE23065	0.756757	0.695238	0.295181	0.300676
AT1TE23080	0.590476	0.633554	0.0860656	0.143123
AT1TE23270	0.688953	0.613636	0.371951	0.389163
AT1TE23355	0.755319	0.729412	0.108108	0.10596
AT1TE23410	0.619816	0.600571	0.127551	0.101504
AT1TE23420	0.874724	0.825023	0.184343	0.183472
AT1TE23740	0.871497	0.833023	0.401242	0.387574
AT1TE23830	0.946429	0.921569	0.366667	0.258065
AT1TE23835	0.891892	0.846154	0.227273	0.047619
AT1TE23840	0.855319	0.859375	0.302326	0.348624
AT1TE24060	0.681818	0.584184	0.148837	0.0858506
AT1TE24165	0.638514	0.694611	0.281046	0.372263
AT1TE24170	0.639175	0.506494	0.357143	0.142857
AT1TE24250	0.78125	0.689655	0.117647	0
AT1TE24855	0.826087	0.835443	0.356643	0.47807
AT1TE24865	0.885287	0.905714	0.0630252	0.00232019
AT1TE24955	0.923567	0.817391	0.489583	0.452991
AT1TE24960	0.954545	0.8	0.166667	0.214286
AT1TE24965	0.755102	0.869565	0.0526316	0.205128
AT1TE24975	0.818182	0.851064	0.173077	0
AT1TE25115	0.73913	0.633952	0.394958	0.342308
AT1TE25120	0.732143	0.604651	0	0
AT1TE25210	0.83871	0.702206	0.217647	0.247706
AT1TE25470	0.546269	0.501992	0.138462	0.0376176
AT1TE25615	0.944444	0.851064	0.290909	0.314917
AT1TE25645	0.722222	0.651927	0.41746	0.440146
AT1TE25655	0.845144	0.8125	0.336449	0.282051
AT1TE25670	0.665441	0.631313	0.0888889	0.0970464
AT1TE25685	0.871508	0.842105	0.429577	0.411504
AT1TE25860	0.70229	0.712121	0.025974	0.0793651
AT1TE25880	0.75731	0.657005	0.265734	0.1841
AT1TE26105	0.830189	0.76087	0.142857	0.0588235
AT1TE26120	0.681265	0.717262	0.276018	0.269939
AT1TE26260	0.911504	0.852941	0.297297	0.238482
AT1TE26370	0.857438	0.818182	0.389313	0.340807
AT1TE26515	0.874636	0.830537	0.203661	0.199779
AT1TE26520	0.835165	0.758621	0.175	0.0689655
AT1TE26525	0.860656	0.717391	0.169231	0.008
AT1TE26530	0.90625	0.894737	0.0526316	0
AT1TE26535	0.814554	0.762463	0.371134	0.330128
AT1TE26625	0.87067	0.827493	0.460317	0.424396
AT1TE26665	0.864111	0.883721	0.427835	0.440895
AT1TE26675	0.871743	0.866834	0.567114	0.527957
AT1TE26705	0.502762	0.5	0.220339	0.335526
AT1TE26710	0.771429	0.643836	0.134615	0.152
AT1TE26720	0.869565	0.837545	0.416667	0.368557
AT1TE27100	0.827586	0.817518	0.436782	0.443137
AT1TE27295	0.814412	0.79669	0.440738	0.376401
AT1TE27345	0.891304	0.758065	0.3125	0.220779
AT1TE27350	0.808081	0.755102	0.333333	0.28866
AT1TE27365	0.654676	0.836879	0	0.00584795
AT1TE27390	0.837681	0.832237	0.487562	0.438144
AT1TE27395	0.819048	0.731765	0.32197	0.359746
AT1TE27400	0.981132	0.960784	0.666667	0.5125
AT1TE27405	0.877506	0.875274	0.522523	0.387955
AT1TE27470	0.680328	0.451389	0.178322	0.113367
AT1TE27550	0.69395	0.666012	0.297659	0.289189
AT1TE27650	0.745098	0.486486	0	0.0204082
AT1TE27655	0.758865	0.719512	0.0783133	0.131098
AT1TE27665	0.619968	0.510588	0.144737	0.0866373
AT1TE27810	0.780171	0.731416	0.21988	0.190026
AT1TE27815	0.910448	0.869565	0.0645161	0
AT1TE27820	0.94186	0.910714	0.305556	0.123077
AT1TE27830	0.841363	0.786325	0.414414	0.34375
AT1TE27835	0.866667	0.961538	0.1875	0.142857
AT1TE27905	0.834495	0.762069	0.294278	0.28418
AT1TE27915	0.612069	0.541667	0.0714286	0.0661157
AT1TE27940	0.903704	0.80531	0.373134	0.285714
AT1TE28050	0.827715	0.822695	0.257143	0.361789
AT1TE28055	0.815315	0.780952	0.414966	0.344828
AT1TE28170	0.761905	0.692308	0.357143	0.0416667
AT1TE28175	0.87874	0.820946	0.46875	0.439394
AT1TE28370	0.862048	0.805576	0.417854	0.233262
AT1TE28375	0.853846	0.766423	0.507042	0.313167
AT1TE28380	0.893617	0.811189	0.464286	0.397059
AT1TE28390	0.904762	0.833333	0	0.259259
AT1TE28830	0.842925	0.757755	0.261637	0.237367
AT1TE29060	0.839465	0.785211	0.430684	0.407434
AT1TE29065	0.674419	0.65	0	0.235294
AT1TE29070	0.672131	0.601375	0.183333	0.183432
AT1TE29205	0.746528	0.889423	0.488889	0.403042
AT1TE29265	0.782857	0.628743	0.297521	0.227011
AT1TE29390	0.652564	0.551237	0.0909091	0.0822454
AT1TE29410	0.807626	0.683486	0.165109	0.185907
AT1TE29415	0.827292	0.720339	0.193309	0.21875
AT1TE29420	0.78836	0.789773	0.347458	0.343137
AT1TE29425	0.868085	0.836842	0.251852	0.237069
AT1TE29475	0.579439	0.659091	0.247525	0.206731
AT1TE29485	0.566879	0.573643	0.216783	0.15942
AT1TE29570	0.826263	0.793893	0.294545	0.18484
AT1TE29605	0.869128	0.8157	0.19457	0.196407
AT1TE29665	0.830556	0.806548	0.256757	0.202703
AT1TE29990	0.896725	0.86715	0.5	0.465894
AT1TE30090	0.962963	0.818182	0.0487805	0
AT1TE30130	0.741259	0.5	0.141935	0.0649819
AT1TE30185	0.875776	0.830579	0.444444	0.439883
AT1TE30190	0.866667	0.692308	0.25	0.4
AT1TE30195	0.796978	0.765263	0.492176	0.410675
AT1TE30240	0.726027	0.717949	0.302632	0.379085
AT1TE30330	0.635135	0.690141	0.272727	0.203008
AT1TE30365	0.787037	0.786364	0.458824	0.322654
AT1TE30765	0.823529	0.774194	0.2	0.387097
AT1TE30770	0.676842	0.640268	0.224622	0.26026
AT1TE30840	0.809807	0.500891	0.0722892	0.0411765
AT1TE30845	0.801115	0.807198	0.0788732	0.0182342
AT1TE30865	0.793103	0.833333	0.2	0
AT1TE30870	0.893333	0.813853	0.0981595	0.0127389
AT1TE30875	0.843195	0.819843	0.385965	0.344156
AT1TE30880	0.760797	0.635108	0.240924	0.211191
AT1TE30885	0.914286	0.847059	0.121951	0.0396341
AT1TE30890	0.884488	0.838362	0.300752	0.169954
AT1TE30895	0.765625	0.765101	0.329114	0.185185
AT1TE31045	0.804878	0.730496	0.300971	0.290323
AT1TE31190	0.862526	0.827922	0.41524	0.394563
AT1TE31410	1	0.478261	0	0
AT1TE31425	0.72	0.574468	0.326531	0.18797
AT1TE31660	0.634225	0.56662	0.251701	0.269068
AT1TE31750	0.870833	0.819209	0.351852	0.266055
AT1TE31755	0.810811	0.6875	0.5625	0.44186
AT1TE31770	0.915888	0.931034	0.598039	0.515504
AT1TE31785	0.725	0.607143	0.0625	0.14
AT1TE31905	0.75	0.699387	0.280405	0.198358
AT1TE31930	0.724891	0.311301	0.102689	0.0932568
AT1TE31935	0.851385	0.857595	0.344828	0.395918
AT1TE31960	0.566667	0.477477	0.0188679	0.016129
AT1TE31970	0.905812	0.822222	0.269231	0.187105
AT1TE31975	0.852941	0.8	0.384615	0.148148
AT1TE31985	0.694168	0.670782	0.362069	0.348226
AT1TE32000	0.346405	0.701031	0.0517241	0
AT1TE32040	0.677686	0.62	0.185185	0.297143
AT1TE32110	0.5	0.52354	0.0664653	0.0066313
AT1TE32270	0.906475	0.871212	0.269231	0.39196
AT1TE32275	0.881481	0.833333	0.254902	0.332378
AT1TE32280	0.90566	0.818182	0.172414	0.465116
AT1TE32325	0.844765	0.922222	0.487805	0.518421
AT1TE32455	0.708333	0.653543	0.242424	0.234694
AT1TE32460	0.804196	0.694737	0.236364	0
AT1TE32625	0.708155	0.655914	0.112903	0.176796
AT1TE32755	0.873194	0.863057	0.417112	0.338915
AT1TE32760	0.866029	0.754902	0.153226	0.141243
AT1TE32765	0.858501	0.790749	0.255068	0.278132
AT1TE32770	0.833333	1	0.333333	0.125
AT1TE32785	0.822222	0.729045	0.391304	0.341568
AT1TE32805	0.805755	0.738636	0.196721	0.251908
AT1TE32945	0.861842	0.803571	0.438202	0.280193
AT1TE32995	0.711048	0.644531	0.0807453	0.0427136
AT1TE33075	0.761488	0.763333	0.352423	0.364815
AT1TE33330	0.902439	0.871795	0.142857	0.0980392
AT1TE33335	0.681818	0.738095	0	0
AT1TE33340	0.878229	0.841026	0.423423	0.400602
AT1TE33450	0.8	0.655172	0.285714	0.2
AT1TE33455	0.875	0.93617	0.631579	0.405797
AT1TE33460	1	1	0.3	0.416667
AT1TE33465	0.865672	0.755556	0.457627	0.333333
AT1TE33490	0.806729	0.789511	0.451777	0.376935
AT1TE33550	0.8875	0.453846	0.129032	0.214765
AT1TE33555	0.868421	0.731343	0.227848	0.277487
AT1TE33670	0.906122	0.955882	0.165049	0.196237
AT1TE33745	0.711806	0.675	0.271028	0.268939
AT1TE33750	0.863158	0.794872	0.235849	0.296943
AT1TE33905	0.904077	0.876582	0.238806	0.261364
AT1TE33920	0.880734	0.803279	0.181818	0.181818
AT1TE33925	0.917808	0.820896	0.255814	0.237037
AT1TE33955	0.864379	0.835849	0.144788	0.110028
AT1TE34015	0.739016	0.713714	0.314465	0.3207
AT1TE34040	1	0.866667	0.0909091	0.363636
AT1TE34045	0.902439	0.831818	0.39801	0.391192
AT1TE34050	0.933333	0.75	0.2	0.157895
AT1TE34055	0.75	0.714286	0.375	0.375
AT1TE34125	0.872951	0.835366	0.684685	0.601852
AT1TE34170	0.54955	0.486486	0.367232	0.357995
AT1TE34180	0.905759	0.812081	0.344828	0.323353
AT1TE34215	0.523316	0.529197	0.28496	0.210458
AT1TE34255	0.813665	0.756014	0.429907	0.381057
AT1TE34260	0.933333	0.851064	0.538462	0.430894
AT1TE34265	0.648352	0.534884	0.294118	0.355263
AT1TE34275	0.559211	0.552083	0.0729927	0.00791557
AT1TE34300	0.658703	0.65	0.178947	0.256158
AT1TE34315	0.862385	0.833333	0.409506	0.455782
AT1TE34320	0.8125	0.8	0	0
AT1TE34465	0.928571	0.769231	0.0615385	0.0452489
AT1TE34580	0.770955	0.753472	0.451389	0.419979
AT1TE34590	0.719653	0.530303	0.0697674	0.0215827
AT1TE34650	0.64	0.565306	0.217033	0.169837
AT1TE34820	0.792517	0.785088	0.0990991	0.030303
AT1TE34825	0.614601	0.560694	0.264	0.159533
AT1TE34895	0.982759	0.866667	0.578947	0.5
AT1TE35060	0.848416	0.786624	0.506276	0.418519
AT1TE35100	0.730307	0.656546	0.262911	0.284104
AT1TE35105	0.839921	0.836676	0.355263	0.371601
AT1TE35245	0.889423	0.85567	0.0409357	0
AT1TE35250	0.895582	0.869707	0.497653	0.498333
AT1TE35255	0.960784	0.755556	0.588235	0.574074
AT1TE35270	0.666667	0.666667	0.0588235	0.22
AT1TE35275	0.859206	0.79	0.384615	0.385417
AT1TE35280	0.927835	0.881326	0.598109	0.513593
AT1TE35300	0.875	0.769231	0.142857	0.425532
AT1TE35305	0.892247	0.813675	0.313225	0.245399
AT1TE35315	0.75	0.684211	0	0.114286
AT1TE35325	0.721137	0.678112	0.357977	0.341049
AT1TE35460	0.768982	0.672269	0.357143	0.374622
AT1TE35525	0.479167	0.714286	0.172414	0.166667
AT1TE35530	0.730159	0.803922	0.36	0.0273973
AT1TE35535	0.82069	0.765957	0.172414	0.198529
AT1TE35540	0.780488	0.8	0.115385	0.198582
AT1TE35575	0.657534	0.633663	0.40678	0.360656
AT1TE35590	0.905882	0.83871	0.726415	0.649446
AT1TE35595	0.545455	0.6	0	0.111111
AT1TE35600	0.777778	0.692308	0	0.21875
AT1TE35605	0.710744	0.686275	0.106383	0.124088
AT1TE35620	0.885609	0.824859	0.424242	0.409836
AT1TE35625	0.672065	0.564315	0.0780142	0.146067
AT1TE35630	0.647436	0.453333	0.193182	0.0895522
AT1TE35635	0.790698	0.75	0.466667	0.475
AT1TE35670	0.832877	0.817276	0.299492	0.234234
AT1TE35675	0.843243	0.684932	0.27907	0.251678
AT1TE35680	0.841667	0.780523	0.25	0.328384
AT1TE35720	0.915691	0.824771	0.325477	0.228327
AT1TE35815	0.538462	0.551724	0.176471	0
AT1TE35820	0.819277	0.87037	0.111111	0.0970874
AT1TE35830	0.888889	0.8	0.272727	0.0909091
AT1TE35835	0.766234	0.775862	0.15625	0.314607
AT1TE35845	0.787037	0.771739	0.163934	0.105769
AT1TE35850	0.82	0.85	0.627451	0.497608
AT1TE35855	0.844358	0.788674	0.38322	0.320244
AT1TE35860	0.898551	0.822314	0.531792	0.395928
AT1TE35900	0.877143	0.868502	0.271277	0.163227
AT1TE35955	0.848168	0.793814	0.3	0.246973
AT1TE35970	0.833333	0.820225	0.0851064	0.0752688
AT1TE35985	0.756098	0.821429	0.176471	0.255474
AT1TE36030	1	0.5	0	0.166667
AT1TE36035	0.911392	0.857143	0.608696	0.416667
AT1TE36050	0.72549	0.676471	0.2	0.142857
AT1TE36055	0.7	0.715789	0.0888889	0.284211
AT1TE36060	0.711603	0.638507	0.228108	0.131503
AT1TE36115	0.755319	0.741176	0.142857	0.102273
AT1TE36120	0.73444	0.720703	0.236686	0.277427
AT1TE36215	0.928571	0.857143	0.590164	0.423387
AT1TE36345	0.618557	0.552083	0.302817	0.337838
AT1TE36350	0.752212	0.7	0.162791	0.204724
AT1TE36510	0.872576	0.820084	0.458194	0.400788
AT1TE36550	0.754098	0.669468	0.248945	0.18
AT1TE36560	0.85	0.660714	0.347826	0.253165
AT1TE36565	0.73913	0.62963	0.258065	0.154762
AT1TE36570	0.849953	0.801078	0.456193	0.430981
AT1TE36660	0.789474	0.558824	0.0909091	0
AT1TE36715	0.872694	0.863326	0.44186	0.399794
AT1TE36720	0.592593	0.5	0.352941	0.196078
AT1TE36770	0.73913	0.645161	0.473684	0.305556
AT1TE36890	0.541717	0.604613	0.285151	0.262381
AT1TE36940	0.5	0.555556	0.176471	0.211538
AT1TE36960	0.894309	0.885542	0.461538	0.417178
AT1TE37050	0.722374	0.613661	0.190798	0.150778
AT1TE37140	0.917808	0.797619	0.0227273	0.0242215
AT1TE37165	0.851752	0.848708	0.463415	0.418886
AT1TE37170	0.8159	0.800604	0.432292	0.236742
AT1TE37180	0.65493	0.512876	0.0836364	0.0666667
AT1TE37210	0.919679	0.796053	0.611702	0.380668
AT1TE37215	0.88457	0.829114	0.515971	0.437739
AT1TE37220	0.896552	0.708333	0.421053	0.196078
AT1TE37250	0.705882	0.5	0.0545455	0.00884956
AT1TE37260	0.813291	0.781377	0.151079	0.103448
AT1TE37265	0.887776	0.856903	0.48313	0.310424
AT1TE37305	0.782915	0.79442	0.319672	0.325253
AT1TE37310	0.653169	0.67402	0.44898	0.346565
AT1TE37590	0.595281	0.464986	0.0123967	0.00215054
AT1TE37600	0.912621	0.825397	0.0483871	0.121019
AT1TE37605	0.927419	0.889831	0.218391	0.2125
AT1TE37610	0.790592	0.496109	0.166667	0.262228
AT1TE37660	0.630901	0.606586	0.178125	0.134111
AT1TE37680	0.866995	0.865979	0.411348	0.479167
AT1TE37685	0.721053	0.613333	0.195489	0.217993
AT1TE37710	0.5	0.507092	0.273224	0.202353
AT1TE37735	0.666667	0.689024	0.139535	0.0568182
AT1TE37740	0.7	0.717172	0.0363636	0.0662983
AT1TE37760	0.684211	0.630435	0.117647	0
AT1TE37770	0.942623	0.836735	0.550725	0.45122
AT1TE37790	0.798544	0.657576	0.344037	0.301124
AT1TE37890	0.755689	0.693617	0.33125	0.357422
AT1TE37905	0.849558	0.883562	0.47541	0.335079
AT1TE37910	0.75817	0.847619	0.356164	0.351759
AT1TE37915	0.905263	0.857143	0.524752	0.50495
AT1TE37925	0.85375	0.778342	0.432494	0.386802
AT1TE37935	0.487903	0.58	0.137795	0.104
AT1TE37975	0.606498	0.558005	0.260784	0.270989
AT1TE38015	0.817073	0.799283	0.432749	0.412766
AT1TE38025	0.821429	0.65	0.0384615	0.125
AT1TE38090	0.867397	0.831958	0.252358	0.214286
AT1TE38195	0.827451	0.765027	0.0852713	0.0539683
AT1TE38200	0.769231	0.702703	0	0.0222222
AT1TE38210	0.829787	0.95122	0.428571	0.535714
AT1TE38245	0.744444	0.80315	0.419162	0.345912
AT1TE38260	0.900775	0.810591	0.300481	0.346821
AT1TE38300	0.912	0.895604	0.5	0.463308
AT1TE38320	0.773585	0.738462	0.16	0
AT1TE38340	0.586682	0.542907	0.182371	0.221675
AT1TE38345	1	0.9375	0.444444	0.428571
AT1TE38350	0.876404	0.789474	0.617647	0.519553
AT1TE38355	0.916667	0.666667	0	0.0909091
AT1TE38360	0.903704	0.83908	0.433962	0.435374
AT1TE38445	0.844156	0.845588	0.224299	0.189781
AT1TE38530	0.817883	0.740847	0.429864	0.384307
AT1TE38560	0.711111	0.55	0	0
AT1TE38700	0.840909	0.864	0.239726	0.222513
AT1TE38705	0.916435	0.85614	0.477707	0.5
AT1TE38710	0.768293	0.703125	0.157895	0.0987654
AT1TE38775	0.736697	0.748718	0.330601	0.277844
AT1TE38780	0.833333	0.819672	0.11236	0.075188
AT1TE38820	0.899408	0.879562	0.353933	0.424699
AT1TE38860	0.610245	0.613281	0.154717	0.161943
AT1TE38865	0.735016	0.684	0.246696	0.242206
AT1TE38900	0.891304	0.830846	0.174312	0.145329
AT1TE38915	0.81295	0.717949	0.171875	0.107527
AT1TE38920	0.77027	0.865385	0.0322581	0.0581395
AT1TE38925	0.887755	0.90604	0.252078	0.0973111
AT1TE38930	0.911765	0.915385	0.285714	0.370787
AT1TE38935	0.616352	0.80315	0.582278	0.569948
AT1TE38940	0.86899	0.852174	0.496633	0.464265
AT1TE38950	0.53	0.773885	0.0178571	0.0487239
AT1TE38985	0.842333	0.714583	0.380471	0.227778
AT1TE38995	0.784314	0.848485	0.263158	0.0909091
AT1TE39005	0.809829	0.708134	0.333333	0.298039
AT1TE39010	0.705521	0.648485	0.173469	0.179012
AT1TE39025	0.793478	0.754098	0.405405	0.446328
AT1TE39030	0.865196	0.814035	0.268868	0.106624
AT1TE39100	0.830189	0.814433	0.16	0.175258
AT1TE39105	0.755486	0.694397	0.334123	0.294182
AT1TE39140	0.947059	0.838095	0.383333	0.26506
AT1TE39145	0.810256	0.777778	0.369231	0.310811
AT1TE39150	0.902913	0.785714	0.333333	0.32948
AT1TE39160	0.7	0.666667	0.212121	0.193548
AT1TE39165	0.805825	0.842697	0.521127	0.465517
AT1TE39215	0.871287	0.76087	0.0958904	0.296053
AT1TE39225	0.769006	0.741036	0.417178	0.301837
AT1TE39335	0.758555	0.745921	0.165289	0.184258
AT1TE39340	0.75	0.725	0.354839	0.470588
AT1TE39360	0.826705	0.785714	0.345277	0.297297
AT1TE39370	0.843137	0.820513	0.621622	0.705128
AT1TE39375	0.95	0.730769	0.375	0.470588
AT1TE39380	0.759259	0.66	0.407407	0.277273
AT1TE39385	0.666667	1	0.666667	0.142857
AT1TE39390	0.927536	0.892308	0.338462	0.319149
AT1TE39395	0	1	0.411765	0.461538
AT1TE39400	0.913043	0.939394	0.428571	0.508772
AT1TE39490	0.764977	0.707071	0.160377	0.021978
AT1TE39495	0.914286	0.813953	0.545455	0.47541
AT1TE39515	0.868838	0.837736	0.331117	0.304078
AT1TE39530	0.748889	0.784946	0.364261	0.359746
AT1TE39535	0.935211	0.899351	0.422311	0.405357
AT1TE39545	0.585106	0.427184	0.181818	0.107383
AT1TE39630	0.90625	0.891892	0	0
AT1TE39720	0.559113	0.53719	0.236181	0.137097
AT1TE39750	0.857143	0.703704	0	0
AT1TE39755	0.861538	0.782895	0.436893	0.440816
AT1TE39790	0.877907	0.826389	0.284091	0.257384
AT1TE39800	0.925	0.911765	0.175439	0.146758
AT1TE39805	0.904412	0.883212	0.605634	0.352174
AT1TE39810	0.840909	0.828571	0.336735	0.440909
AT1TE39820	0.615385	0.525896	0.219512	0.146707
AT1TE39830	0.873563	0.875862	0.376033	0.348006
AT1TE39835	0.893617	0.886364	0.181818	0.185185
AT1TE39840	0.927184	0.908571	0.178808	0.2
AT1TE39845	0.965517	0.947826	0.378378	0.347594
AT1TE39855	0.814727	0.694524	0.348432	0.319039
AT1TE39875	0.811321	0.722222	0.565217	0.46
AT1TE39880	0.845286	0.759212	0.476839	0.393711
AT1TE39905	0.884956	0.791139	0.521008	0.506993
AT1TE39915	0.835556	0.830097	0.415094	0.45298
AT1TE39945	0.859649	0.864865	0.117647	0.0483871
AT1TE39950	0.90553	0.828471	0.436893	0.280165
AT1TE39965	0.818966	0.755556	0.343434	0.316176
AT1TE39970	0.866667	0.836364	0.283784	0.300926
AT1TE39975	0.933962	0.814815	0.407767	0.412214
AT1TE39980	0.787879	0.863636	0.25	0.0555556
AT1TE39985	0.904255	0.7125	0.288889	0.378205
AT1TE39990	0.90099	0.826667	0.472222	0.423729
AT1TE39995	0.871429	0.793103	0.20339	0.380597
AT1TE40000	0.76	0.743902	0.163265	0.242424
AT1TE40020	0.732824	0.658088	0.186352	0.103862
AT1TE40060	0.701299	0.608571	0.146597	0.072093
AT1TE40075	0.584127	0.483471	0.150327	0.170245
AT1TE40090	0.761719	0.685237	0.353712	0.361386
AT1TE40120	0.794702	0.721827	0.31853	0.277899
AT1TE40130	0.921053	0.727273	0.0434783	0.25
AT1TE40160	0.831683	0.869919	0.275362	0.172662
AT1TE40175	0.655172	0.649123	0.297297	0.296296
AT1TE40180	0.740741	0.725	0.222222	0.234848
AT1TE40230	0.891051	0.847826	0.170732	0.244681
AT1TE40235	0.916667	0.48	0	0
AT1TE40240	0.610236	0.595867	0.302817	0.254782
AT1TE40260	0.693182	0.373418	0.215517	0.289773
AT1TE40265	0.910224	0.841603	0.284797	0.292442
AT1TE40295	0.855524	0.851145	0.521053	0.577726
AT1TE40305	0.649485	0.745174	0.0290698	0.0866873
AT1TE40340	0.8941	0.826471	0.590643	0.441046
AT1TE40345	0.832727	0.875	0.7	0.473477
AT1TE40355	0.745989	0.685624	0.46131	0.38391
AT1TE40405	0.634615	0.843137	0.666667	0.64
AT1TE40415	0.581395	0.569697	0.3375	0.439791
AT1TE40470	0.7725	0.769231	0.191781	0.165501
AT1TE40525	0.906077	0.82801	0.378277	0.421338
AT1TE40560	0.884977	0.864943	0.239852	0.164516
AT1TE40565	0.870748	0.886179	0.241758	0.174312
AT1TE40570	0.924138	0.872038	0.277311	0.26513
AT1TE40580	0.83871	0.666667	0.173913	0.166667
AT1TE40590	0.8	0.870968	0.217391	0.244444
AT1TE40595	0.872385	0.834688	0.408257	0.455036
AT1TE40605	0.770115	0.464844	0.0608108	0.137427
AT1TE40620	0.78865	0.778607	0.317568	0.328546
AT1TE40640	0.832117	0.779412	0.207792	0.210843
AT1TE40685	0.651163	0.57716	0.209677	0.224824
AT1TE40690	0.732919	0.65625	0.153846	0.337209
AT1TE40710	0.587629	0.553846	0.227273	0.21875
AT1TE40725	0.888889	0.776256	0.509615	0.42671
AT1TE40730	0.829787	0.882353	0.375	0.275862
AT1TE40735	0.731707	0.688889	0.241379	0.142857
AT1TE40770	0.861813	0.824268	0.347403	0.361233
AT1TE40775	0.928775	0.9	0.5875	0.384259
AT1TE40780	0.825175	0.847458	0.527473	0.452381
AT1TE40785	0.711864	0.693333	0.392857	0.387879
AT1TE40790	0.93007	0.892086	0.345455	0.375887
AT1TE40795	0.767442	0.728155	0.0862069	0.03125
AT1TE40810	0.732394	0.863636	0.37037	0.309524
AT1TE40870	0.861671	0.809524	0.2	0.189702
AT1TE40875	0.488889	0.639344	0.212766	0.106796
AT1TE40900	0.710938	0.71	0.193717	0.250965
AT1TE40925	0.721108	0.602195	0.313853	0.276879
AT1TE40930	0.868735	0.777778	0.229412	0.10219
AT1TE40935	0.958904	0.692308	0.428571	0.45283
AT1TE40940	0.848425	0.855652	0.552536	0.477813
AT1TE40945	0.875	0.896552	0.588235	0.533333
AT1TE40950	0.907563	0.79661	0.649485	0.566667
AT1TE40955	0.879464	0.80826	0.513889	0.446987
AT1TE40960	0.939394	0.909091	0.576923	0.651376
AT1TE40965	0.642857	0.869565	0.5625	0.6875
AT1TE40970	0.608696	0.6	0.166667	0.130435
AT1TE40975	0.768953	0.76875	0.268908	0.130597
AT1TE40980	0.906103	0.880342	0.34	0.498442
AT1TE40985	0.84507	0.785714	0.422222	0.481013
AT1TE41025	0.882353	0.813333	0.0909091	0.12037
AT1TE41030	0.848214	0.80663	0.545455	0.374194
AT1TE41035	1	0.75	1	1
AT1TE41040	0.900901	0.868132	0.47619	0.242647
AT1TE41045	0.776952	0.759494	0.196262	0.195946
AT1TE41055	0.688889	0.574074	0.179487	0.232558
AT1TE41075	0.702381	0.672	0.0365854	0.00636943
AT1TE41090	0.745223	0.696429	0.0806452	0.00327869
AT1TE41115	0.746	0.749319	0.199367	0.208809
AT1TE41135	0.714286	0.673684	0.322034	0.160714
AT1TE41140	0.834043	0.812672	0.464115	0.423581
AT1TE41145	0.686981	0.677419	0.301775	0.332481
AT1TE41165	0.636364	0.73913	0.125	0
AT1TE41170	0.691318	0.656904	0.314465	0.376694
AT1TE41185	0.670571	0.613497	0.252976	0.298834
AT1TE41230	0.886545	0.836271	0.490095	0.400256
AT1TE41235	0.88172	0.809524	0.0714286	0.168317
AT1TE41240	0.926446	0.878788	0.411215	0.40228
AT1TE41250	0.862069	0.784	0.212121	0.0242915
AT1TE41265	0.89697	0.880952	0.289474	0.147059
AT1TE41295	0.830769	0.711538	0.230769	0.263158
AT1TE41310	0.951087	0.94958	0.232653	0.106457
AT1TE41315	0.895397	0.814815	0.323699	0.344086
AT1TE41340	0.835616	0.765957	0.325581	0.455959
AT1TE41345	0.894408	0.832215	0.432093	0.0869286
AT1TE41350	0.807587	0.747536	0.447077	0.294101
AT1TE41360	0.837696	0.773438	0.25	0.305085
AT1TE41385	0.836364	0.852941	0.3	0.147541
AT1TE41390	0.817308	0.798077	0.544118	0.440299
AT1TE41415	0.887805	0.820205	0.46281	0.370679
AT1TE41420	0.748971	0.748663	0.221374	0.117424
AT1TE41425	0.862559	0.736041	0.359649	0.451163
AT1TE41455	0.894737	0.941176	0.0666667	0
AT1TE41460	0.832767	0.789909	0.411576	0.357798
AT1TE41465	0.769058	0.786441	0.393204	0.373418
AT1TE41470	0.888889	0.75	0.4375	0.226415
AT1TE41475	0.923077	0.865979	0.474576	0.513699
AT1TE41480	0.883978	0.832168	0.36	0.285024
AT1TE41485	0.849057	0.787313	0.43787	0.376658
AT1TE41490	0.870748	0.794118	0.410256	0.315436
AT1TE41495	1	0.666667	0.5	0.047619
AT1TE41500	0.819231	0.834008	0.537415	0.521739
AT1TE41505	0.838235	0.807018	0.446809	0.411765
AT1TE41525	0.83747	0.778711	0.152149	0.071618
AT1TE41535	1	0.947368	0.55	0.5
AT1TE41540	0.747899	0.743169	0.217391	0.208661
AT1TE41570	0.571429	0.72093	0	0
AT1TE41575	0.892617	0.814159	0.278846	0.222707
AT1TE41580	0.816092	0.793269	0.594595	0.294118
AT1TE41585	0.83376	0.767442	0.371585	0.265403
AT1TE41610	0.703125	0.757143	0.102041	0.254054
AT1TE41615	0.741935	0.791045	0.148936	0.336735
AT1TE41625	0.857143	0.75	0.5	0.210526
AT1TE41710	0.818182	1	0.5	0.444444
AT1TE41720	0.896552	0.863636	0.75	0.6
AT1TE41725	0.831579	0.806268	0.323077	0.364066
AT1TE41730	0.727273	0.814815	0.238095	0.238095
AT1TE41735	0.833449	0.805494	0.493902	0.453362
AT1TE41745	0.840692	0.794038	0.471953	0.378171
AT1TE41750	0.72	0.851351	0.471698	0.338983
AT1TE41755	0.875	0.888889	0.6	0.7
AT1TE41765	0.860585	0.758879	0.440367	0.302869
AT1TE41800	0.456204	0.555777	0.079588	0.0304905
AT1TE41805	0.698529	0.738636	0.075	0.0540541
AT1TE41815	0.901515	0.848387	0.43578	0.302564
AT1TE41820	0.855538	0.813456	0.484725	0.433414
AT1TE41835	0.880342	0.847826	0.540816	0.465986
AT1TE41850	0.76324	0.719626	0.565574	0.510204
AT1TE41855	0.878788	0.673913	0.147059	0.153846
AT1TE41860	0.845133	0.821178	0.525408	0.393914
AT1TE41865	0.714734	0.663194	0.360947	0.303922
AT1TE41890	0.919255	0.891667	0.314286	0.26455
AT1TE41905	0.816527	0.739255	0.382494	0.339161
AT1TE41945	0.818182	0.834459	0.351648	0.230068
AT1TE41955	0.580645	0.636364	0.363636	0.59375
AT1TE41960	0.463235	0.614525	0.439024	0.404762
AT1TE41965	0.917333	0.853846	0.23348	0.250531
AT1TE41975	0.533333	0.533333	0.0344828	0.0652174
AT1TE41980	0.9	0.830816	0.437262	0.373303
AT1TE41985	0.903915	0.829596	0.371429	0.299639
AT1TE42015	0.845921	0.693333	0.192053	0.187898
AT1TE42025	0.946809	0.827586	0.651163	0.581395
AT1TE42030	0.898477	0.865	0.412162	0.493289
AT1TE42035	0.875	0.617284	0.117647	0.175
AT1TE42040	0.703704	0.541667	0.0384615	0
AT1TE42050	0.879121	0.72905	0.22043	0.196903
AT1TE42055	0.837104	0.792857	0.271605	0.172775
AT1TE42070	0.9375	0.736842	0.222222	0.190476
AT1TE42075	0.8	0.875	0.75	0.73913
AT1TE42080	0.894737	0.810811	0.580645	0.452145
AT1TE42110	0.844444	0.93617	0.65625	0.661765
AT1TE42125	0.658537	0.618812	0.150685	0.0941176
AT1TE42140	0.87478	0.786408	0.328829	0.245098
AT1TE42145	0.753086	0.75	0.272727	0.152941
AT1TE42150	0.830556	0.815789	0.394444	0.374648
AT1TE42165	0.93617	0.866667	0.0666667	0.0454545
AT1TE42170	0.888278	0.854592	0.165698	0.125
AT1TE42205	0.901639	0.813665	0.396552	0.396825
AT1TE42210	0.844583	0.786726	0.398148	0.359058
AT1TE42215	0.571429	0.851852	0	0.147059
AT1TE42225	0.878852	0.822846	0.454223	0.417588
AT1TE42235	0.824427	0.722826	0.314815	0.200772
AT1TE42245	0.834483	0.887574	0.341772	0.290909
AT1TE42250	0.781818	0.712919	0.196319	0.130293
AT1TE42255	0.739796	0.718121	0.137255	0.175
AT1TE42265	0.703704	0.714286	0.170732	0.107143
AT1TE42270	0.798507	0.694581	0.201681	0.195312
AT1TE42275	0.717333	0.578231	0.318681	0.161826
AT1TE42285	0.95	0.891304	0.24	0.354167
AT1TE42290	0.689109	0.68661	0.351598	0.252427
AT1TE42315	0.923077	0.854305	0.5	0.511962
AT1TE42320	0.837838	0.767857	0	0.012987
AT1TE42335	0.887324	0.84	0.0166667	0.010989
AT1TE42340	0.544	0.487603	0.418919	0.426136
AT1TE42350	0.813084	0.783333	0.0933333	0.138462
AT1TE42370	0.865385	0.816901	0.577465	0.487624
AT1TE42375	0.890625	0.366667	0.513514	0.477273
AT1TE42380	0.894068	0.900763	0.411215	0.486034
AT1TE42385	0.823045	0.883721	0.421384	0.370044
AT1TE42395	0.802607	0.738197	0.448017	0.331496
AT1TE42400	0.837838	0.771171	0.504178	0.417178
AT1TE42405	0.818182	0.711538	0.344828	0.423077
AT1TE42410	0.83871	0.782895	0.598291	0.482353
AT1TE42415	0.820961	0.764398	0.485981	0.370968
AT1TE42430	0.842152	0.802211	0.316522	0.24554
AT1TE42440	0.874016	0.721311	0.354545	0.170819
AT1TE42445	0.921739	0.842172	0.56446	0.399361
AT1TE42450	0.902439	0.714286	0.4375	0.439024
AT1TE42455	0.733333	0.8	0.375	0.0454545
AT1TE42460	0.928571	0.888889	0.555556	0.428571
AT1TE42465	0.899718	0.877193	0.430913	0.357885
AT1TE42470	0.818182	0.772727	0.125	0.208333
AT1TE42475	0.75	0.571429	0.409091	0.0930233
AT1TE42485	0.621429	0.591195	0	0.0197368
AT1TE42490	0.965517	0.922481	0.251232	0.261838
AT1TE42500	0.811594	0.735849	0.474576	0.328
AT1TE42535	0.788571	0.824561	0.193548	0.11828
AT1TE42550	0.838384	0.845238	0.505	0.467787
AT1TE42555	0.661765	0.555556	0.102564	0.116564
AT1TE42560	0.807692	0.815385	0.145833	0.12963
AT1TE42570	0.885542	0.839416	0.388235	0.408163
AT1TE42600	0.837696	0.806667	0.193878	0.226337
AT1TE42620	0.863924	0.739938	0.262032	0.231263
AT1TE42625	0.939024	0.786765	0.40625	0.273973
AT1TE42630	0.730354	0.640167	0.335505	0.276316
AT1TE42635	0.54698	0.54083	0.214286	0.237006
AT1TE42660	0.583333	0.428384	0.196468	0.152724
AT1TE42670	0.928152	0.84375	0.350746	0.32342
AT1TE42675	0.586667	0.705882	0.179487	0.152778
AT1TE42700	0.902439	0.74359	0.0588235	0.0769231
AT1TE42710	0.847887	0.827586	0.208333	0.157895
AT1TE42715	0.84507	0.770492	0.137931	0
AT1TE42725	0.885609	0.851064	0.390071	0.227848
AT1TE42735	0.7	0.625	0	0
AT1TE42745	0.892405	0.92549	0.447368	0.44
AT1TE42750	0.886154	0.802326	0.370213	0.360061
AT1TE42755	0.777262	0.736486	0.199584	0.203095
AT1TE42780	0.743119	0.302521	0.0491803	0.00775194
AT1TE42790	0.905697	0.865196	0.593301	0.497268
AT1TE42800	0.816341	0.765926	0.393162	0.291991
AT1TE42810	0.542714	0.693548	0.428571	0.46281
AT1TE42820	0.805936	0.690265	0.222642	0.188333
AT1TE42835	0.692632	0.861111	0.150943	0.029106
AT1TE42855	0.546667	0.571429	0	0.0754717
AT1TE42860	0.75	0.851852	0	0.0263158
AT1TE42865	0.748387	0.814332	0.164706	0.232653
AT1TE42875	0.933036	0.890295	0.0762195	0.00772201
AT1TE42890	0.867136	0.821412	0.414439	0.332537
AT1TE42915	0.77439	0.804348	0.222222	0.261569
AT1TE42925	0.926471	0.851163	0.5	0.486607
AT1TE42930	0.864407	0.861111	0.527778	0.499225
AT1TE42935	0.652819	0.701117	0.209622	0.0890302
AT1TE42950	0.761092	0.682979	0.320896	0.263889
AT1TE42965	0.830435	0.792619	0.183051	0.230117
AT1TE42975	0.716216	0.6625	0.378378	0.394687
AT1TE42985	0.818182	0.878049	0.172414	0.144578
AT1TE43010	0.884636	0.821357	0.362014	0.374121
AT1TE43015	0.804878	0.717391	0.1	0.125
AT1TE43020	0.877246	0.857616	0.59447	0.471037
AT1TE43025	0.863402	0.780899	0.455814	0.437086
AT1TE43030	0.775862	0.825243	0.489796	0.413223
AT1TE43040	0.714953	0.602041	0.453333	0.359621
AT1TE43045	0.864198	0.83871	0.640625	0.561224
AT1TE43050	0.855817	0.83871	0.333624	0.334132
AT1TE43080	0.882845	0.8375	0.291339	0.262658
AT1TE43085	0.692607	0.590717	0.112069	0.157343
AT1TE43090	0.84375	0.866667	0.307692	0.259259
AT1TE43115	0.572414	0.542056	0.100559	0.108926
AT1TE43140	0.837662	0.791304	0.20743	0.123077
AT1TE43145	0.694158	0.659247	0.30786	0.212882
AT1TE43150	0.738506	0.692308	0.235294	0.22293
AT1TE43170	0.828221	0.744417	0.213376	0.187994
AT1TE43185	0.936364	0.954023	0.28125	0.166667
AT1TE43190	0.834008	0.753333	0.140625	0.215686
AT1TE43195	0.740741	0.582938	0.0763359	0.0550459
AT1TE43220	0.866667	0.882353	0.142857	0.206897
AT1TE43225	0.871037	0.818321	0.523965	0.471889
AT1TE43230	0.819672	0.752809	0.104478	0.133858
AT1TE43235	0.863636	0.741935	0.16	0.125
AT1TE43240	0.778325	0.777778	0.347107	0.305936
AT1TE43245	0.885813	0.785388	0.294118	0.22619
AT1TE43250	0.853712	0.757895	0.307393	0.262626
AT1TE43255	0.872093	0.704918	0.526316	0.316456
AT1TE43260	0.719101	0.595238	0.145833	0.1
AT1TE43265	0.896552	0.849624	0.369369	0.35023
AT1TE43270	0.882353	0.866667	0.416667	0.45
AT1TE43275	0.879725	0.803347	0.26087	0.261484
AT1TE43280	0.878788	0.96	0	0.1875
AT1TE43295	0.867287	0.821875	0.344234	0.32553
AT1TE43300	0.886364	0.826087	0.611111	0.55
AT1TE43305	0.82093	0.74966	0.241345	0.205625
AT1TE43310	0.84058	0.84375	0	0.0743243
AT1TE43325	0.85	0.864407	0.371134	0.483283
AT1TE43340	0.815261	0.723958	0.245614	0.163333
AT1TE43345	0.763441	0.75	0.0526316	0.00925926
AT1TE43350	0.653654	0.640816	0.277017	0.28249
AT1TE43355	0.896267	0.837261	0.420584	0.369513
AT1TE43360	0.705736	0.642623	0.045977	0.00269542
AT1TE43370	0.880597	0.867347	0.258065	0.265734
AT1TE43375	0.939394	0.875	0.531915	0.536364
AT1TE43380	0.890728	0.804	0.302817	0.257143
AT1TE43385	0.714286	0.666667	0	0.222222
AT1TE43395	0.867089	0.809524	0.615385	0.509934
AT1TE43400	0.937931	0.827103	0.479675	0.317308
AT1TE43405	0.88806	0.858156	0.765625	0.54717
AT1TE43410	0.810345	0.846774	0.48	0.263158
AT1TE43420	0.847554	0.770543	0.536866	0.521602
AT1TE43425	0.884615	0.884058	0.790323	0.565401
AT1TE43430	0.86711	0.836431	0.646552	0.570962
AT1TE43435	0.925	0.85	0.71875	0.763158
AT1TE43440	0.903226	0.774725	0.398601	0.349876
AT1TE43445	0.860072	0.804657	0.547368	0.503412
AT1TE43455	0.866667	0.816514	0.484848	0.436137
AT1TE43460	0.855228	0.78961	0.508696	0.484716
AT1TE43465	0.965517	0.888889	0.652174	0.756098
AT1TE43470	0.81875	0.869863	0.263636	0.171875
AT1TE43475	0.898876	0.731707	0.152941	0.0106383
AT1TE43480	0.887755	0.91195	0.395062	0.349727
AT1TE43485	0.838235	0.882353	0.625	0.61
AT1TE43490	0.840426	0.850877	0.263158	0.23913
AT1TE43495	0.860759	0.784946	0.0952381	0.164948
AT1TE43505	0.832952	0.80618	0.384615	0.308824
AT1TE43510	0.864376	0.795673	0.487705	0.428349
AT1TE43515	0.719101	0.734043	0.230769	0.209091
AT1TE43530	0.729858	0.726384	0.293814	0.274112
AT1TE43540	0.68	0.641026	0	0.0196078
AT1TE43580	0.884892	0.888298	0.167513	0.0188324
AT1TE43585	0.878652	0.81324	0.448418	0.347203
AT1TE43605	0.81432	0.748603	0.473469	0.315627
AT1TE43615	0.865747	0.804554	0.245283	0.1875
AT1TE43625	0.901961	0.819905	0.289855	0.294702
AT1TE43630	0.817757	0.828221	0.189655	0.128676
AT1TE43635	0.806563	0.787968	0.356021	0.377313
AT1TE43640	0.745415	0.671166	0.26087	0.242599
AT1TE43655	0.853333	0.783019	0.323308	0.293706
AT1TE43660	0.741176	0.493671	0.075	0
AT1TE43670	0.338931	0.731707	0.17931	0.0349162
AT1TE43675	0.823529	0.78022	0.208955	0.286957
AT1TE43680	0.703704	0.714286	0.08	0.202128
AT1TE43685	0.823529	0.875	0.4	0.184211
AT1TE43690	0.616529	0.730932	0.200692	0.188906
AT1TE43695	0.723404	0.622951	0.21875	0.125
AT1TE43705	0.830508	0.770833	0.351485	0.391361
AT1TE43715	0.801047	0.706349	0.342857	0.135678
AT1TE43740	0.820119	0.768423	0.407657	0.363693
AT1TE43745	0.652174	0.785714	0.692308	0.244444
AT1TE43770	0.875458	0.816555	0.291815	0.21831
AT1TE43775	0.868715	0.828537	0.347992	0.369007
AT1TE43780	0.865747	0.824604	0.474409	0.387122
AT1TE43790	0.896	0.8	0.213333	0.20765
AT1TE43795	0.86747	0.754579	0.228188	0.126935
AT1TE43805	0.843215	0.781421	0.63355	0.497491
AT1TE43810	0.891753	0.773256	0.586207	0.58156
AT1TE43820	0.83905	0.746154	0.563265	0.498127
AT1TE43835	0.863309	0.82716	0.205882	0.221239
AT1TE43840	0.833333	0.857143	0.333333	0.125
AT1TE43845	0.907354	0.848126	0.461664	0.457379
AT1TE43855	0.785714	0.629032	0.380952	0.276596
AT1TE43860	0.861111	0.701493	0.461538	0.371795
AT1TE43865	0.843036	0.785714	0.512915	0.411295
AT1TE43870	0.952	0.85124	0.166667	0.00829876
AT1TE43880	0.860989	0.817693	0.333333	0.123293
AT1TE43885	0.847458	0.74359	0.169811	0.0425532
AT1TE43890	0.940476	0.905473	0.329114	0.243243
AT1TE43895	0.844156	0.925	0.327586	0.342342
AT1TE43900	0.753219	0.755784	0.202247	0.10628
AT1TE43905	0.891213	0.732558	0.430108	0.367424
AT1TE43910	0.890691	0.833858	0.472582	0.397997
AT1TE43915	0.933333	0.840909	0.4	0.519481
AT1TE43920	0.874286	0.857143	0.304	0.115741
AT1TE43925	0.552381	0.686567	0.0625	0.032967
AT1TE43930	0.818841	0.755906	0.674699	0.426136
AT1TE43935	0.875	0.703704	0.0833333	0
AT1TE43940	0.859155	0.833333	0.405405	0.117647
AT1TE43950	0.907895	0.830357	0.351351	0.233696
AT1TE43960	0.890476	0.82636	0.270358	0.325383
AT1TE43970	0.886364	0.769231	0.0769231	0.0731707
AT1TE43975	0.79367	0.754175	0.448035	0.351133
AT1TE43980	0.807692	1	0.73913	0.617647
AT1TE43985	0.833333	0.822368	0.421277	0.401163
AT1TE43990	0.833866	0.83913	0.433333	0.394541
AT1TE44005	0.769811	0.744939	0.0797546	0.0368098
AT1TE44015	0.828571	0.823529	0.173913	0.292683
AT1TE44045	0.876823	0.859838	0.227666	0.22093
AT1TE44050	0.895349	0.899598	0.396341	0.287469
AT1TE44055	0.635974	0.622545	0.310469	0.293767
AT1TE44060	0.80593	0.722689	0.169725	0.0304054
AT1TE44080	0.874214	0.780303	0.145631	0.234234
AT1TE44085	0.599291	0.607296	0.22179	0.243865
AT1TE44100	0.588768	0.609254	0.119349	0.130513
AT1TE44105	0.897418	0.833935	0.342817	0.178821
AT1TE44110	0.972973	0.904762	0.352941	0.214286
AT1TE44115	0.913323	0.854586	0.33935	0.12398
AT1TE44120	0.862832	0.803371	0.346774	0.190476
AT1TE44125	0.873786	0.813205	0.514583	0.479618
AT1TE44130	0.856	0.826667	0.492958	0.365854
AT1TE44135	0.881356	0.69697	0.375	0.235294
AT1TE44140	0.818182	0.928571	0.333333	0.454545
AT1TE44145	1	0.942308	0.181818	0.116279
AT1TE44150	0.8	0.923077	0.166667	0.333333
AT1TE44155	0.90205	0.90085	0.451429	0.415686
AT1TE44160	0.926829	0.814286	0.609375	0.637363
AT1TE44175	0.761421	0.721374	0.12	0.1925
AT1TE44180	0.890203	0.819838	0.450644	0.261017
AT1TE44185	0.757576	0.655172	0.214286	0.0333333
AT1TE44190	0.872093	0.846154	0.186441	0.0671141
AT1TE44195	0.901515	0.860697	0.105882	0.0171149
AT1TE44200	0.864407	0.787072	0.240964	0.227723
AT1TE44205	0.817204	0.791774	0.474308	0.281059
AT1TE44215	0.825183	0.830966	0.544379	0.414422
AT1TE44220	0.898396	0.850267	0.635593	0.585106
AT1TE44225	0.925676	0.791667	0.6	0.493617
AT1TE44230	0.750746	0.689042	0.471609	0.423443
AT1TE44235	0.792576	0.73297	0.623377	0.510779
AT1TE44240	0.967742	0.885714	0.888889	0.8
AT1TE44245	1	0.666667	0.5	0.5625
AT1TE44250	0.905237	0.776903	0.64527	0.577164
AT1TE44255	0.847207	0.792665	0.376687	0.318801
AT1TE44260	0.829365	0.796569	0.296296	0.23475
AT1TE44265	0.89637	0.843484	0.267465	0.283669
AT1TE44270	0.774194	0.751592	0.0752688	0.0630631
AT1TE44330	0.75	0.645161	0.5	0.181818
AT1TE44340	0.636364	0.71875	0.0344828	0
AT1TE44345	0.786611	0.699565	0.297244	0.242248
AT1TE44380	0.809154	0.770986	0.425503	0.26089
AT1TE44385	0.80829	0.767025	0.511765	0.439589
AT1TE44395	0.683969	0.632479	0.362676	0.300578
AT1TE44400	0.722222	0.551724	0	0.025641
AT1TE44410	0.898734	0.881579	0.416667	0.202703
AT1TE44415	0.934066	0.913043	0.4	0.2
AT1TE44420	0.928571	0.867769	0.242857	0.256831
AT1TE44425	0.849112	0.796296	0.211268	0.211864
AT1TE44430	0.873016	0.860656	0.424242	0.374172
AT1TE44435	0.859375	0.857143	0.39801	0.283814
AT1TE44440	0.894737	0.92	0.5625	0.625
AT1TE44450	0.89895	0.819118	0.465157	0.380952
AT1TE44455	0.892722	0.840394	0.463325	0.449845
AT1TE44460	0.96	0.916667	0.2	0.487179
AT1TE44465	0.828571	0.833333	0	0.205882
AT1TE44470	0.779736	0.710526	0.313953	0.191837
AT1TE44475	0.877358	0.829787	0.357143	0.196507
AT1TE44485	0.767932	0.662371	0.315789	0.307551
AT1TE44490	0.815789	0.709524	0.418803	0.41129
AT1TE44505	0.724138	0.730769	0.363636	0.097561
AT1TE44510	0.62963	0.777778	0.111111	0.152174
AT1TE44515	0.850909	0.842975	0.623188	0.483146
AT1TE44520	0.9625	0.876712	0.558824	0.52439
AT1TE44525	0.848566	0.781022	0.573973	0.535047
AT1TE44530	0.84127	0.825397	0.578947	0.481928
AT1TE44535	0.816781	0.794658	0.656977	0.604762
AT1TE44540	0.84755	0.783726	0.536232	0.401515
AT1TE44545	0.820513	0.71875	0.214286	0.135135
AT1TE44550	0.565217	0.545455	0	0
AT1TE44555	0.758133	0.705993	0.260234	0.297994
AT1TE44575	0.859599	0.844118	0.544554	0.340989
AT1TE44585	0.732026	0.821192	0.53125	0.38326
AT1TE44590	0.73913	0.71875	0.62069	0.555556
AT1TE44595	0.880531	0.751152	0.360902	0.326531
AT1TE44600	0.911672	0.818182	0.568627	0.45977
AT1TE44605	0.819978	0.782916	0.528219	0.402846
AT1TE44615	0.775463	0.782418	0.598765	0.517028
AT1TE44620	0.821429	0.66	0.5	0.115385
AT1TE44625	0.891258	0.888462	0.323144	0.319565
AT1TE44630	0.86843	0.816116	0.49233	0.438984
AT1TE44640	0.861111	0.735294	0.05	0.0952381
AT1TE44645	0.776119	0.754902	0.0819672	0.00719424
AT1TE44660	0.708447	0.67356	0.236413	0.202688
AT1TE44665	0.724138	0.727273	0	0
AT1TE44670	0.821565	0.732692	0.543344	0.419023
AT1TE44675	0.571429	0.75	0.333333	0.380952
AT1TE44680	0.826484	0.770335	0.528571	0.493671
AT1TE44685	0.636364	0.75	0.5	0.65
AT1TE44690	0.811909	0.79799	0.524834	0.455475
AT1TE44700	0.931373	0.82906	0.193548	0.163121
AT1TE44705	0.864253	0.84136	0.374408	0.342268
AT1TE44715	0.760331	0.701571	0.398058	0.263158
AT1TE44720	0.714493	0.654867	0.433409	0.377641
AT1TE44725	0.762452	0.755814	0.196078	0.149826
AT1TE44730	0.694517	0.616613	0.201794	0.255981
AT1TE44755	0.944297	0.859935	0.164122	0.134351
AT1TE44760	0.983871	0.918033	0.216216	0.456
AT1TE44765	0.87251	0.69802	0.442177	0.408719
AT1TE44770	0.808743	0.770038	0.496454	0.355425
AT1TE44775	0.842105	0.798246	0.472973	0.389961
AT1TE44780	0.842593	0.662921	0.125	0.184
AT1TE44795	0.658902	0.611738	0.180272	0.172638
AT1TE44800	0.913194	0.814208	0.174242	0.0501672
AT1TE44820	0.823529	0.851852	0.0833333	0.346939
AT1TE44825	0.892707	0.807601	0.461085	0.267606
AT1TE44830	0.78125	0.878788	0.473684	0.3
AT1TE44850	0.758929	0.649351	0	0
AT1TE44875	0.846653	0.800629	0.21031	0.200622
AT1TE44885	0.746479	0.71	0.351351	0.0179641
AT1TE44890	0.868502	0.872255	0.276276	0.142207
AT1TE44895	0.734694	0.73399	0.41358	0.20438
AT1TE44900	0.808989	0.703297	0.580247	0.396226
AT1TE44905	0.78327	0.745174	0.533333	0.422872
AT1TE44910	0.897681	0.807163	0.560175	0.289896
AT1TE44915	0.920863	0.912409	0.448598	0.0353982
AT1TE44920	0.811189	0.77381	0.037037	0.00680272
AT1TE44925	0.884956	0.886598	0.433071	0.138462
AT1TE44930	0.868783	0.811164	0.500907	0.232053
AT1TE44940	0.871905	0.822186	0.492505	0.323693
AT1TE44945	0.89267	0.785361	0.388974	0.2322
AT1TE44950	0.903846	0.772455	0.353448	0.180995
AT1TE44955	0.828571	0.826087	0.314286	0.0196078
AT1TE44960	0.895522	0.666667	0.790698	0.508197
AT1TE44965	0.890578	0.833333	0.621469	0.516509
AT1TE44970	0.894737	0.815789	0.321429	0.411765
AT1TE44975	0.852273	0.837662	0.284483	0.266667
AT1TE44980	0.833815	0.785461	0.479695	0.423804
AT1TE44985	0.85025	0.761578	0.441989	0.385354
AT1TE44990	0.84	0.741722	0.289855	0.424731
AT1TE44995	0.95283	0.888393	0.357616	0.269841
AT1TE45010	0.831473	0.784593	0.484513	0.431412
AT1TE45015	0.833333	0.56	0	0.0333333
AT1TE45020	0.891938	0.823797	0.461957	0.384041
AT1TE45025	0.827778	0.681818	0.160494	0.248649
AT1TE45030	0.852665	0.805344	0.310127	0.339674
AT1TE45035	0.803738	0.859756	0.336066	0.383621
AT1TE45045	0.787645	0.710938	0.414365	0.35443
AT1TE45050	0.918129	0.785714	0.557143	0.614525
AT1TE45055	0.9	0.69697	0.0526316	0.138889
AT1TE45060	0.850099	0.859903	0.409483	0.369835
AT1TE45075	0.875839	0.872038	0.539568	0.404908
AT1TE45080	0.828612	0.774827	0.47561	0.395554
AT1TE45090	0.852083	0.774194	0.487578	0.449843
AT1TE45095	0.891986	0.848214	0.487455	0.444238
AT1TE45100	0.86676	0.801136	0.474843	0.404969
AT1TE45105	0.916667	0.851852	0.764706	0.442308
AT1TE45110	0.906069	0.846816	0.435616	0.28083
AT1TE45115	0.961039	0.890909	0.717949	0.66087
AT1TE45120	0.888983	0.829983	0.381885	0.127353
AT1TE45130	0.841379	0.803846	0.474747	0.40552
AT1TE45135	0.827846	0.765	0.540871	0.420146
AT1TE45140	0.923077	0.666667	0.75	0.631579
AT1TE45145	0.847835	0.788344	0.562222	0.447722
AT1TE45150	0.776596	0.800613	0.594714	0.521667
AT1TE45155	0.883562	0.777778	0.641026	0.545852
AT1TE45160	0.841026	0.740741	0.590747	0.496042
AT1TE45165	0.82243	0.829016	0.632653	0.601329
AT1TE45170	0.75	0.72973	0.434211	0.482517
AT1TE45175	0.850543	0.767641	0.561916	0.50611
AT1TE45180	0.589421	0.591687	0.378261	0.196837
AT1TE45185	0.823529	0.788321	0.382979	0.256983
AT1TE45200	0.772206	0.720177	0.477212	0.405809
AT1TE45205	0.734694	0.695122	0.555556	0.405172
AT1TE45210	0.801802	0.754098	0.51875	0.425676
AT1TE45215	0.87013	0.722222	0.642857	0.423423
AT1TE45220	0.828499	0.795144	0.393013	0.333992
AT1TE45225	0.837209	0.791667	0.55	0.177778
AT1TE45230	0.92	1	0.1875	0.3
AT1TE45235	0.9	0.897959	0.566038	0.539474
AT1TE45240	0.809976	0.693146	0.440922	0.37037
AT1TE45265	0.829077	0.774775	0.289157	0.400709
AT1TE45280	0.801282	0.770833	0.285714	0.319693
AT1TE45285	0.886364	0.892857	0.833333	0.794872
AT1TE45290	0.714286	0.694444	0.0625	0.103448
AT1TE45295	0.797753	0.770833	0.442308	0.463768
AT1TE45300	0.888889	0.9	0.0714286	0.0816327
AT1TE45310	0.6875	0.8	0.642857	0.259259
AT1TE45315	0.833333	0.783582	0.452381	0.268868
AT1TE45320	0.891304	0.85	0.703704	0.325
AT1TE45330	0.851385	0.749271	0.502165	0.373643
AT1TE45335	0.881944	0.8	0.64	0.651934
AT1TE45340	0.866667	0.785714	0.7	0.533333
AT1TE45345	0.849057	0.666667	0.692308	0.130435
AT1TE45350	0.82659	0.730909	0.559406	0.43508
AT1TE45355	0.865263	0.816901	0.543131	0.48547
AT1TE45360	0.853107	0.815195	0.463479	0.356821
AT1TE45365	0.855842	0.806107	0.413136	0.262364
AT1TE45370	0.5625	0.489796	0.125	0.00943396
AT1TE45380	0.865079	0.850829	0.574468	0.466321
AT1TE45390	0.818182	0.816794	0.62037	0.541667
AT1TE45395	0.816415	0.748943	0.412399	0.336384
AT1TE45400	0.892857	0.754717	0.375	0.202532
AT1TE45410	0.846386	0.886486	0.447674	0.167785
AT1TE45415	0.834862	0.756944	0.4125	0.172727
AT1TE45425	0.87399	0.77732	0.5	0.401628
AT1TE45430	0.886576	0.825662	0.372549	0.309142
AT1TE45435	0.802198	0.697368	0.177419	0.0742049
AT1TE45440	0.816667	0.886598	0.102041	0.12
AT1TE45445	0.839286	0.855556	0.377358	0.302083
AT1TE45455	0.928571	0.75	0.2	0.181818
AT1TE45465	0.780059	0.747253	0.118519	0.160279
AT1TE45470	0.74359	0.692308	0.363636	0.527778
AT1TE45475	0.769122	0.780987	0.578333	0.488389
AT1TE45480	0.829932	0.736134	0.220588	0.205966
AT1TE45485	0.888889	0.611111	0.190476	0.166667
AT1TE45490	0.892308	0.831461	0.471698	0.348214
AT1TE45495	0.889241	0.809524	0.354286	0.290722
AT1TE45505	0.75	0.704225	0.166667	0.206667
AT1TE45510	0.842105	0.794872	0.478261	0.409962
AT1TE45515	0.853841	0.798224	0.387173	0.226096
AT1TE45530	0.848985	0.73822	0.304802	0.360479
AT1TE45540	0.787879	0.678571	0.4	0.212121
AT1TE45545	0.758713	0.723906	0.231707	0.228723
AT1TE45560	0.696462	0.607374	0.366259	0.371923
AT1TE45570	0.845588	0.753425	0.252336	0.231683
AT1TE45575	0.745156	0.690037	0.212121	0.241653
AT1TE45585	0.847619	0.794872	0.18	0.219512
AT1TE45600	0.907801	0.844037	0.228571	0.145695
AT1TE45610	0.833028	0.786207	0.147601	0.163704
AT1TE45615	0.931579	0.823529	0.388889	0.295833
AT1TE45620	1	0.909091	0.25	0.176471
AT1TE45625	0.885714	0.857143	0.176471	0.276596
AT1TE45630	0.907895	0.875	0.390244	0.353933
AT1TE45635	0.843389	0.805594	0.432161	0.417085
AT1TE45640	0.836842	0.814286	0.158537	0.117647
AT1TE45645	0.688525	0.678571	0.0714286	0
AT1TE45650	1	0.538462	0.5	0.26087
AT1TE45655	0.913043	0.856574	0.570513	0.562005
AT1TE45660	0.882353	0.894737	0.454545	0.458333
AT1TE45665	0.912313	0.848124	0.388034	0.308271
AT1TE45670	0.827225	0.79375	0.52	0.511905
AT1TE45675	0.85	0.728814	0.705882	0.189781
AT1TE45680	0.8	0.647059	0.417062	0.356574
AT1TE45690	0.75	1	0.8	0.347826
AT1TE45695	0.839623	0.780851	0.440299	0.345079
AT1TE45700	1	0.833333	0.5	0.571429
AT1TE45705	0.766004	0.727477	0.515982	0.393398
AT1TE45710	0.816327	0.75	0.628205	0.468085
AT1TE45715	0.849015	0.802383	0.60828	0.566709
AT1TE45720	0.78697	0.689055	0.275801	0.318707
AT1TE45730	0.881919	0.801887	0.126506	0.138322
AT1TE45735	0.863422	0.813653	0.374613	0.279096
AT1TE45740	0.945455	0.852941	0.62963	0.5
AT1TE45745	0.7	0.916667	0	0.641026
AT1TE45750	0.868421	0.848875	0.326203	0.227586
AT1TE45760	0.866894	0.846491	0.208333	0.139024
AT1TE45765	0.882353	0.958333	0.666667	0.428571
AT1TE45775	0.75	0.764706	0.833333	0.621622
AT1TE45780	0.860526	0.8	0.61809	0.54224
AT1TE45785	0.890244	0.843066	0.509138	0.452381
AT1TE45790	0.821859	0.771976	0.57618	0.463636
AT1TE45795	0.901823	0.822763	0.574505	0.479663
AT1TE45800	0.879261	0.830189	0.578707	0.501967
AT1TE45805	0.763729	0.738636	0.508333	0.353946
AT1TE45810	0.976744	0.861111	0.833333	0.685393
AT1TE45815	0.841241	0.796712	0.625	0.483666
AT1TE45820	0.926606	0.868852	0.638298	0.439252
AT1TE45825	0.764706	0.85	0.533333	0.285714
AT1TE45830	0.882353	0.847222	0.1875	0.162162
AT1TE45845	0.781015	0.780189	0.156342	0.165854
AT1TE45850	0.939535	0.814607	0.336283	0.173585
AT1TE45855	0.868797	0.795142	0.444684	0.337992
AT1TE45860	0.870504	0.793948	0.534442	0.403623
AT1TE45870	0.853211	0.826316	0.392344	0.291667
AT1TE45880	0.89011	0.947368	0.354839	0.440367
AT1TE45895	0.783632	0.43318	0.190361	0.319378
AT1TE45900	0.854545	0.804878	0.186047	0.0731707
AT1TE45910	0.79902	0.727891	0.235849	0.147929
AT1TE45925	0.757143	0.6875	0.244444	0.2
AT1TE45930	0.872093	0.790323	0.28125	0.103093
AT1TE45940	0.583333	0.7	0.428571	0.190476
AT1TE45950	0.710145	0.62069	0.0416667	0.0384615
AT1TE45955	0.848434	0.755352	0.525963	0.450182
AT1TE45960	0.820639	0.732394	0.449102	0.471014
AT1TE45965	0.775293	0.802097	0.336842	0.281086
AT1TE45970	0.87044	0.771955	0.46856	0.429389
AT1TE45985	0.859155	0.716216	0.678571	0.507937
AT1TE46010	0.828571	0.9	0.214286	0.16129
AT1TE46020	0.824074	0.75	0.313433	0.276995
AT1TE46025	0.849711	0.857143	0.573529	0.497487
AT1TE46030	0.767108	0.724483	0.335046	0.29916
AT1TE46035	0.854545	0.9	0.333333	0.211538
AT1TE46045	0.900249	0.892761	0.312195	0.176471
AT1TE46050	0.738938	0.744526	0.1	0.0153846
AT1TE46065	0.789474	0.777234	0.44358	0.378995
AT1TE46070	1	1	0	0.333333
AT1TE46085	0.876377	0.835635	0.373626	0.43621
AT1TE46090	0.782787	0.735	0.166667	0.0761589
AT1TE46095	0.875055	0.792315	0.211414	0.113998
AT1TE46100	0.903614	0.791045	0.2	0.0841121
AT1TE46120	0.831776	0.8625	0.23913	0.273684
AT1TE46130	0.868327	0.842809	0.56962	0.464674
AT1TE46140	0.824027	0.817029	0.60274	0.56163
AT1TE46145	0.938272	0.806452	0.719512	0.5625
AT1TE46150	0.805195	0.796178	0.494624	0.354839
AT1TE46155	0.883333	0.854545	0.645833	0.613208
AT1TE46160	0.869048	0.785714	0.367347	0.230769
AT1TE46165	0.7	0.595745	0.0769231	0
AT1TE46170	0.868217	0.788509	0.513026	0.482511
AT1TE46175	0.952381	0.761905	0.777778	0.541667
AT1TE46180	0.862165	0.791747	0.440751	0.402242
AT1TE46185	0.9375	0.886364	0.529412	0.337349
AT1TE46190	0.846809	0.762677	0.526316	0.451146
AT1TE46195	0.926829	0.763889	0.560976	0.395604
AT1TE46200	0.872832	0.735	0.605634	0.474104
AT1TE46205	0.963636	0.859649	0.657895	0.397059
AT1TE46210	0.890909	0.745763	0.413793	0.0681818
AT1TE46215	0.626066	0.569032	0.311538	0.243902
AT1TE46220	0.84589	0.792381	0.399151	0.337004
AT1TE46230	0.932007	0.859619	0.47619	0.419321
AT1TE46235	0.85885	0.795465	0.523001	0.481209
AT1TE46240	0.935484	0.954545	0.545455	0.4
AT1TE46250	0.792079	0.816667	0.3	0.253968
AT1TE46255	0.848828	0.761345	0.522175	0.480213
AT1TE46260	0.825258	0.794235	0.523077	0.303307
AT1TE46265	0.80939	0.758537	0.579371	0.462796
AT1TE46270	0.864151	0.784239	0.522189	0.401955
AT1TE46275	0.862903	0.706767	0.296296	0.278075
AT1TE46290	0.774648	0.689441	0.523077	0.221154
AT1TE46295	0.786325	0.784247	0.631944	0.427126
AT1TE46305	0.803241	0.75779	0.619385	0.476577
AT1TE46310	0.813266	0.75856	0.561383	0.43141
AT1TE46315	0.763158	0.751724	0.559524	0.490196
AT1TE46325	0.880841	0.77918	0.553435	0.439189
AT1TE46330	0.829316	0.78436	0.550388	0.438156
AT1TE46335	0.831111	0.748744	0.571429	0.425532
AT1TE46340	0.857143	0.8	0.714286	0.68
AT1TE46345	0.9	0.875	0.2	0.107143
AT1TE46350	0.873016	0.747967	0.52	0.605405
AT1TE46355	0.840909	0.783654	0.463636	0.439628
AT1TE46360	0.875	0.815951	0.598425	0.605341
AT1TE46365	0.888889	0.952381	0.636364	0.548387
AT1TE46370	0.871212	0.848101	0.712766	0.596939
AT1TE46375	0.850318	0.782235	0.57619	0.51963
AT1TE46380	0.896552	0.732143	0.595238	0.638554
AT1TE46385	0.789876	0.72306	0.575277	0.45174
AT1TE46390	0.764179	0.749206	0.552239	0.482833
AT1TE46395	0.840336	0.787798	0.575758	0.504521
AT1TE46400	0.714286	0.762712	0.263158	0.139241
AT1TE46405	0.826435	0.751746	0.540705	0.421262
AT1TE46415	0.934066	0.84472	0.493976	0.423077
AT1TE46420	0.634615	0.56	0.142857	0.0454545
AT1TE46425	0.789474	0.807692	0.166667	0.0357143
AT1TE46430	0.81407	0.794872	0.389262	0.440541
AT1TE46440	0.863636	0.857143	0.478261	0.540541
AT1TE46445	0.869863	0.823194	0.421384	0.367105
AT1TE46450	0.8	0.78125	0.428571	0.146341
AT1TE46455	0.484642	0.569507	0.23622	0.259786
AT1TE46475	0.588957	0.436441	0.0153846	0.0366667
AT1TE46520	0.605263	0.5	0.0659341	0.025
AT1TE46535	0.817757	0.77305	0.247934	0.219048
AT1TE46545	0.890625	0.892857	0.333333	0.25
AT1TE46575	0.807033	0.742143	0.527967	0.440546
AT1TE46580	0.962264	0.789474	0.693182	0.376923
AT1TE46585	0.816327	0.714286	0.380952	0.238095
AT1TE46590	0.874126	0.80303	0.261682	0.260116
AT1TE46600	0.595819	0.483471	0.341085	0.273649
AT1TE46605	0.945946	0.859649	0.12766	0.121622
AT1TE46610	0.875	0.886957	0.386139	0.331387
AT1TE46615	0.862069	0.705882	0.121951	0.233333
AT1TE46620	0.848797	0.827225	0.260563	0.138614
AT1TE46625	0.862408	0.83069	0.404656	0.296013
AT1TE46630	0.885533	0.81388	0.492032	0.204661
AT1TE46635	0.868957	0.813413	0.574535	0.49817
AT1TE46640	0.849687	0.796562	0.513761	0.467717
AT1TE46645	0.851093	0.794076	0.555066	0.44876
AT1TE46650	0.880282	0.830467	0.632509	0.489796
AT1TE46655	0.648649	0.590909	0.416667	0.444444
AT1TE46660	0.853744	0.818398	0.446532	0.32
AT1TE46665	0.804533	0.769649	0.585826	0.456926
AT1TE46680	0.892261	0.795349	0.486137	0.408938
AT1TE46685	0.806996	0.763411	0.552	0.472202
AT1TE46690	0.786229	0.729869	0.540575	0.4308
AT1TE46695	0.727273	0.666667	0.625	0.473684
AT1TE46700	0.77939	0.720466	0.507177	0.406224
AT1TE46705	1	1	1	1
AT1TE46710	0.708502	0.641593	0.495455	0.286432
AT1TE46715	0.658537	0.543478	0.5	0.413333
AT1TE46725	0.81746	0.829268	0.644068	0.542373
AT1TE46730	0.918367	0.875	0.611111	0.604938
AT1TE46735	0.800885	0.743056	0.654545	0.502688
AT1TE46740	0.747748	0.878788	0.52381	0.53
AT1TE46745	0.785714	0.5	0.285714	0.0714286
AT1TE46750	0.711538	0.767442	0.5	0.481481
AT1TE46755	0.834101	0.77739	0.55595	0.443936
AT1TE46760	0.878594	0.780769	0.527778	0.336585
AT1TE46765	0.854634	0.766885	0.570904	0.476534
AT1TE46770	0.802198	0.737288	0.519048	0.439338
AT1TE46775	0.737864	0.697248	0.520468	0.453581
AT1TE46780	0.802632	0.771429	0.516304	0.371736
AT1TE46785	0.855172	0.7	0.582418	0.375839
AT1TE46790	0.820225	0.6875	0.578125	0.467153
AT1TE46795	0.875847	0.79346	0.561303	0.450858
AT1TE46800	0.925926	0.8	0.26087	0.210526
AT1TE46805	0.813669	0.747042	0.543399	0.45485
AT1TE46810	0.869464	0.771654	0.592058	0.496285
AT1TE46815	0.795455	0.804348	0.666667	0.458824
AT1TE46825	0.863274	0.796386	0.409256	0.33116
AT1TE46830	0.819905	0.76725	0.518784	0.440058
AT1TE46835	0.80198	0.751429	0.481865	0.418118
AT1TE46840	0.769231	0.552632	0.0344828	0.0625
AT1TE46845	0.872	0.78125	0.491228	0.527397
AT1TE46850	0.846442	0.790598	0.346154	0.240157
AT1TE46860	0.672727	0.35	0.0327869	0
AT1TE46865	0.927419	0.809524	0.508475	0.0473684
AT1TE46870	0.890187	0.904025	0.0581818	0.00165289
AT1TE46875	0.758621	0.92	0.15	0.025
AT1TE46880	0.9	0.875274	0.518041	0.441001
AT1TE46920	0.893939	0.928571	0.511628	0.406977
AT1TE46925	0.842735	0.782016	0.219231	0.217687
AT1TE46940	0.872951	0.857143	0.377246	0.313559
AT1TE46950	0.678801	0.619178	0.258772	0.275789
AT1TE46955	0.907216	0.945946	0.105263	0.0446429
AT1TE46960	0.891089	0.85283	0.375	0.354717
AT1TE46970	0.908163	0.851485	0.428571	0.513228
AT1TE46975	0.847458	0.806122	0.354167	0.341085
AT1TE46980	0.896104	0.8	0.333333	0.36413
AT1TE46985	0.883117	0.84375	0.107143	0.292135
AT1TE46995	0.9375	0.716895	0.0720721	0.029703
AT1TE47005	0.713333	0.658009	0.298462	0.315866
AT1TE47010	0.784314	0.648649	0.52381	0.451613
AT1TE47015	0.841121	0.701031	0.264463	0.185811
AT1TE47020	0.886301	0.853312	0.368237	0.367973
AT1TE47025	0.916667	0.956522	0.6	0.48
AT1TE47030	0.956522	0.929825	0.181818	0.327273
AT1TE47035	0.831239	0.771273	0.593284	0.464697
AT1TE47040	0.828571	0.795455	0.454545	0.47541
AT1TE47050	0.817768	0.771619	0.55489	0.448128
AT1TE47070	0.929825	0.821429	0.645161	0.595745
AT1TE47075	0.829352	0.724409	0.425197	0.433234
AT1TE47080	0.848529	0.731231	0.56341	0.479132
AT1TE47085	0.807692	0.76431	0.288043	0.273159
AT1TE47090	0.972222	0.777778	0.588235	0.257143
AT1TE47095	0.739044	0.684902	0.463415	0.329768
AT1TE47100	0.773481	0.740458	0.373494	0.232955
AT1TE47105	0.849639	0.764038	0.472222	0.383363
AT1TE47340	0.735849	0.776119	0.472727	0.422764
AT1TE47540	0.838022	0.772116	0.578283	0.461187
AT1TE47545	0.807547	0.762646	0.604938	0.444444
AT1TE47550	0.820214	0.759101	0.556577	0.446058
AT1TE47570	0.718861	0.716102	0.601036	0.478261
AT1TE47575	0.820896	0.833333	0.482759	0.69697
AT1TE47580	0.786448	0.747863	0.492958	0.422973
AT1TE47590	0.909091	0.833333	0.727273	0.6
AT1TE47595	0.839228	0.779528	0.566667	0.46875
AT1TE47600	0.833333	0.75	0.857143	0.727273
AT1TE47605	0.740741	0.753086	0.574468	0.444444
AT1TE47610	0.804124	0.831461	0.621622	0.453608
AT1TE47615	0.774194	0.826087	0.65	0.62069
AT1TE47620	0.916667	0.8	0.722222	0.619048
AT1TE47625	0.857143	0.860465	0.702703	0.655172
AT1TE47630	0.880829	0.81362	0.56	0.43681
AT1TE47635	0.926829	0.883721	0.692308	0.586667
AT1TE47640	0.853659	0.813291	0.537879	0.452539
AT1TE47645	0.837302	0.769231	0.642857	0.497585
AT1TE47650	0.710526	0.877193	0.304348	0.481481
AT1TE47655	0.806859	0.767624	0.578358	0.489556
AT1TE47660	0.806122	0.783333	0.533333	0.454545
AT1TE47670	1	0.818182	0.625	0.6
AT1TE47675	0.844262	0.807018	0.537815	0.512528
AT1TE47680	0.913043	0.842105	0.520833	0.525
AT1TE47685	0.812734	0.788079	0.619792	0.454219
AT1TE47690	0.858209	0.804979	0.607383	0.515098
AT1TE47695	0.836066	0.73913	0.657895	0.450704
AT1TE47700	0.825581	0.875	0.663366	0.492958
AT1TE47710	0.815303	0.743284	0.557604	0.479769
AT1TE47715	0.752381	0.651797	0.430508	0.367331
AT1TE47720	0.792766	0.75	0.570918	0.481417
AT1TE47725	0.824047	0.759894	0.634703	0.474006
AT1TE47730	0.779727	0.737569	0.647887	0.537102
AT1TE47735	0.85124	0.754717	0.606383	0.5
AT1TE47740	0.779661	0.604651	0.461538	0.471429
AT1TE47745	0.807175	0.753894	0.615385	0.418956
AT1TE47750	0.826325	0.724977	0.518724	0.415659
AT1TE47755	0.923077	0.6	0.333333	0.45
AT1TE47760	0.859504	0.79878	0.554348	0.42
AT1TE47765	0.826355	0.733831	0.5625	0.488073
AT1TE47770	0.909091	0.894737	0.833333	0.48
AT1TE47775	0.792208	0.716981	0.515625	0.447514
AT1TE47780	0.817073	0.791667	0.532399	0.469583
AT1TE47880	0.896211	0.810451	0.53453	0.369875
AT1TE47885	0.979592	0.878788	0.35	0.548387
AT1TE48020	0.827682	0.722648	0.52093	0.41641
AT1TE48025	0.839416	0.783333	0.566456	0.407514
AT1TE48030	0.830688	0.801835	0.468843	0.438889
AT1TE48035	0.888438	0.818663	0.542687	0.457345
AT1TE48040	0.861364	0.754768	0.413669	0.290941
AT1TE48045	0.864301	0.805789	0.531585	0.396433
AT1TE48050	0.852971	0.786986	0.387681	0.36
AT1TE48210	0.888889	0.673077	0.52	0.566667
AT1TE48230	0.816327	0.791667	0.626168	0.506329
AT1TE48370	0.809002	0.744125	0.63619	0.521021
AT1TE48375	0.773585	0.794702	0.618644	0.540984
AT1TE48380	0.850746	0.778846	0.583333	0.437086
AT1TE48660	0.714286	0.716418	0.537468	0.462061
AT1TE48720	0.808824	0.64	0.377778	0.353535
AT1TE48730	0.65019	0.668142	0.394231	0.289398
AT1TE48735	0.771429	0.710526	0.833333	0.705882
AT1TE48745	0.755656	0.678689	0.509069	0.439955
AT1TE48750	1	0	0	0.2
AT1TE48760	0.87218	0.789474	0.57971	0.469512
AT1TE48765	0.788337	0.771429	0.531599	0.406204
AT1TE48775	0.781768	0.674267	0.518248	0.389163
AT1TE48785	1	0.5	0.666667	0.75
AT1TE48830	0.822344	0.776867	0.469154	0.38989
AT1TE48835	0.740035	0.697727	0.559783	0.443275
AT1TE48850	0.785	0.668317	0.53211	0.326531
AT1TE48860	0.837209	0.710526	0.48	0.454545
AT1TE48875	0.823529	0.724138	0.368421	0.275862
AT1TE48880	0.877095	0.789116	0.512931	0.478958
AT1TE48885	0.915663	0.735294	0.461538	0.436508
AT1TE48895	0.931034	0.894737	0.642857	0.592593
AT1TE48900	0.962264	0.734694	0.470588	0.54386
AT1TE48905	0.818045	0.700288	0.56682	0.453441
AT1TE49140	0.872204	0.813278	0.433735	0.367089
AT1TE49145	0.897436	0.810811	0.0909091	0.229508
AT1TE49155	0.84	0.756906	0.484314	0.375758
AT1TE49160	0.91573	0.810219	0.621951	0.494163
AT1TE49260	0.841905	0.754902	0.620991	0.448849
AT1TE49265	0.834437	0.789189	0.510638	0.452969
AT1TE49270	0.83871	0.785714	0.571429	0.575758
AT1TE49275	0.826087	0.85	0.5	0.642857
AT1TE49280	0.888702	0.773879	0.310249	0.356079
AT1TE49285	0.806676	0.743738	0.340741	0.241667
AT1TE49295	0.828125	0.729792	0.594595	0.458037
AT1TE49300	0.814261	0.749697	0.569884	0.430256
AT1TE49305	0.428571	0.8	0.5	0.660377
AT1TE49315	0.73494	0.873016	0.658537	0.421622
AT1TE49320	0.824029	0.708333	0.541741	0.441807
AT1TE49325	0.819398	0.775087	0.521277	0.442553
AT1TE49330	0.872781	0.749614	0.567696	0.471087
AT1TE49335	0.741379	0.777778	0.627451	0.537143
AT1TE49340	0.578947	0.444444	0.363636	0.0882353
AT1TE49345	0.796935	0.773946	0.442177	0.423377
AT1TE49350	0.862069	0.611111	0.421053	0.109091
AT1TE49360	0.852518	0.865546	0.609375	0.432692
AT1TE49365	0.6	0.666667	0.181818	0.217391
AT1TE49370	0.899135	0.841424	0.62844	0.529887
AT1TE49375	0.870748	0.778226	0.592593	0.442396
AT1TE49380	1	0.909091	0.428571	0.5
AT1TE49385	0.845361	0.85	0.570248	0.470238
AT1TE49390	0.666667	1	0.428571	0.5
AT1TE49395	0.898876	0.67033	0.575758	0.495575
AT1TE49405	0.877737	0.822957	0.625	0.447425
AT1TE49410	0.830084	0.753289	0.597884	0.431599
AT1TE49415	0.766667	0.740741	0.464286	0.148515
AT1TE49420	0.772727	0.733333	0.6	0.612903
AT1TE49425	0.83642	0.778571	0.546087	0.501104
AT1TE49430	0.81877	0.81746	0.453039	0.378109
AT1TE49435	0.812261	0.736607	0.527331	0.402817
AT1TE49450	0.851582	0.836022	0.520408	0.361832
AT1TE49455	0.825397	0.769231	0.523077	0.398844
AT1TE49460	0.90942	0.810409	0.470149	0.345029
AT1TE49465	0.702128	0.702479	0.37037	0.357143
AT1TE49470	0.877551	0.846154	0.633333	0.517241
AT1TE49475	0.77551	0.68	0.47619	0.21875
AT1TE49480	0.790476	0.715736	0.650794	0.483029
AT1TE49485	0.818182	0.833333	0.857143	0.529412
AT1TE49490	0	1	0	0
AT1TE49495	1	1	0.666667	0.357143
AT1TE49500	0.918919	0.7	0.652174	0.34375
AT1TE49510	1	1	0	0.333333
AT1TE49520	0.882353	0.888889	0.333333	0.517241
AT1TE49525	0.888889	0.821429	0.4	0.212121
AT1TE49530	1	0.833333	0.333333	0.285714
AT1TE49540	0.95	0.785714	0.5	0.565217
AT1TE49570	0.833333	0.875	0.6	0.578947
AT1TE49605	0.85	0.769231	0.75	0.428571
AT1TE49610	0.75	0.666667	1	0.285714
AT1TE49615	1	0.833333	0.6	0.25
AT1TE49620	1	1	0.75	0
AT1TE49625	0.5	0.833333	1	0.333333
AT1TE49630	0.833333	0.785714	0.666667	0.5
AT1TE49640	0.831325	0.811321	0.52381	0.571429
AT1TE49650	0.852273	0.839506	0.623431	0.491489
AT1TE49655	0.855263	0.728571	0.694444	0.546763
AT1TE49660	0.833333	0.795455	0.580645	0.25
AT1TE49665	0.815126	0.821101	0.495575	0.425982
AT1TE49670	0.835655	0.784411	0.548552	0.411814
AT1TE49675	0.866341	0.776812	0.631229	0.534852
AT1TE49680	0.887218	0.893333	0.582524	0.401302
AT1TE49685	0.827586	0.875	0.55	0.565217
AT1TE49690	0.892857	0.631579	0	0.5
AT1TE49695	0.895238	0.825843	0.487395	0.382743
AT1TE49700	0.875	0.826087	0.564103	0.419753
AT1TE49705	0.906977	0.766667	0.36	0.396552
AT1TE49710	0.892857	0.85	0.75	0.375
AT1TE49715	0.869779	0.797554	0.571734	0.461868
AT1TE49720	0.853659	0.785714	0.513514	0.492063
AT1TE49725	0.941176	0.77551	0.602273	0.636792
AT1TE49730	0.896104	0.8125	0.614035	0.477612
AT1TE49735	0.664804	0.547619	0.419048	0.292683
AT1TE49740	0.77845	0.720986	0.444548	0.332506
AT1TE49755	0.882635	0.794465	0.610276	0.511353
AT1TE49765	0.971429	0.869565	0.566667	0.614583
AT1TE49770	1	0.883721	0.541667	0.597701
AT1TE49780	0.856459	0.802326	0.62037	0.490909
AT1TE49785	0.868421	0.84	0.628205	0.492537
AT1TE49790	0.736842	0.714286	0	0.277778
AT1TE49805	1	0.85	0.5	0.454545
AT1TE49810	0.909091	0.857143	0.488372	0.513889
AT1TE49830	0.777778	0.709091	0.571429	0.296296
AT1TE49840	0.926471	0.762712	0.707317	0.452632
AT1TE49845	0.771728	0.706897	0.572662	0.435175
AT1TE49850	0.771347	0.695275	0.567474	0.458359
AT1TE49860	0.852174	0.764706	0.375	0.262295
AT1TE49865	1	1	0	0.5
AT1TE49870	0.875576	0.861446	0.663265	0.465704
AT1TE49875	0.891892	0.94	0.611111	0.635294
AT1TE49880	0.8125	0.75	0.5	0.535714
AT1TE49885	0.833333	0.774809	0.522648	0.456548
AT1TE49890	0.793103	0.62069	0.833333	0.44898
AT1TE49895	0.891473	0.788618	0.552239	0.490148
AT1TE49900	0.887059	0.846797	0.503876	0.419558
AT1TE49910	0.756757	0.6	0.666667	0.262295
AT1TE49915	0.875	0.771429	0.469136	0.538462
AT1TE49920	0.821124	0.828625	0.59375	0.465786
AT1TE49925	0.866667	0.836538	0.660377	0.49537
AT1TE49930	0.875	0.578947	0.666667	0.592593
AT1TE49940	0.7	0.47619	0.5	0.272727
AT1TE49945	0.918149	0.829365	0.575342	0.452196
AT1TE49950	0.879581	0.803077	0.640777	0.51167
AT1TE49955	0.87399	0.786186	0.541713	0.530769
AT1TE49960	0.839506	0.748879	0.591195	0.518844
AT1TE50015	1	0	0	0.5
AT1TE50030	0.904762	0.818182	1	0.612903
AT1TE50145	0.625	0.714286	0.166667	0.7
AT1TE50150	0.5	0.5	0	0
AT1TE50155	0.7	0.666667	0.333333	0.75
AT1TE50365	0.841584	0.702703	0.595238	0.376
AT1TE50435	0.884058	0.785714	0.190476	0.382979
AT1TE50440	0.927273	0.823529	0.166667	0.428571
AT1TE50445	0.714286	0.727273	0.333333	0.25
AT1TE50485	0.78481	0.783784	0.486486	0.286957
AT1TE50615	0.85	0.846154	0.333333	0.32
AT1TE50620	0.85	0.846154	0.333333	0.32
AT1TE50795	0.857143	0.972222	0.538462	0.5
AT1TE50860	0.834437	0.808108	0.586995	0.47187
AT1TE50870	0.5625	0.5	0.0833333	0.5
AT1TE50875	0.81448	0.839623	0.483871	0.440415
AT1TE50880	0.886364	0.88	0.347826	0.401961
AT1TE50885	0.876485	0.85347	0.5	0.494949
AT1TE50890	0.8	0.748428	0.540494	0.45987
AT1TE50895	0.791667	0.776952	0.555911	0.497368
AT1TE50900	0.857143	0.769231	0.648649	0.581513
AT1TE50905	0.647222	0.703822	0.45583	0.240741
AT1TE50910	0.8	0.8	0.8	0.6875
AT1TE50915	0.919283	0.847059	0.5625	0.494382
AT1TE50920	0.958333	0.830189	0.6	0.40625
AT1TE50925	0.860558	0.789238	0.525	0.462838
AT1TE50930	0.857143	0.8125	0.481481	0.488189
AT1TE50935	0.856459	0.795302	0.573248	0.535565
AT1TE50945	0.880399	0.780415	0.580556	0.50753
AT1TE50950	0.823529	0.777778	0.916667	0.722222
AT1TE50955	0.847909	0.787037	0.511628	0.335958
AT1TE50960	0.822222	0.781818	0.441176	0.4
AT1TE50970	0.807692	0.807692	0.707317	0.464912
AT1TE50975	0.857912	0.796771	0.513788	0.480418
AT1TE50980	0.867647	0.807692	0.4	0.290598
AT1TE50985	0.849624	0.794521	0.481675	0.389095
AT1TE50990	0.836364	0.737705	0.463415	0.409091
AT1TE50995	0.916667	0.839286	0.544643	0.381148
AT1TE51000	0.764521	0.703947	0.488312	0.439394
AT1TE51005	0.659193	0.689362	0.440559	0.406015
AT1TE51010	1	0.909091	0.352941	0.4
AT1TE51020	0.804847	0.728836	0.54461	0.471231
AT1TE51030	0.928571	0.807692	0.296296	0.319588
AT1TE51035	0.846154	0.792857	0.485981	0.383803
AT1TE51040	0.779221	0.728702	0.544643	0.45212
AT1TE51045	0.798434	0.741748	0.474702	0.457927
AT1TE51050	0.82542	0.705517	0.533873	0.492208
AT1TE51055	0.880165	0.728448	0.658046	0.536306
AT1TE51060	0.923077	0.4	0.4	0.25
AT1TE51065	0.828996	0.725	0.57855	0.471926
AT1TE51070	0.823645	0.754933	0.540426	0.516234
AT1TE51075	0.803594	0.76462	0.450304	0.328996
AT1TE51080	0.827213	0.723923	0.506015	0.402309
AT1TE51085	0.724333	0.641629	0.441219	0.308901
AT1TE51090	0.862385	0.799107	0.56338	0.463807
AT1TE51095	0.878788	0.925	0.736842	0.537313
AT1TE51100	0.81338	0.741667	0.513514	0.523546
AT1TE51105	0.820011	0.776622	0.509906	0.381999
AT1TE51120	0.841149	0.788959	0.505146	0.396955
AT1TE51125	0.854098	0.774109	0.552885	0.418557
AT1TE51130	0.5	0.733333	0.166667	0.571429
AT1TE51135	0.844444	0.725	0.529412	0.440945
AT1TE51140	0.862903	0.840909	0.497076	0.624679
AT1TE51145	0.84375	0.708333	0.75	0
AT1TE51150	0.833333	0.726257	0.45977	0.190661
AT1TE51155	0.841223	0.769502	0.540655	0.441871
AT1TE51160	0.8125	0.630137	0.596774	0.509259
AT1TE51165	0.833333	0.818182	0.75	0.575
AT1TE51170	0.933775	0.848101	0.672269	0.586103
AT1TE51175	0.883576	0.787849	0.608051	0.403509
AT1TE51180	0.804348	0.721739	0.621951	0.32
AT1TE51185	0.869427	0.78	0.376307	0.318991
AT1TE51190	0.816914	0.75594	0.538182	0.470627
AT1TE51195	0.916667	0.723404	0.684211	0.583333
AT1TE51200	0.815534	0.81	0.565789	0.40293
AT1TE51205	0.894737	0.608696	0.4	0.166667
AT1TE51210	0.803059	0.754237	0.628866	0.448522
AT1TE51215	0.839572	0.756198	0.554878	0.505214
AT1TE51220	0.967742	0.878788	0.7	0.641791
AT1TE51225	0.820988	0.737968	0.646018	0.54918
AT1TE51230	0.891892	0.683333	0.705882	0.371429
AT1TE51235	0.851835	0.817293	0.581967	0.492284
AT1TE51240	0.959184	0.904762	0.525	0.407407
AT1TE51245	0.90455	0.828143	0.57037	0.501217
AT1TE51250	0.828829	0.754545	0.521739	0.5
AT1TE51255	0.886105	0.804945	0.520913	0.512887
AT1TE51260	0.879699	0.806834	0.585666	0.469535
AT1TE51265	0.872847	0.805859	0.587483	0.480322
AT1TE51270	0.893082	0.808917	0.582524	0.443609
AT1TE51275	0.730693	0.671309	0.484772	0.384703
AT1TE51280	0.661017	0.753247	0.410256	0.190476
AT1TE51285	0.831563	0.800774	0.538012	0.387597
AT1TE51290	0.735043	0.552941	0.589286	0.191011
AT1TE51295	0.844828	0.78866	0.5	0.475497
AT1TE51300	0.545455	0.769231	0.375	0.4375
AT1TE51305	0.839737	0.780711	0.593801	0.465868
AT1TE51310	0.867925	0.830508	0.571429	0.526132
AT1TE51315	0.858079	0.773152	0.60468	0.515105
AT1TE51320	0.898058	0.877301	0.623077	0.580153
AT1TE51330	0.931034	0.781609	0.0322581	0.00769231
AT1TE51355	0.84	0.766667	0.235294	0.296296
AT1TE51360	0.86431	0.813896	0.569135	0.530421
AT1TE51365	0.830508	0.866667	0.78125	0.653061
AT1TE51370	0.759894	0.704	0.555556	0.497674
AT1TE51380	0.770833	0.790698	0.6	0.532258
AT1TE51385	0.857498	0.773645	0.518657	0.438783
AT1TE51390	0.826087	0.741935	0.333333	0.317073
AT1TE51405	0.851145	0.797823	0.544578	0.5
AT1TE51410	0.736842	0.52	0.133333	0
AT1TE51415	0.805112	0.823105	0.60733	0.478958
AT1TE51420	0.880542	0.81339	0.549061	0.463028
AT1TE51425	0.872404	0.84	0.512931	0.34141
AT1TE51430	0.901818	0.752294	0.437086	0.394649
AT1TE51435	0.874702	0.827586	0.294949	0.325062
AT1TE51440	0.737288	0.72028	0.253165	0.116732
AT1TE51450	0.75	0.752809	0.214286	0.0824742
AT1TE51465	0.693706	0.655232	0.340541	0.289326
AT1TE51470	0.87239	0.847305	0.28	0.297778
AT1TE51475	0.82912	0.783559	0.552215	0.47316
AT1TE51480	0.775	0.79	0.460784	0.454861
AT1TE51485	0.835586	0.804401	0.575758	0.470149
AT1TE51510	0.854167	0.605263	0.461538	0.357143
AT1TE51515	0.82659	0.698031	0.422594	0.434028
AT1TE51520	0.650655	0.680723	0.273438	0.185841
AT1TE51525	0.76797	0.718433	0.436409	0.300571
AT1TE51530	0.834043	0.785047	0.440252	0.387205
AT1TE51535	0.918605	0.763158	0.238095	0.164835
AT1TE51540	0.708333	0.826087	0.3	0.2
AT1TE51545	0.877761	0.835853	0.418675	0.38653
AT1TE51550	0.89	0.786885	0.367347	0.198113
AT1TE51555	0.843373	0.817915	0.472426	0.335895
AT1TE51560	0.9	0.902564	0.285714	0.253602
AT1TE51570	0.879237	0.783964	0.482353	0.400596
AT1TE51575	0.486842	0.658537	0.6	0.622951
AT1TE51580	0.867647	0.784741	0.393939	0.361334
AT1TE51585	0.755556	0.793103	0.0952381	0.116279
AT1TE51590	0.839572	0.84	0.367816	0.309417
AT1TE51595	0.882166	0.766154	0.363636	0.28619
AT1TE51600	0.873333	0.795455	0.277778	0.270557
AT1TE51605	0.841398	0.806971	0.345455	0.340278
AT1TE51610	0.666667	0.75	0	0.2
AT1TE51615	0.869643	0.794714	0.546025	0.454979
AT1TE51620	0.844828	0.764706	0.285714	0.5
AT1TE51625	0.933333	0.8	1	0.5
AT1TE51635	0.854592	0.825503	0.383117	0.363868
AT1TE51640	0.909091	0.5	0	0.25
AT1TE51645	0.80143	0.733416	0.474719	0.37478
AT1TE51650	0.772455	0.714286	0.353698	0.251719
AT1TE51655	1	0.5	0.333333	0.375
AT1TE51660	0.816514	0.632353	0.0666667	0.0192308
AT1TE51665	0.825564	0.780405	0.401662	0.353488
AT1TE51675	0.86569	0.851595	0.317669	0.23638
AT1TE51680	0.764706	0.868421	0.12	0.0425532
AT1TE51685	0.886189	0.762667	0.567901	0.459354
AT1TE51690	0.849905	0.754085	0.556049	0.470533
AT1TE51695	0.841962	0.792994	0.517241	0.431072
AT1TE51700	0.82203	0.76519	0.597035	0.475833
AT1TE51705	0.803395	0.740845	0.617443	0.520438
AT1TE51710	0.924812	0.69403	0.586667	0.431034
AT1TE51715	0.933333	0.538462	0.6	0.478261
AT1TE51720	0.782609	0.727273	0.666667	0.740741
AT1TE51725	0.791304	0.811189	0.575	0.49
AT1TE51730	0.915493	0.686567	0.636364	0.578231
AT1TE51735	0.83017	0.748528	0.52275	0.3902
AT1TE51740	0.680851	0.755396	0.52	0.300633
AT1TE51745	0.832215	0.745418	0.59276	0.532986
AT1TE51750	0.881579	0.721854	0.493333	0.4
AT1TE51755	0.861111	0.6875	0.125	0.0232558
AT1TE51765	0.844668	0.796928	0.440843	0.387381
AT1TE51770	0.904762	0.76087	0.727273	0.375
AT1TE51775	0.845304	0.72956	0.404624	0.427099
AT1TE51780	0.854033	0.742952	0.277904	0.183616
AT1TE51785	0.840796	0.789474	0.266917	0.253472
AT1TE51790	0.820106	0.793893	0.224242	0.240356
AT1TE51795	0.916667	0.846457	0.327586	0.264851
AT1TE51800	0.741026	0.768254	0.185629	0.17037
AT1TE51805	0.923077	0.817308	0.378788	0.347222
AT1TE51810	0.828947	0.774194	0.258065	0.168675
AT1TE51820	0.825469	0.763994	0.518677	0.444639
AT1TE51825	0.811778	0.768233	0.56621	0.508721
AT1TE51830	0.860572	0.770541	0.628086	0.531928
AT1TE51835	0.86031	0.730769	0.461538	0.289694
AT1TE51840	0.842424	0.813953	0.246377	0.166667
AT1TE51845	0.836512	0.762667	0.515588	0.436471
AT1TE51850	0.840752	0.76137	0.534167	0.470651
AT1TE51855	0.886364	0.796632	0.613718	0.372727
AT1TE51860	1	0.769231	0.666667	0.545455
AT1TE51865	1	0.833333	1	0.777778
AT1TE51870	0.910995	0.785124	0.626667	0.471616
AT1TE51875	0.935484	0.782051	0.529412	0.513761
AT1TE51880	0.813043	0.816993	0.443709	0.38587
AT1TE51890	0.84	0.894737	0.214286	0.107143
AT1TE51895	0.870968	0.875	0.419355	0.396226
AT1TE51900	0.858569	0.78821	0.517241	0.362385
AT1TE51905	0.909836	0.780788	0.317757	0.248447
AT1TE51910	0.85404	0.80441	0.429752	0.274746
AT1TE51915	0.8	0.75	0.153846	0.192308
AT1TE51920	0.895652	0.863158	0.42	0.202765
AT1TE51930	0.839506	0.848485	0.619048	0.444444
AT1TE51940	0.875	0.827586	0.6875	0.395349
AT1TE51945	0.782738	0.81875	0.61809	0.362657
AT1TE51950	0.850785	0.854545	0.595122	0.429236
AT1TE51955	0.842105	0.777778	0.5	0.166667
AT1TE51960	0.892035	0.846154	0.597668	0.380926
AT1TE51965	0.889908	0.77551	0.370787	0.267677
AT1TE51970	0.875661	0.776498	0.536585	0.482759
AT1TE51975	0.861272	0.767606	0.289157	0.30814
AT1TE51980	0.851145	0.800766	0.264423	0.14123
AT1TE51985	0.808751	0.754717	0.505976	0.450305
AT1TE51990	0.799599	0.718504	0.523179	0.472944
AT1TE52000	0.815421	0.785219	0.562893	0.489144
AT1TE52005	0.897764	0.794286	0.540373	0.539623
AT1TE52010	0.866712	0.820863	0.404624	0.359352
AT1TE52015	0.829314	0.792254	0.465465	0.442446
AT1TE52020	0.851966	0.811747	0.386968	0.31233
AT1TE52025	0.764919	0.694352	0.447081	0.391379
AT1TE52030	0.849206	0.836957	0.351852	0.315476
AT1TE52035	0.891667	0.831395	0.444444	0.314917
AT1TE52040	0.804404	0.705739	0.364896	0.338221
AT1TE52045	0.83871	0.931034	0.134615	0.171429
AT1TE52050	0.795673	0.79023	0.367257	0.292683
AT1TE52055	0.833333	0.7875	0.416887	0.366589
AT1TE52065	0.884615	0.809524	0.541667	0.365854
AT1TE52070	0.876494	0.731449	0.563342	0.407252
AT1TE52075	0.802817	0.775	0.379747	0.412186
AT1TE52080	0.794118	0.714286	0.388889	0.326531
AT1TE52085	0.822321	0.770085	0.51971	0.396668
AT1TE52090	0.818182	0.747989	0.451282	0.40568
AT1TE52095	0.837451	0.77	0.560081	0.440313
AT1TE52100	0.902439	0.814433	0.55	0.684615
AT1TE52105	0.780906	0.760092	0.479323	0.45784
AT1TE52110	0.794595	0.715789	0.5	0.492447
AT1TE52115	1	1	0	1
AT1TE52120	0.921053	1	0.474576	0.37931
AT1TE52125	0.789116	0.785047	0.504	0.458427
AT1TE52160	0.845055	0.767793	0.605791	0.526828
AT1TE52165	0.692982	0.834395	0.630769	0.482955
AT1TE52170	0.837026	0.821306	0.601282	0.465203
AT1TE52175	0.756989	0.768496	0.573477	0.477745
AT1TE52180	0.896429	0.857143	0.511111	0.348837
AT1TE52190	0.848485	0.714286	0.357143	0.458824
AT1TE52200	0.867553	0.813559	0.488904	0.420261
AT1TE52205	0.865938	0.834917	0.580542	0.494938
AT1TE52210	0.907563	0.884409	0.483721	0.515712
AT1TE52215	0.871795	0.794286	0.446429	0.372922
AT1TE52220	0.869043	0.810353	0.381949	0.301508
AT1TE52235	0.625	0.44	0	0
AT1TE52260	0.86385	0.706587	0.315789	0.193717
AT1TE52270	0.833333	0.862069	0.1	0.0217391
AT1TE52275	0.552632	0.482759	0.5	0.365854
AT1TE52280	0.897436	0.8867	0.377551	0.479876
AT1TE52295	0.894075	0.778689	0.186207	0.193916
AT1TE52300	0.894309	0.850575	0.304348	0.319838
AT1TE52305	0.942652	0.902954	0.203822	0.00738007
AT1TE52310	0.717647	0.689655	0.112808	0.105528
AT1TE52320	0.921986	0.896996	0.403061	0.313596
AT1TE52360	0.564815	0.810256	0.0833333	0.132075
AT1TE52365	0.811927	0.776471	0.516393	0.440367
AT1TE52380	0.860215	0.779817	0.462963	0.143617
AT1TE52385	0.870098	0.803468	0.406728	0.361508
AT1TE52390	0.923077	0.5	0.2	0.36
AT1TE52395	0.875	0.714286	0.333333	0.03125
AT1TE52400	0.864	0.786885	0.491525	0.365591
AT1TE52405	0.818182	0.714286	0.5	0.111111
AT1TE52415	0.75	0.75	0.25	0.111111
AT1TE52420	0.878847	0.825114	0.446467	0.312993
AT1TE52425	0.829268	0.862903	0.474359	0.330159
AT1TE52435	1	1	0.375	0.180556
AT1TE52440	0.875969	0.882353	0.259259	0.191176
AT1TE52445	0.963235	0.882353	0.388889	0.246835
AT1TE52450	0.963303	0.826667	0.333333	0.288288
AT1TE52455	0.951613	0.928571	0.173913	0.328125
AT1TE52460	0.821782	0.753247	0.3125	0.142857
AT1TE52470	0.777778	0.738095	0.258065	0.392857
AT1TE52480	0.610063	0.63986	0.243902	0.346405
AT1TE52520	0.866667	0.714286	0.259259	0.268817
AT1TE52530	0.769231	0.869565	0.285714	0.25641
AT1TE52535	0.81601	0.707865	0.379205	0.337543
AT1TE52540	0.855691	0.799331	0.214634	0.163121
AT1TE52545	0.893617	0.84375	0	0
AT1TE52550	0.842884	0.793367	0.243346	0.279221
AT1TE52590	0.882319	0.843718	0.516792	0.418478
AT1TE52595	0.882629	0.781955	0.475862	0.357377
AT1TE52600	0.714286	0.529412	0.25	0.125
AT1TE52605	0.903665	0.844415	0.573171	0.536162
AT1TE52610	0.883618	0.834544	0.50221	0.497987
AT1TE52615	0.868154	0.760181	0.329218	0.354276
AT1TE52620	0.873072	0.817694	0.350711	0.353774
AT1TE52630	0.86014	0.737052	0.445055	0.431111
AT1TE52635	0.804878	0.790698	0.047619	0.1
AT1TE52640	0.913103	0.83277	0.13125	0.156643
AT1TE52645	0.963636	0.815534	0	0.0918919
AT1TE52675	0.922222	0.851145	0.3	0.182039
AT1TE52685	0.829384	0.752688	0.438202	0.443548
AT1TE52690	0.863498	0.782995	0.235195	0.194793
AT1TE52695	0.885659	0.846336	0.205387	0.104015
AT1TE52700	0.8	0.778555	0.384354	0.335404
AT1TE52705	0.892308	0.8	0.564103	0.546667
AT1TE52710	0.96	0.741935	0.529412	0.327586
AT1TE52715	0.892045	0.808451	0.475177	0.417417
AT1TE52725	0.96	0.861111	0	0.0731707
AT1TE52735	0.847047	0.786207	0.470882	0.356696
AT1TE52740	0.836032	0.793621	0.445235	0.332396
AT1TE52745	0.848123	0.816047	0.3241	0.346835
AT1TE52750	0.9	0.769231	0.46473	0.399586
AT1TE52755	0.896825	0.918367	0.415094	0.412214
AT1TE52760	0.923077	0.900585	0.541176	0.552743
AT1TE52765	0.82009	0.791165	0.438119	0.318239
AT1TE52770	0.876289	0.746988	0.547945	0.589041
AT1TE52775	0.85614	0.816547	0.513812	0.416438
AT1TE52780	0.805687	0.700581	0.287938	0.207792
AT1TE52790	0.889447	0.853147	0.371134	0.34375
AT1TE52795	0.785061	0.716418	0.497807	0.415248
AT1TE52800	0.947368	0.666667	0.230769	0.457143
AT1TE52805	0.865385	0.706667	0.5	0.464706
AT1TE52810	0.903963	0.844402	0.53211	0.467869
AT1TE52815	0.866667	0.82243	0.515625	0.586957
AT1TE52820	0.95	0.823529	0.6	0.515152
AT1TE52825	0.814815	0.824324	0.465347	0.463023
AT1TE52830	0.816733	0.74359	0.508021	0.438972
AT1TE52835	0.863208	0.775862	0.570423	0.581301
AT1TE52840	0.78169	0.784091	0.333333	0.213793
AT1TE52845	0.870246	0.839539	0.423077	0.312005
AT1TE52850	0.928571	0.785714	0.125	0.0571429
AT1TE52855	0.810036	0.762332	0.432836	0.451149
AT1TE52860	0.820101	0.765728	0.417593	0.265601
AT1TE52865	0.821628	0.728507	0.59106	0.511659
AT1TE52870	0.850174	0.777624	0.589011	0.518389
AT1TE52875	0.856522	0.837349	0.532374	0.4
AT1TE52880	0.863469	0.806859	0.568862	0.45098
AT1TE52885	0.824627	0.778151	0.512821	0.5
AT1TE52890	0.873457	0.85473	0.657143	0.515873
AT1TE52895	0.855609	0.76738	0.514	0.436097
AT1TE52900	0.853627	0.78955	0.423773	0.376
AT1TE52910	0.872399	0.753623	0.37594	0.28401
AT1TE52915	0.821429	0.676471	0.565789	0.460938
AT1TE52920	0.892157	0.847507	0.454148	0.459207
AT1TE52925	0.842032	0.776071	0.493943	0.431144
AT1TE52930	0.92233	0.813084	0.589286	0.571429
AT1TE52935	0.925	0.888889	0.142857	0.134454
AT1TE52940	0.872611	0.828244	0.622093	0.456919
AT1TE52945	0.87218	0.811594	0.631579	0.488518
AT1TE52950	0.874946	0.811108	0.555316	0.428086
AT1TE52955	0.980392	0.87234	0.318182	0.315789
AT1TE52960	0.89755	0.812968	0.550802	0.31677
AT1TE52965	0.845455	0.75641	0.473684	0.293255
AT1TE52970	0.855731	0.772397	0.538324	0.419523
AT1TE52975	0.852792	0.844622	0.603448	0.625592
AT1TE52980	0.884615	0.72	0.566667	0.571429
AT1TE52985	0.827122	0.730263	0.523517	0.425158
AT1TE52990	0.817223	0.775093	0.604905	0.505411
AT1TE52995	0.9375	0.77381	0.58209	0.588652
AT1TE53000	0.804491	0.796818	0.551167	0.472868
AT1TE53020	0.835897	0.759804	0.530973	0.389041
AT1TE53025	0.839817	0.780255	0.574359	0.504202
AT1TE53030	0.835958	0.759259	0.545455	0.444391
AT1TE53035	0.92562	0.833333	0.524752	0.521531
AT1TE53040	0.883721	0.826923	0.4	0.615385
AT1TE53045	0.847561	0.76875	0.55	0.318841
AT1TE53050	0.815006	0.814327	0.528634	0.372493
AT1TE53060	0.902326	0.819767	0.70339	0.649505
AT1TE53065	0.805405	0.78882	0.668182	0.587189
AT1TE53080	0.87963	0.817073	0.365957	0.348115
AT1TE53085	0.906314	0.771053	0.288136	0.253219
AT1TE53090	0.809381	0.781785	0.51023	0.404222
AT1TE53095	0.874016	0.785047	0.556962	0.26971
AT1TE53100	1	0.928571	0.244681	0.20614
AT1TE53105	0.938865	0.880952	0.448889	0.377099
AT1TE53125	0.5	0.666667	0	0
AT1TE53150	0.733871	0.431169	0.0355556	0.00451467
AT1TE53160	0.944444	0.918919	0.645161	0.530303
AT1TE53165	0.896175	0.896552	0.227273	0.406091
AT1TE53170	0.837838	0.762871	0.308081	0.326877
AT1TE53180	0.907895	0.836538	0.379747	0.214286
AT1TE53185	0.896552	0.747826	0.33913	0.348315
AT1TE53190	0.857143	0.857143	0.333333	0.333333
AT1TE53195	0.877778	0.832461	0.127119	0.163347
AT1TE53200	0.666667	0.5	0	0
AT1TE53205	0.638889	0.793478	0.138889	0.08
AT1TE53210	0.644068	0.541667	0.0263158	0.0135135
AT1TE53215	0.618343	0.629213	0.311828	0.249158
AT1TE53230	0.792453	0.742424	0.208333	0.191176
AT1TE53245	0.515152	0.509615	0.128655	0.190751
AT1TE53250	0.815394	0.757956	0.349854	0.295618
AT1TE53260	0.95	0.615385	0.142857	0.344828
AT1TE53265	0.72093	0.642055	0.223433	0.229396
AT1TE53270	0.770833	0.5	0.3125	0.147541
AT1TE53275	0.864362	0.857143	0.161616	0.0769231
AT1TE53285	0.866667	0.875	0.444444	0.555556
AT1TE53300	0.854902	0.789793	0.477733	0.450549
AT1TE53305	0.859431	0.831169	0.418803	0.358834
AT1TE53310	0.833807	0.809174	0.0662461	0.0123626
AT1TE53315	0.898876	0.79661	0.293706	0.290984
AT1TE53320	0.830144	0.747692	0.462687	0.403125
AT1TE53325	0.821429	0.834254	0.442105	0.336449
AT1TE53330	0.874929	0.828217	0.576145	0.38998
AT1TE53335	0.906977	0.736842	0.133333	0
AT1TE53345	0.934426	0.826087	0.318182	0
AT1TE53350	0.795672	0.731967	0.329574	0.170813
AT1TE53355	0.626374	0.390244	0	0
AT1TE53370	0.787004	0.727758	0.433526	0.250653
AT1TE53375	0.674419	0.605956	0.364026	0.3173
AT1TE53380	0.877778	0.874126	0.746032	0.636364
AT1TE53385	0.854545	0.925926	0.606383	0.542654
AT1TE53390	0.85355	0.806182	0.549327	0.42283
AT1TE53395	0.810929	0.750503	0.554577	0.447301
AT1TE53405	0.928962	0.873391	0.612069	0.449139
AT1TE53415	0.756856	0.747107	0.523636	0.404056
AT1TE53420	1	0.833333	0.666667	0.642857
AT1TE53425	0	1	0	1
AT1TE53430	0.903226	0.918033	0.451613	0.453125
AT1TE53450	0.903061	0.872832	0.49505	0.432177
AT1TE53465	0.84792	0.775304	0.346715	0.368254
AT1TE53470	0.88705	0.837209	0.491726	0.473932
AT1TE53475	0.913043	0.902597	0.482353	0.487365
AT1TE53480	0.8125	0.77381	0.452381	0.455556
AT1TE53485	0.850394	0.771429	0.333333	0.298507
AT1TE53490	0.866667	0.889503	0.288889	0.3
AT1TE53495	0.887734	0.872093	0.5	0.437956
AT1TE53500	0.881789	0.891473	0.525	0.467925
AT1TE53505	0.815789	0.647059	0	0.0588235
AT1TE53510	0.934286	0.880252	0.411552	0.365385
AT1TE53515	0.933333	0.818182	0.405405	0.327586
AT1TE53520	0.934783	0.901235	0.333333	0.37247
AT1TE53525	0.628885	0.7	0.118852	0.126904
AT1TE53530	0.704918	0.592437	0.248175	0.311881
AT1TE53540	0.893983	0.838926	0.409836	0.364865
AT1TE53545	0.759398	0.681614	0.5	0.461538
AT1TE53550	0.893023	0.857955	0.165217	0.0869565
AT1TE53555	0.899687	0.863158	0.225641	0.0928
AT1TE53560	0.909871	0.866801	0.386541	0.392484
AT1TE53570	0.684211	0.596491	0.0677966	0.107595
AT1TE53575	0.932203	0.909091	0.263158	0.159091
AT1TE53615	0.933333	0.856164	0.376923	0.369748
AT1TE53620	0.855856	0.874346	0.109756	0.0548523
AT1TE53625	0.881818	0.798942	0.462264	0.207317
AT1TE53635	0.85224	0.793177	0.293088	0.179392
AT1TE53640	0.5	0.666667	0	0.333333
AT1TE53645	0.900568	0.805861	0.494505	0.390374
AT1TE53650	0.948276	0.888889	0.421053	0.421875
AT1TE53660	0.854995	0.828375	0.345878	0.331522
AT1TE53665	0.872093	0.907895	0.83871	0.525773
AT1TE53680	0.869565	0.780488	0.0714286	0.0408163
AT1TE53685	0.770186	0.831858	0.347826	0.549618
AT1TE53695	0.861111	0.777778	0.157895	0.452381
AT1TE53700	0.6	0.575758	0	0.342105
AT1TE53710	0.902516	0.827241	0.510145	0.371294
AT1TE53715	0.75	0.75	0.179487	0.0504202
AT1TE53720	0.883117	0.843284	0.541667	0.440994
AT1TE53725	0.868056	0.845455	0.482759	0.25
AT1TE53730	0.8125	0.770833	0.520833	0.333333
AT1TE53735	0.887801	0.840841	0.438702	0.352751
AT1TE53740	0.983051	0.894737	0.5	0.53211
AT1TE53745	0.913043	0.811321	0.03125	0
AT1TE53750	0.84803	0.786492	0.314488	0.288493
AT1TE53755	0.678571	0.733333	0.0625	0
AT1TE53760	0.912088	0.82716	0.711111	0.574257
AT1TE53765	0.85456	0.791984	0.385337	0.290168
AT1TE53770	0.919355	0.851064	0.791667	0.75
AT1TE53775	0.785211	0.838384	0.31746	0.220859
AT1TE53785	0.9	1	0.307692	0.037037
AT1TE53790	0.872917	0.868154	0.303571	0.212806
[truncated: 13,455 more rows]
