# Supplementary material for: TET-mediated epimutagenesis of the Arabidopsis thaliana methylome
Source: Nat Commun. 2018 Mar 1;9:895. doi: 10.1038/s41467-018-03289-7 (PMC5832761; doi:10.1038/s41467-018-03289-7)
Supplement: Supplementary file 4 — Supplementary Data 2 [file 41467_2018_3289_MOESM4_ESM.xlsx]

## Sheet: Sheet1
	Col-0 WT-1	Col-0 WT-2	35S:TET1-1	35S:TET1-2
AT1G01040	0.606751	0.608644	0.202302	0.0881278
AT1G01220	0.354987	0.357237	0.0831579	0.0471878
AT1G01320	0.439245	0.390302	0.0843373	0.0482541
AT1G01350	0.647378	0.543478	0.135135	0.0425532
AT1G01440	0.350993	0.467949	0.103448	0.0270864
AT1G01650	0.397496	0.357517	0.0888469	0.0221729
AT1G01660	0.254335	0.237491	0.0855365	0.038115
AT1G01670	0.330519	0.295894	0.0977918	0.109027
AT1G01710	0.240995	0.305085	0.0683625	0.0273876
AT1G01770	0.281304	0.253942	0.100182	0.0376923
AT1G01790	0.280748	0.255409	0.0933082	0.0437224
AT1G01910	0.353698	0.428378	0.104938	0.029615
AT1G01950	0.3267	0.327674	0.143828	0.0656799
AT1G01960	0.350109	0.369348	0.101573	0.0308642
AT1G01970	0.388268	0.364689	0.0874036	0.0454545
AT1G02010	0.383686	0.466619	0.14875	0.0555895
AT1G02050	0.419459	0.390919	0.0650407	0.0153715
AT1G02080	0.4508	0.439319	0.122637	0.0467091
AT1G02145	0.380268	0.388221	0.170673	0.0928854
AT1G02280	0.334862	0.410156	0.145401	0.0557717
AT1G02520	0.217257	0.19605	0.0983516	0.0350962
AT1G02840	0.379867	0.36129	0.106178	0.0185934
AT1G02890	0.49108	0.459969	0.124294	0.0579618
AT1G02910	0.498343	0.499356	0.125512	0.0223267
AT1G02990	0.587965	0.610538	0.237736	0.0952579
AT1G03000	0.330538	0.285499	0.105518	0.033503
AT1G03060	0.642065	0.60595	0.181818	0.0784547
AT1G03090	0.217321	0.252302	0.083014	0.0569815
AT1G03100	0.428218	0.456848	0.175549	0.073321
AT1G03160	0.32093	0.275043	0.0651649	0.0262209
AT1G03190	0.441629	0.383827	0.162248	0.0602241
AT1G03280	0.563448	0.527751	0.136289	0.0517369
AT1G03310	0.222854	0.26783	0.0963082	0.0376984
AT1G03365	0.49617	0.552575	0.158895	0.0994431
AT1G03380	0.333835	0.29246	0.0676329	0.012963
AT1G03457	0.287547	0.261643	0.0652174	0.0395656
AT1G03520	0.362086	0.428398	0.14375	0.0664024
AT1G03530	0.237997	0.202985	0.0577281	0.012945
AT1G03550	0.352201	0.351955	0.125326	0.0625711
AT1G03560	0.259018	0.261814	0.0896018	0.0554562
AT1G03740	0.210048	0.22231	0.0654596	0.0205038
AT1G03750	0.183081	0.213405	0.088	0.0267176
AT1G03770	0.333573	0.320478	0.111531	0.0572988
AT1G03830	0.474612	0.422596	0.121538	0.057152
AT1G03860	0.457195	0.596491	0.184332	0.0332512
AT1G03910	0.467257	0.47816	0.0995169	0.0717507
AT1G03930	0.372367	0.40055	0.0426621	0.0119136
AT1G03960	0.325181	0.319226	0.0923345	0.0668605
AT1G04030	0.272374	0.280186	0.0896359	0.0344432
AT1G04050	0.427126	0.449624	0.119718	0.0628334
AT1G04080	0.509764	0.463259	0.107089	0.0348455
AT1G04120	0.420587	0.423715	0.137634	0.0694622
AT1G04140	0.545302	0.559012	0.145833	0.0741036
AT1G04160	0.539866	0.529594	0.177064	0.0689476
AT1G04170	0.387097	0.491984	0.0634921	0.0198198
AT1G04200	0.358032	0.35139	0.0924918	0.0367855
AT1G04210	0.492077	0.44186	0.121363	0.0505247
AT1G04300	0.520636	0.492636	0.119024	0.0671701
AT1G04340	0.263636	0.353571	0.0300752	0.0246479
AT1G04390	0.435278	0.496904	0.135977	0.0832461
AT1G04400	0.46988	0.507799	0.0979021	0.0549769
AT1G04430	0.331258	0.341322	0.0886228	0.0480938
AT1G04440	0.393693	0.318907	0.0898618	0.010582
AT1G04510	0.482439	0.519262	0.110577	0.0317041
AT1G04620	0.27418	0.313657	0.0609037	0.0378378
AT1G04700	0.411686	0.399177	0.171946	0.090834
AT1G04710	0.349813	0.302013	0.0704762	0.0224949
AT1G04730	0.377391	0.329837	0.127382	0.0589327
AT1G04790	0.602083	0.626036	0.129604	0.0323741
AT1G04810	0.422195	0.458006	0.172878	0.0542677
AT1G04850	0.430297	0.459494	0.15859	0.107045
AT1G04860	0.534097	0.588608	0.221965	0.112081
AT1G04900	0.220081	0.231722	0.0855615	0.0191939
AT1G04910	0.468354	0.394489	0.100413	0.0509666
AT1G04950	0.288649	0.339141	0.112205	0.0714995
AT1G05055	0.306706	0.290622	0.0534884	0.0318966
AT1G05070	0.298611	0.379545	0.0491071	0.00368324
AT1G05120	0.257126	0.297791	0.0780781	0.0287897
AT1G05160	0.427419	0.487748	0.113537	0.0829103
AT1G05200	0.476955	0.406729	0.0718057	0.0418913
AT1G05360	0.325026	0.329723	0.0953757	0.0507075
AT1G05380	0.394775	0.342398	0.113924	0.0604089
AT1G05410	0.429006	0.405963	0.078125	0.0318866
AT1G05460	0.367742	0.362661	0.135048	0.0398614
AT1G05470	0.234307	0.244708	0.0822148	0.0268172
AT1G05520	0.295215	0.304505	0.0906344	0.0472517
AT1G05570	0.371869	0.368002	0.126108	0.0617634
AT1G05630	0.391195	0.335693	0.0994941	0.0261292
AT1G05640	0.328926	0.349541	0.0498339	0.0193949
AT1G05670	0.299219	0.246765	0.0907298	0.0607815
AT1G05720	0.2891	0.33515	0.142077	0.0316742
AT1G05790	0.283556	0.341923	0.0594185	0.0147219
AT1G05830	0.516179	0.459341	0.125	0.0449275
AT1G05910	0.563404	0.559725	0.145488	0.0616815
AT1G05960	0.375693	0.361076	0.111922	0.0518263
AT1G06130	0.287724	0.287308	0.039039	0.0231608
AT1G06140	0.271918	0.238567	0.090411	0.0677966
AT1G06210	0.45433	0.427215	0.0913242	0.0691906
AT1G06230	0.283036	0.280384	0.0601202	0.0107817
AT1G06240	0.289773	0.35514	0.0824295	0.0629834
AT1G06390	0.188065	0.237134	0.0328542	0.016129
AT1G06410	0.682436	0.67649	0.18171	0.0896478
AT1G06490	0.302858	0.291979	0.117057	0.0527262
AT1G06550	0.261959	0.272127	0.0723684	0.0508475
AT1G06560	0.290963	0.303454	0.108014	0.0443864
AT1G06580	0.271459	0.275545	0.0634921	0.0245979
AT1G06590	0.357928	0.336184	0.101227	0.0503966
AT1G06670	0.525512	0.534476	0.161784	0.0523531
AT1G06720	0.402513	0.376673	0.105394	0.0289017
AT1G06790	0.310592	0.35122	0.0772727	0.021097
AT1G06840	0.507595	0.491742	0.165362	0.0768588
AT1G06900	0.552007	0.44579	0.123651	0.0558633
AT1G06950	0.440165	0.410675	0.0871177	0.02
AT1G07010	0.224121	0.223214	0.0724299	0.0205973
AT1G07110	0.472589	0.448642	0.0662857	0.0382567
AT1G07120	0.290378	0.273155	0.0637681	0.0171184
AT1G07350	0.294176	0.301218	0.0453752	0.0103717
AT1G07360	0.346237	0.29057	0.0294906	0.00337268
AT1G07390	0.324045	0.35082	0.152409	0.0849582
AT1G07470	0.332421	0.307309	0.082397	0.0175182
AT1G07476	0.33119	0.284698	0.0408163	0.0148883
AT1G07480	0.469529	0.470803	0.113074	0.030914
AT1G07510	0.446622	0.416667	0.065123	0.0209758
AT1G07530	0.32798	0.36219	0.132678	0.0312684
AT1G07615	0.345029	0.335714	0.0558511	0.00505689
AT1G07650	0.286963	0.29486	0.0825532	0.0346752
AT1G07670	0.486371	0.496132	0.0971993	0.0507937
AT1G07705	0.709615	0.679224	0.196393	0.0820513
AT1G07710	0.607808	0.66745	0.140138	0.0451781
AT1G07730	0.553922	0.521277	0.0612245	0.0275482
AT1G07810	0.42396	0.534976	0.17507	0.0495114
AT1G07910	0.418627	0.432952	0.120321	0.0385865
AT1G07970	0.422835	0.505845	0.0963504	0.0478142
AT1G07990	0.570848	0.560702	0.124098	0.062701
AT1G08010	0.389423	0.442254	0.0588235	0.0389908
AT1G08030	0.29023	0.247171	0.0643939	0.0232908
AT1G08040	0.32439	0.325217	0.0981818	0.0636364
AT1G08060	0.586241	0.580963	0.17631	0.0775425
AT1G08125	0.458333	0.380952	0.0854167	0.0236794
AT1G08130	0.280677	0.246649	0.0757261	0.0363802
AT1G08190	0.293478	0.285395	0.0825336	0.033877
AT1G08260	0.440926	0.41027	0.13766	0.0668964
AT1G08350	0.311719	0.329511	0.115274	0.0623306
AT1G08410	0.317173	0.364008	0.101124	0.0251256
AT1G08420	0.51345	0.553475	0.156627	0.0850639
AT1G08450	0.485463	0.423077	0.122449	0.0424354
AT1G08540	0.49683	0.449438	0.150094	0.0510276
AT1G08550	0.507532	0.433451	0.144772	0.0473876
AT1G08590	0.263281	0.238971	0.0998201	0.0406472
AT1G08600	0.607977	0.602558	0.228947	0.100656
AT1G08610	0.307039	0.324357	0.064433	0.0188679
AT1G08620	0.483885	0.529199	0.130841	0.0539568
AT1G08640	0.289216	0.306748	0.0849057	0.0481348
AT1G08680	0.67415	0.701554	0.217452	0.144571
AT1G08720	0.404864	0.380066	0.146429	0.0576767
AT1G08760	0.263626	0.276228	0.109499	0.0502485
AT1G08820	0.49422	0.484163	0.159574	0.078392
AT1G08840	0.537875	0.549975	0.216266	0.085997
AT1G08860	0.248136	0.218261	0.0857143	0.0181159
AT1G08910	0.336714	0.339985	0.0653409	0.0251046
AT1G08970	0.471572	0.444142	0.0285714	0.0213675
AT1G09010	0.292392	0.281791	0.0790514	0.0305175
AT1G09020	0.47944	0.483957	0.119403	0.0366116
AT1G09050	0.503407	0.4495	0.150877	0.12
AT1G09060	0.482206	0.471884	0.134694	0.0636523
AT1G09100	0.348246	0.326255	0.154275	0.0303293
AT1G09160	0.158491	0.218898	0.0284238	0.00367647
AT1G09270	0.369916	0.321397	0.0820312	0.0377856
AT1G09280	0.491055	0.426484	0.0542169	0.0345324
AT1G09290	0.304688	0.280778	0.0909091	0.025
AT1G09300	0.477175	0.441406	0.109689	0.0502513
AT1G09430	0.297924	0.297818	0.0970149	0.0359629
AT1G09570	0.368	0.364061	0.120513	0.05784
AT1G09610	0.368812	0.375	0.0434783	0.0254777
AT1G09620	0.398404	0.344	0.0895141	0.0209924
AT1G09700	0.290511	0.24055	0.0745614	0.0289116
AT1G09710	0.338284	0.343299	0.121996	0.0489691
AT1G09730	0.482851	0.483464	0.117878	0.0418913
AT1G09770	0.312458	0.336269	0.083871	0.0345081
AT1G09810	0.443146	0.438462	0.145238	0.0377193
AT1G09820	0.241168	0.185668	0.0616197	0.042654
AT1G09830	0.248529	0.325	0.067591	0.017991
AT1G09900	0.355589	0.341216	0.109034	0.0555193
AT1G09910	0.547985	0.507185	0.154246	0.0868167
AT1G09940	0.258039	0.289979	0.0821918	0.0152064
AT1G09980	0.482514	0.467302	0.127812	0.0684008
AT1G10050	0.327266	0.312471	0.133439	0.0543933
AT1G10130	0.491569	0.493758	0.147942	0.0477783
AT1G10170	0.505803	0.492862	0.100865	0.0412421
AT1G10180	0.493195	0.463948	0.160156	0.0826354
AT1G10290	0.578084	0.576667	0.127341	0.0570667
AT1G10390	0.548405	0.566754	0.134045	0.0372024
AT1G10450	0.415207	0.443747	0.170599	0.0674024
AT1G10490	0.528364	0.50744	0.16815	0.0556823
AT1G10510	0.301901	0.292637	0.0632716	0.0212072
AT1G10520	0.28017	0.248674	0.0634082	0.0451912
AT1G10660	0.28519	0.280702	0.0584615	0.0274151
AT1G10760	0.340031	0.343169	0.103645	0.0579072
AT1G10780	0.362567	0.31701	0.12336	0.0510597
AT1G10810	0.396728	0.411616	0.0829016	0.0277186
AT1G10820	0.385698	0.383526	0.123077	0.0121622
AT1G10870	0.642728	0.555794	0.218905	0.12711
AT1G10890	0.33952	0.44078	0.161376	0.0871041
AT1G10900	0.334361	0.324906	0.090301	0.0195087
AT1G10910	0.403846	0.454928	0.147059	0.0636637
AT1G10930	0.480575	0.443272	0.152886	0.0485006
AT1G10950	0.449472	0.448171	0.107826	0.0656371
AT1G10970	0.244318	0.319328	0.0697674	0.021767
AT1G11060	0.353084	0.358343	0.113571	0.042369
AT1G11130	0.217282	0.212034	0.0591787	0.0268384
AT1G11160	0.437984	0.397522	0.135434	0.0608455
AT1G11200	0.350993	0.278261	0.152893	0.056391
AT1G11300	0.173846	0.18264	0.0752758	0.0253644
AT1G11310	0.187447	0.163121	0.0382775	0.0188253
AT1G11350	0.374702	0.375923	0.154664	0.0675559
AT1G11390	0.451249	0.497847	0.132026	0.0906063
AT1G11400	0.389474	0.496487	0.120833	0.124731
AT1G11410	0.363916	0.321452	0.147022	0.0638091
AT1G11660	0.499137	0.530006	0.194607	0.11876
AT1G11680	0.28202	0.297207	0.0263789	0.0167715
AT1G11720	0.634731	0.629273	0.144047	0.0635941
AT1G11790	0.539174	0.565363	0.121993	0.0882579
AT1G11870	0.431066	0.375879	0.127451	0.0481565
AT1G11910	0.270988	0.263804	0.0307377	0.0126953
AT1G11950	0.430854	0.414652	0.214195	0.0770135
AT1G11960	0.33203	0.260463	0.116102	0.066641
AT1G12120	0.575855	0.474053	0.0940919	0.0304026
AT1G12230	0.259837	0.380503	0.0853816	0.0275288
AT1G12280	0.286795	0.286344	0.0833333	0.0360697
AT1G12290	0.560545	0.574283	0.25	0.145128
AT1G12360	0.349856	0.373618	0.11596	0.0781671
AT1G12460	0.353618	0.36506	0.114352	0.0783824
AT1G12470	0.485472	0.518955	0.154229	0.0584493
AT1G12480	0.195097	0.194631	0.0230947	0.0196629
AT1G12520	0.135236	0.263294	0.0216718	0.0118919
AT1G12580	0.569942	0.600801	0.169118	0.0554995
AT1G12640	0.246038	0.261329	0.0388199	0.0277186
AT1G12680	0.284732	0.310185	0.0442478	0.0206061
AT1G12700	0.228016	0.260274	0.0682261	0.0330288
AT1G12770	0.626294	0.645707	0.177305	0.0670391
AT1G12775	0.224405	0.228145	0.0408654	0.0225989
AT1G12800	0.296156	0.274732	0.0957207	0.0382653
AT1G12820	0.27758	0.285199	0.0330097	0.00725115
AT1G12840	0.287728	0.282955	0.0794702	0.0234962
AT1G12930	0.307726	0.278879	0.129271	0.033503
AT1G12990	0.315131	0.24228	0.09447	0.0173461
AT1G13000	0.41408	0.43279	0.133443	0.0795775
AT1G13040	0.366501	0.369527	0.162524	0.0334962
AT1G13050	0.435459	0.406615	0.127907	0.0476923
AT1G13060	0.408726	0.479938	0.10356	0.0181237
AT1G13120	0.41972	0.352615	0.175243	0.072048
AT1G13140	0.178191	0.246835	0.0850277	0.0327456
AT1G13150	0.368483	0.35462	0.0775194	0.0403543
AT1G13160	0.500702	0.411529	0.102145	0.0441501
AT1G13195	0.265449	0.221344	0.0422535	0.0354839
AT1G13210	0.210427	0.237485	0.0753111	0.0251541
AT1G13310	0.217435	0.28208	0.10356	0.0406574
AT1G13320	0.478299	0.506239	0.14094	0.0260536
AT1G13410	0.257945	0.244147	0.0830565	0.0349206
AT1G13460	0.385787	0.462475	0.144177	0.0563045
AT1G13480	0.117318	0.168883	0.0909091	0.0195865
AT1G13560	0.54382	0.503737	0.0997151	0.0404157
AT1G13630	0.350474	0.306464	0.10104	0.041875
AT1G13640	0.268606	0.228598	0.066787	0.0511696
AT1G13730	0.41289	0.482245	0.0603622	0.0242947
AT1G13780	0.31737	0.356255	0.0876437	0.0401606
AT1G13800	0.370857	0.353205	0.127358	0.0571701
AT1G13860	0.400909	0.340959	0.142529	0.0566802
AT1G13880	0.306769	0.283042	0.0364964	0.0121457
AT1G13980	0.63644	0.637605	0.160898	0.0703008
AT1G14070	0.449198	0.352349	0.0558511	0.0470446
AT1G14180	0.279514	0.361305	0.0905512	0.00858369
AT1G14205	0.236667	0.235556	0.0392857	0.0386643
AT1G14310	0.37931	0.31563	0.133858	0.0451843
AT1G14340	0.204056	0.111433	0.0291262	0.00258398
AT1G14370	0.165468	0.261375	0.0658537	0.0167488
AT1G14400	0.32906	0.404762	0.0487805	0
AT1G14470	0.236495	0.243176	0.06914	0.0347044
AT1G14480	0.212249	0.271589	0.119639	0.0255624
AT1G14500	0.230284	0.227654	0.0588235	0.0263158
AT1G14560	0.223897	0.327273	0.0636605	0.0175439
AT1G14570	0.498732	0.466463	0.0806754	0.00936968
AT1G14590	0.226047	0.304604	0.0277186	0.014756
AT1G14610	0.435492	0.425624	0.0857143	0.0297999
AT1G14650	0.49658	0.479863	0.145425	0.0467229
AT1G14660	0.274848	0.211921	0.0711744	0.0425753
AT1G14670	0.471895	0.451559	0.0662739	0.0205352
AT1G14690	0.407982	0.385036	0.106195	0.0158353
AT1G14710	0.19407	0.217391	0.0164609	0.00857633
AT1G14830	0.453465	0.429511	0.11791	0.0428404
AT1G14840	0.313167	0.282288	0.0766871	0.0390371
AT1G14850	0.462978	0.457659	0.133333	0.0449514
AT1G15020	0.342623	0.332795	0.0679758	0.00654545
AT1G15060	0.362772	0.379729	0.161125	0.0805112
AT1G15215	0.3861	0.357032	0.0520231	0.00220994
AT1G15240	0.450301	0.422234	0.110365	0.045721
AT1G15280	0.51956	0.438646	0.162095	0.0520231
AT1G15430	0.571685	0.297071	0.146953	0.00985222
AT1G15440	0.336675	0.347957	0.0768386	0.0304472
AT1G15470	0.226395	0.190535	0.0765957	0.0376984
AT1G15480	0.240506	0.281773	0.0579439	0.0174603
AT1G15510	0.24449	0.246505	0.0724432	0.0449516
AT1G15660	0.387864	0.319164	0.0866667	0.0448179
AT1G15750	0.549415	0.520325	0.108108	0.0276708
AT1G15780	0.479943	0.487038	0.136911	0.0605918
AT1G15940	0.479104	0.463616	0.150761	0.045018
AT1G16010	0.279396	0.278613	0.131514	0.0357555
AT1G16090	0.68	0.543353	0.125523	0.0296736
AT1G16190	0.502134	0.409009	0.072327	0.00132979
AT1G16270	0.484492	0.482812	0.114044	0.0376729
AT1G16340	0.352201	0.310195	0.0659794	0.0672811
AT1G16460	0.408517	0.34669	0.13468	0.0655957
AT1G16480	0.333333	0.319582	0.110885	0.0324544
AT1G16540	0.380202	0.365723	0.138255	0.0406699
AT1G16560	0.639344	0.608163	0.167235	0.0363086
AT1G16570	0.352078	0.363539	0.0810235	0.0208333
AT1G16610	0.332732	0.275142	0.0627706	0.0238278
AT1G16650	0.4256	0.362764	0.109005	0.0509666
AT1G16680	0.646744	0.590338	0.123435	0.0323599
AT1G16690	0.416235	0.456576	0.0838446	0.0211203
AT1G16700	0.309055	0.290441	0.0650407	0.0105263
AT1G16710	0.678431	0.658306	0.192389	0.071627
AT1G16800	0.454698	0.446439	0.165338	0.0711619
AT1G16830	0.297089	0.36014	0.0881175	0.0134855
AT1G16860	0.415873	0.458159	0.109929	0.0950872
AT1G16970	0.533559	0.510823	0.142857	0.0738342
AT1G17040	0.357498	0.302347	0.125418	0.0519802
AT1G17070	0.268176	0.248851	0.0790698	0.0111111
AT1G17110	0.438978	0.397672	0.0641283	0.0193847
AT1G17145	0.302721	0.255357	0.0465116	0.0251799
AT1G17210	0.36941	0.432378	0.0860215	0.0268384
AT1G17220	0.435655	0.380072	0.134809	0.0560272
AT1G17230	0.279465	0.218171	0.118607	0.0792746
AT1G17280	0.575	0.663317	0.147465	0.0775681
AT1G17290	0.420455	0.380282	0.0754352	0.0185529
AT1G17340	0.396889	0.362559	0.130152	0.0792311
AT1G17350	0.29376	0.337719	0.0884354	0.0670471
AT1G17360	0.376754	0.31981	0.108571	0.0629987
AT1G17370	0.431793	0.407742	0.0530726	0.0346106
AT1G17450	0.499873	0.420953	0.161137	0.0526684
AT1G17500	0.459039	0.370107	0.154139	0.0511828
AT1G17550	0.345521	0.338462	0.0841683	0.0656716
AT1G17580	0.703145	0.64302	0.179001	0.0860452
AT1G17650	0.256098	0.393103	0.0433735	0.00593824
AT1G17680	0.532773	0.548023	0.188811	0.0717222
AT1G17690	0.519481	0.506024	0.14094	0.0565291
AT1G17720	0.566023	0.599268	0.1198	0.031861
AT1G17760	0.523843	0.4664	0.138462	0.0783208
AT1G17850	0.199666	0.229814	0.0678571	0.04
AT1G17870	0.268544	0.349697	0.0773481	0.00701344
AT1G17890	0.265464	0.238866	0.0485714	0.0131752
AT1G17930	0.417173	0.397778	0.115741	0.053065
AT1G17940	0.314202	0.239637	0.0963597	0.038835
AT1G17980	0.407746	0.403862	0.14307	0.0676983
AT1G18070	0.404738	0.447939	0.129562	0.0567376
AT1G18160	0.524884	0.485772	0.10767	0.0272835
AT1G18270	0.396667	0.332777	0.147036	0.0645369
AT1G18340	0.222749	0.278926	0.0615385	0.0363086
AT1G18450	0.36	0.447072	0.0655391	0.0179533
AT1G18460	0.420699	0.427881	0.112113	0.0445824
AT1G18470	0.380783	0.378531	0.0830508	0.027575
AT1G18560	0.263623	0.284832	0.0647482	0.00825309
AT1G18580	0.298522	0.395745	0.0822898	0.0462882
AT1G18610	0.503305	0.513876	0.117878	0.0587768
AT1G18620	0.371134	0.361528	0.0954774	0.0599604
AT1G18630	0.594675	0.548387	0.127389	0.075419
AT1G18640	0.454698	0.492308	0.135889	0.0709117
AT1G18660	0.302198	0.337972	0.107203	0.0567485
AT1G18690	0.680587	0.600746	0.163435	0.0756385
AT1G18700	0.282236	0.292668	0.0519952	0.0212653
AT1G18840	0.395778	0.360609	0.136276	0.0909091
AT1G18900	0.611959	0.614167	0.191748	0.0658174
AT1G18950	0.401213	0.42629	0.120548	0.0483271
AT1G18990	0.231383	0.288911	0.0646465	0.0493016
AT1G19025	0.153226	0.296689	0.0909091	0.0639413
AT1G19100	0.574074	0.519231	0.12305	0.0469208
AT1G19110	0.293496	0.257585	0.0956826	0.0312139
AT1G19220	0.343767	0.372174	0.163462	0.0756677
AT1G19240	0.222989	0.272959	0.0625	0.0148423
AT1G19270	0.306329	0.298295	0.0675676	0.0377668
AT1G19290	0.357739	0.303571	0.0904977	0.0464559
AT1G19370	0.320065	0.377434	0.0939664	0.01341
AT1G19440	0.380313	0.343724	0.11041	0.0482456
AT1G19450	0.311463	0.317365	0.114334	0.0195228
AT1G19485	0.281668	0.254929	0.0679245	0.0375771
AT1G19490	0.278772	0.329658	0.121339	0.0440835
AT1G19580	0.300448	0.250784	0.0521173	0.0063593
AT1G19715	0.535893	0.524299	0.143116	0.0391167
AT1G19720	0.316052	0.311043	0.123636	0.0640569
AT1G19850	0.326519	0.35098	0.0744986	0.0301535
AT1G19860	0.58884	0.469697	0.107639	0.0398406
AT1G19870	0.321546	0.363406	0.0629032	0.0164521
AT1G19980	0.237288	0.242188	0.0619048	0.0187019
AT1G20200	0.411392	0.446869	0.0780142	0.0286689
AT1G20380	0.26977	0.297194	0.0855683	0.0660184
AT1G20570	0.273278	0.270756	0.0620525	0.033092
AT1G20630	0.457115	0.481915	0.0767591	0.0282158
AT1G20640	0.50102	0.487943	0.123711	0.0486779
AT1G20670	0.321149	0.363752	0.0751979	0.0269309
AT1G20690	0.268519	0.248691	0.0285714	0.0192678
AT1G20760	0.52102	0.479294	0.110957	0.0436064
AT1G20780	0.32224	0.365608	0.0937913	0.0428954
AT1G20830	0.319071	0.330709	0.103746	0.0524515
AT1G20840	0.235639	0.235891	0.0446137	0.0362191
AT1G20870	0.381883	0.332613	0.149798	0.0395431
AT1G20910	0.525324	0.502276	0.154321	0.0347826
AT1G20920	0.288487	0.293406	0.0701944	0.0223805
AT1G20925	0.137097	0.171674	0.042522	0.0353607
AT1G20960	0.664761	0.625479	0.15	0.0484897
AT1G20970	0.360328	0.381826	0.153785	0.057163
AT1G20980	0.425695	0.371169	0.0871327	0.0407031
AT1G21060	0.231724	0.228321	0.048048	0.0402635
AT1G21080	0.337321	0.402349	0.0698925	0.0164835
AT1G21150	0.177191	0.347124	0.0826087	0.0394737
AT1G21160	0.308912	0.334248	0.0839329	0.0390843
AT1G21170	0.458096	0.396382	0.150739	0.0725735
AT1G21200	0.406518	0.356984	0.155894	0.0582242
AT1G21380	0.418182	0.466049	0.109375	0.0406824
AT1G21410	0.428571	0.391775	0.11284	0.0887372
AT1G21450	0.481548	0.427918	0.15529	0.0843849
AT1G21580	0.520494	0.480916	0.154034	0.0563948
AT1G21590	0.369295	0.301661	0.0843091	0.0327869
AT1G21610	0.341024	0.33656	0.11646	0.041316
AT1G21630	0.546009	0.483962	0.142857	0.0513866
AT1G21640	0.422579	0.425625	0.119796	0.0616327
AT1G21650	0.271038	0.294008	0.107675	0.0490149
AT1G21660	0.434671	0.42326	0.0851449	0.0133753
AT1G21700	0.486306	0.484463	0.136558	0.0422368
AT1G21730	0.330138	0.325882	0.0901246	0.023434
AT1G21780	0.283088	0.33581	0.0535714	0.0352645
AT1G22040	0.40355	0.398693	0.0953947	0.0246305
AT1G22060	0.55306	0.527627	0.145862	0.0510794
AT1G22070	0.433204	0.389417	0.126551	0.0306627
AT1G22100	0.170759	0.21365	0.0969529	0.0872093
AT1G22150	0.149609	0.197208	0.0881017	0.0573055
AT1G22200	0.326819	0.317848	0.0752896	0.0223124
AT1G22290	0.397531	0.548523	0.156977	0.0961039
AT1G22620	0.536685	0.503511	0.143498	0.0615957
AT1G22730	0.328789	0.296546	0.142123	0.0414747
AT1G22750	0.17656	0.131313	0.03367	0.00391645
AT1G22770	0.529169	0.510082	0.152749	0.0268669
AT1G22790	0.345972	0.221333	0.1	0.0451613
AT1G22830	0.314265	0.273902	0.0893417	0.0346205
AT1G22860	0.360856	0.353591	0.0876827	0.0300648
AT1G22870	0.353245	0.334218	0.0942029	0.0146453
AT1G22930	0.25528	0.238351	0.101695	0.0455764
AT1G22960	0.344992	0.341893	0.0922865	0.0330836
AT1G23030	0.225094	0.219245	0.0856531	0.0485919
AT1G23180	0.492529	0.409619	0.0850643	0.03256
AT1G23190	0.445887	0.445626	0.135671	0.0752823
AT1G23230	0.508046	0.527745	0.155237	0.0703412
AT1G23440	0.381555	0.298122	0.111111	0.03367
AT1G23690	0	0.150082	0.0373626	0.00731707
AT1G23780	0.235294	0.192053	0.040708	0.0359897
AT1G23870	0.418131	0.448359	0.0839895	0.0372016
AT1G23880	0.332311	0.288633	0.0483871	0.00376648
AT1G23900	0.522293	0.566203	0.191294	0.0921903
AT1G24030	0.521628	0.627321	0.133028	0.045929
AT1G24120	0.468281	0.44106	0.0613208	0.0463138
AT1G24160	0.467241	0.448157	0.102041	0.0322862
AT1G24190	0.565201	0.5717	0.176007	0.0912496
AT1G24267	0.249522	0.235369	0.0470852	0.0303983
AT1G24280	0.368557	0.344494	0.143799	0.050552
AT1G24300	0.601137	0.593681	0.148406	0.0671217
AT1G24320	0.290456	0.341803	0.133221	0.0343688
AT1G24340	0.34306	0.363134	0.1	0.0257954
AT1G24460	0.568867	0.521098	0.214174	0.09293
AT1G24706	0.621734	0.605974	0.208202	0.0700665
AT1G24764	0.331636	0.280647	0.0982265	0.0710059
AT1G25280	0.514925	0.530217	0.101796	0.0213608
AT1G25320	0.290464	0.239704	0.118568	0.0430279
AT1G25350	0.423056	0.415603	0.0776081	0.0276208
AT1G25360	0.234121	0.269192	0.0846731	0.0458959
AT1G25380	0.372822	0.301493	0.0599251	0.0257353
AT1G25390	0.253758	0.197791	0.0414414	0.014377
AT1G25490	0.328171	0.303913	0.0927835	0.0606277
AT1G25500	0.295131	0.293384	0.0564972	0.0165041
AT1G25540	0.526786	0.478692	0.161442	0.0824313
AT1G25580	0.478469	0.465116	0.158654	0.0372233
AT1G25682	0.477912	0.43932	0.169742	0.0655738
AT1G26110	0.375879	0.426349	0.0791209	0.0109589
AT1G26130	0.579606	0.463775	0.157614	0.0422535
AT1G26150	0.530201	0.501441	0.134259	0.0235532
AT1G26170	0.455263	0.465088	0.188755	0.0756076
AT1G26270	0.271938	0.286426	0.0460358	0.0230548
AT1G26290	0.591479	0.465625	0.108844	0.0572792
AT1G26330	0.320529	0.233922	0.0902527	0.033543
AT1G26370	0.384744	0.412439	0.120579	0.0401907
AT1G26520	0.405088	0.38427	0.0875764	0.03485
AT1G26620	0.297984	0.351103	0.0875486	0.0285714
AT1G26640	0.329466	0.354321	0.0549738	0.00389864
AT1G26830	0.220561	0.273585	0.0667575	0.0273038
AT1G26850	0.291396	0.29232	0.0719298	0.0321038
AT1G26940	0.283051	0.347979	0.0362903	0.0149477
AT1G27190	0.195853	0.22349	0.031941	0.0211111
AT1G27220	0.29064	0.336798	0.128405	0.0512821
AT1G27320	0.452468	0.503129	0.103448	0.0705476
AT1G27340	0.396804	0.407878	0.0444444	0.010551
AT1G27360	0.213115	0.247989	0.0863874	0.0159405
AT1G27430	0.565499	0.607486	0.154038	0.0617776
AT1G27440	0.446581	0.455584	0.145631	0.044335
AT1G27500	0.519077	0.539953	0.10687	0.0503311
AT1G27520	0.367159	0.417815	0.126214	0.0835987
AT1G27595	0.613936	0.562049	0.185185	0.0502049
AT1G27630	0.366621	0.474576	0.130814	0
AT1G27650	0.249595	0.349565	0.0962343	0.0331492
AT1G27680	0.27736	0.32794	0.0615385	0.0358392
AT1G27750	0.585292	0.509259	0.165105	0.0441478
AT1G27752	0.261745	0.315267	0.0806878	0.0239378
AT1G27840	0.331497	0.325099	0.0594679	0.0428994
AT1G27850	0.553789	0.591203	0.14877	0.0507519
AT1G27880	0.310413	0.312197	0.0725581	0.0385769
AT1G27900	0.305967	0.291088	0.103282	0.0227273
AT1G27910	0.334322	0.266788	0.0869565	0.0248447
AT1G27920	0.371012	0.432063	0.117188	0.0449735
AT1G27960	0.334495	0.258065	0.113879	0.0380868
AT1G28090	0.517195	0.506132	0.13459	0.0567551
AT1G28100	0.607676	0.725686	0.117117	0.0533333
AT1G28120	0.400929	0.400691	0.0867052	0.0600293
AT1G28210	0.530735	0.413168	0.126316	0.0492372
AT1G28240	0.308472	0.325733	0.069241	0.0294752
AT1G28320	0.490924	0.421796	0.123239	0.0328
AT1G28340	0.364853	0.393498	0.0412371	0.00970089
AT1G28350	0.425926	0.434161	0.101716	0.0215311
AT1G28410	0.445455	0.362606	0.0935961	0.0199601
AT1G28420	0.537686	0.552912	0.14269	0.0651234
AT1G28520	0.30854	0.30014	0.0790274	0.0412655
AT1G28560	0.280374	0.2507	0.108374	0.0243056
AT1G29010	0.221794	0.226966	0.0983607	0.00961538
AT1G29030	0.377429	0.455224	0.0826833	0.0439394
AT1G29120	0.270867	0.203307	0.10142	0.0474359
AT1G29150	0.645939	0.658824	0.108861	0.0589372
AT1G29310	0.302239	0.356391	0.0916667	0.0513784
AT1G29340	0.222175	0.225986	0.0815308	0.0249732
AT1G29350	0.680672	0.677536	0.137566	0.0372093
AT1G29370	0.781491	0.705382	0.156863	0.0598958
AT1G29400	0.326154	0.332594	0.114673	0.0519481
AT1G29410	0.271845	0.421488	0.123596	0.0243161
AT1G29470	0.458779	0.42594	0.0769231	0.0288945
AT1G29630	0.343234	0.326282	0.0951613	0.0764628
AT1G29700	0.6	0.447581	0.139623	0.0336391
AT1G29730	0.53869	0.538187	0.308913	0.129338
AT1G29750	0.606181	0.545793	0.2	0.0778284
AT1G29770	0.474302	0.4688	0.0721393	0.0553672
AT1G29780	0.75395	0.692722	0.275862	0.123772
AT1G29800	0.41224	0.494949	0.108407	0.0356757
AT1G29810	0.288509	0.321519	0.170635	0.0361217
AT1G29820	0.449795	0.519868	0.141892	0.115419
AT1G29880	0.199348	0.221306	0.0522293	0.0127565
AT1G29900	0.458394	0.472834	0.101326	0.057677
AT1G29940	0.524798	0.437345	0.111654	0.0413279
AT1G29950	0.451613	0.541538	0.22807	0.135514
AT1G30000	0.48433	0.449653	0.083612	0.0269179
AT1G30090	0.556345	0.583541	0.157552	0.0511968
AT1G30240	0.562997	0.540016	0.126961	0.0564972
AT1G30290	0.282079	0.261644	0.0926893	0.0451318
AT1G30330	0.624161	0.669226	0.084372	0.031407
AT1G30360	0.296257	0.291719	0.0748603	0.0430165
AT1G30400	0.289684	0.292666	0.0873672	0.0367971
AT1G30410	0.379916	0.436326	0.190476	0.0766483
AT1G30420	0.437903	0.418818	0.205008	0.110676
AT1G30440	0.595925	0.552475	0.15604	0.0638587
AT1G30450	0.5	0.509396	0.134446	0.0673599
AT1G30460	0.291113	0.235515	0.0735294	0.0348292
AT1G30470	0.54436	0.518936	0.124825	0.0776567
AT1G30490	0.285659	0.293353	0.0535565	0.0288795
AT1G30510	0.425614	0.416776	0.0558376	0.0259887
AT1G30520	0.263989	0.259721	0.0944742	0.042133
AT1G30570	0.339274	0.308256	0.107759	0.0316491
AT1G30590	0.356471	0.326364	0.109123	0.0425039
AT1G30600	0.324079	0.348289	0.0846939	0.0362077
AT1G30640	0.373245	0.37234	0.121101	0.0471328
AT1G30680	0.521954	0.481198	0.119143	0.0547238
AT1G30690	0.563218	0.542169	0.108992	0.0325973
AT1G30755	0.279036	0.245283	0.0898876	0.0298151
AT1G30810	0.515993	0.502366	0.143571	0.0965825
AT1G30820	0.340186	0.355317	0.0289017	0.0157431
AT1G30825	0.358223	0.378894	0.0548673	0.0367188
AT1G30870	0.217116	0.199038	0.0357724	0.00613915
AT1G30890	0.481409	0.39418	0.0466321	0
AT1G30910	0.178138	0.281609	0.0576497	0.0107004
AT1G31010	0.324355	0.26206	0.0405728	0.0202931
AT1G31120	0.5	0.508498	0.123552	0.0430005
AT1G31190	0.457035	0.399425	0.123128	0.0527541
AT1G31220	0.312183	0.278667	0.0973783	0.0137672
AT1G31230	0.292211	0.28765	0.0464135	0.017832
AT1G31280	0.287582	0.263832	0.0645472	0.0248756
AT1G31300	0.345806	0.29322	0.109467	0.0436836
AT1G31360	0.378748	0.375098	0.0954839	0.0477612
AT1G31420	0.53168	0.61748	0.145396	0.0778659
AT1G31430	0.401316	0.443011	0.150613	0.0465116
AT1G31440	0.367284	0.310734	0.0750408	0.0239574
AT1G31470	0.290265	0.267958	0.0594758	0.00849151
AT1G31480	0.493571	0.476474	0.120459	0.0498483
AT1G31490	0.56014	0.475719	0.177172	0.0779221
AT1G31500	0.296025	0.315145	0.0735632	0.0213755
AT1G31600	0.527132	0.52549	0.0279232	0.00743243
AT1G31650	0.613187	0.648456	0.12024	0.07
AT1G31730	0.25	0.273828	0.0765588	0.0294345
AT1G31750	0.39011	0.378753	0.0298507	0
AT1G31780	0.241119	0.208645	0.0596659	0.0125181
AT1G31810	0.642023	0.658246	0.145631	0.0623819
AT1G31817	0.289528	0.286501	0.0987342	0.0094697
AT1G31830	0.319018	0.225253	0.0683371	0.0303571
AT1G31850	0.37151	0.39884	0.0782828	0.0304478
AT1G31860	0.268326	0.317757	0.0460526	0.0126292
AT1G31870	0.478952	0.425458	0.170313	0.0652455
AT1G31910	0.402228	0.464481	0.0769231	0.0282686
AT1G31930	0.523423	0.488474	0.134663	0.0816568
AT1G32090	0.36095	0.334969	0.107892	0.0609019
AT1G32120	0.215106	0.223776	0.0505243	0.01988
AT1G32130	0.369888	0.398551	0.131528	0.0641132
AT1G32150	0.329657	0.372197	0.0873016	0.00777202
AT1G32160	0.426788	0.457795	0.0694444	0.0193648
AT1G32230	0.593277	0.504569	0.162011	0.0531915
AT1G32260	0.535294	0.404157	0.0479452	0.0030581
AT1G32330	0.48221	0.374628	0.0907473	0.0172009
AT1G32361	0.280236	0.251121	0.0941558	0.0669056
AT1G32410	0.380435	0.436893	0.0245902	0.0714286
AT1G32415	0.458803	0.41202	0.132642	0.0570806
AT1G32440	0.415469	0.420745	0.181219	0.104567
AT1G32450	0.329707	0.357664	0.15566	0.0694534
AT1G32460	0.147826	0.0837989	0.0111111	0.0147059
AT1G32490	0.657362	0.60691	0.138245	0.0518213
AT1G32520	0.212302	0.186579	0.023166	0.00924499
AT1G32530	0.3922	0.285251	0.0709677	0.0119718
AT1G32610	0.367816	0.38255	0.0393258	0.0165746
AT1G32750	0.543904	0.538663	0.171662	0.0603886
AT1G32810	0.608227	0.561007	0.158084	0.0595182
AT1G32880	0.266071	0.258883	0.0491228	0.0260163
AT1G32940	0.622426	0.619247	0.157821	0.0326835
AT1G32980	0.150235	0.174672	0.0911765	0.0136054
AT1G33050	0.332271	0.364977	0.0934256	0.0405199
AT1G33340	0.635827	0.585878	0.130293	0.055794
AT1G33390	0.669216	0.618624	0.141239	0.0607071
AT1G33410	0.402967	0.354315	0.131484	0.0472441
AT1G33480	0.304147	0.331967	0.0411392	0.0157819
AT1G33680	0.249591	0.262372	0.0350877	0.0093633
AT1G33700	0.38	0.415676	0.132827	0.0545666
AT1G33770	0.244427	0.299073	0.0949555	0.0356394
AT1G33980	0.470639	0.351277	0.070626	0.0172662
AT1G34020	0.372573	0.405603	0.130435	0.0176416
AT1G34065	0.481178	0.467554	0.156425	0.0751366
AT1G34120	0.422608	0.348694	0.136605	0.0436756
AT1G34210	0.474513	0.5539	0.146479	0.0325753
AT1G34220	0.283557	0.288	0.11649	0.0612245
AT1G34260	0.605812	0.568739	0.193548	0.0796127
AT1G34300	0.355344	0.368233	0.0855895	0.0351216
AT1G34320	0.451812	0.470383	0.106969	0.00654545
AT1G34360	0.403525	0.376268	0.062753	0.0386792
AT1G34420	0.318263	0.307902	0.0791618	0.0304845
AT1G34470	0.622568	0.548697	0.0972569	0.0721103
AT1G34760	0.202424	0.35935	0.122388	0.0423992
AT1G34780	0.37973	0.379394	0.0578158	0.0104167
AT1G34790	0.208505	0.216405	0.0403226	0.0594937
AT1G35190	0.257396	0.235484	0.0716981	0.0269134
AT1G35220	0.625148	0.584579	0.171748	0.0770005
AT1G35470	0.361055	0.358071	0.0822368	0.0440529
AT1G35530	0.423515	0.418721	0.123497	0.0535804
AT1G35580	0.4063	0.416404	0.0967302	0.0558171
AT1G35620	0.294872	0.353045	0.0778816	0.0299177
AT1G35625	0.409524	0.452381	0.0756303	0.0451467
AT1G35660	0.403528	0.373314	0.121951	0.0470588
AT1G35710	0.148534	0.105786	0.0439216	0.0291451
AT1G35890	0.471299	0.370844	0.117978	0.0716332
AT1G36070	0.511504	0.580247	0.150463	0.0571992
AT1G36160	0.663501	0.650464	0.133481	0.0398664
AT1G36180	0.465008	0.454503	0.163763	0.0777674
AT1G36280	0.35367	0.395855	0.139165	0.0369458
AT1G36320	0.490521	0.415167	0.0909091	0.0409042
AT1G36580	0.239186	0.233503	0.0643564	0.0364078
AT1G36730	0.476346	0.434564	0.0893372	0.0519126
AT1G36990	0.512367	0.581308	0.146104	0.0826833
AT1G42440	0.43995	0.431267	0.0550351	0.023796
AT1G42470	0.464659	0.438596	0.13856	0.0789988
AT1G42540	0.255319	0.295868	0.0851202	0.0334928
AT1G42980	0.393632	0.389241	0.100287	0.0408416
AT1G43130	0.631673	0.481273	0.122449	0.0978261
AT1G43190	0.306039	0.322384	0.078341	0.0328738
AT1G43580	0.370616	0.376294	0.0384615	0.0130776
AT1G43620	0.82668	0.749758	0.231419	0.140376
AT1G43630	0.299459	0.296896	0.262477	0.183024
AT1G43690	0.596966	0.511416	0.111693	0.0163934
AT1G43770	0.476395	0.539683	0.213904	0.144289
AT1G43850	0.563612	0.539787	0.0977918	0.0284504
AT1G43860	0.336873	0.337823	0.0863039	0.0695297
AT1G43890	0.420701	0.429253	0.0472727	0.0569878
AT1G43900	0.233371	0.285714	0.121372	0.0326733
AT1G44120	0.467121	0.472452	0.15284	0.0565627
AT1G44170	0.329733	0.322809	0.0975309	0.048564
AT1G44446	0.365546	0.342618	0.0515021	0.0159722
AT1G44750	0.393629	0.343941	0.0665362	0.0254934
AT1G44780	0.38755	0.340144	0.0646465	0.0487365
AT1G44835	0.36694	0.475783	0.0598086	0.0148285
AT1G44900	0.282949	0.279699	0.0782396	0.0347249
AT1G44910	0.516987	0.531778	0.140709	0.043558
AT1G44960	0.246418	0.293661	0.0866142	0.0520231
AT1G45000	0.269781	0.218659	0.0942761	0.024077
AT1G45130	0.394495	0.364823	0.0576184	0.0292767
AT1G45150	0.551724	0.519291	0.141618	0.0425868
AT1G45160	0.623562	0.590659	0.253564	0.127798
AT1G45180	0.634793	0.554913	0.136364	0.0574088
AT1G45207	0.287867	0.266282	0.0866142	0.042523
AT1G45231	0.415433	0.351921	0.0974026	0.0446521
AT1G45248	0.835088	0.779167	0.281818	0.0533808
AT1G45249	0.379377	0.432806	0.0641892	0.0231788
AT1G45545	0.53913	0.5	0.199214	0.119342
AT1G47056	0.197952	0.20241	0.0747768	0.0325038
AT1G47240	0.431034	0.295864	0.110251	0.0436006
AT1G47260	0.25656	0.32518	0.0353261	0.0239726
AT1G47330	0.353488	0.362615	0.0992063	0.0556003
AT1G47340	0.333845	0.341232	0.0891473	0.0237913
AT1G47380	0.399566	0.42801	0.125	0.0703518
AT1G47550	0.440922	0.428484	0.198327	0.0591806
AT1G47560	0.393265	0.390457	0.141317	0.0631635
AT1G47570	0.37913	0.430034	0.140351	0.0892587
AT1G47580	0.128272	0.141243	0.0209424	0.00928074
AT1G47640	0.344468	0.292276	0.0947368	0.0680529
AT1G47710	0.307834	0.279644	0.0889968	0.0876249
AT1G47740	0.458418	0.363014	0.104348	0.0617886
AT1G47870	0.166279	0.252232	0.0422535	0.0139165
AT1G47900	0.504587	0.443389	0.100932	0.0403226
AT1G48040	0.314444	0.264214	0.0532787	0.0284996
AT1G48050	0.351684	0.388772	0.126422	0.0496894
AT1G48090	0.650348	0.640145	0.221674	0.102984
AT1G48110	0.513582	0.532946	0.105809	0.0478339
AT1G48120	0.570283	0.528666	0.152905	0.0720072
AT1G48175	0.400911	0.473988	0.221591	0.129808
AT1G48210	0.25	0.37401	0.0918114	0.0628779
AT1G48310	0.327192	0.352007	0.0836237	0.019297
AT1G48370	0.26451	0.256801	0.0647773	0.0391621
AT1G48410	0.57998	0.446281	0.100832	0.0461754
AT1G48430	0.405787	0.342105	0.106918	0.0675487
AT1G48490	0.479657	0.501101	0.146182	0.0743855
AT1G48520	0.527273	0.520701	0.108787	0.0819861
AT1G48540	0.255522	0.256063	0.104701	0.0585714
AT1G48560	0.258684	0.224607	0.0884354	0.0635951
AT1G48580	0.298611	0.243534	0.0517598	0.0217803
AT1G48600	0.398594	0.366051	0.143133	0.0961373
AT1G48650	0.364095	0.358757	0.084728	0.032244
AT1G48760	0.294264	0.291845	0.0805223	0.0370566
AT1G48780	0.358744	0.450495	0.1843	0.0971338
AT1G48790	0.396007	0.487231	0.127731	0.0473014
AT1G48840	0.394923	0.413584	0.106982	0.0631263
AT1G48850	0.369095	0.338384	0.120623	0.0285955
AT1G48950	0.47919	0.5	0.137931	0.0557157
AT1G48970	0.282311	0.315224	0.0608782	0.0120219
AT1G49040	0.508741	0.535889	0.232022	0.11049
AT1G49160	0.162976	0.189712	0.0908084	0.0598859
AT1G49230	0.319018	0.372093	0.0384615	0.0374332
AT1G49240	0.7109	0.652449	0.0793651	0.0294118
AT1G49300	0.476868	0.508121	0.187793	0.0614203
AT1G49340	0.45045	0.465792	0.136812	0.0481405
AT1G49360	0.222727	0.264438	0.0498812	0.0158898
AT1G49540	0.560976	0.560496	0.149784	0.0554425
AT1G49630	0.519709	0.48824	0.166972	0.0668335
AT1G49670	0.444444	0.461754	0.151316	0.0443951
AT1G49730	0.331741	0.441112	0.0455801	0.0177983
AT1G49760	0.305376	0.339286	0.0503597	0.0169617
AT1G49820	0.26	0.245336	0.107692	0.016523
AT1G49890	0.308816	0.360695	0.0550459	0.0162025
AT1G49960	0.274559	0.284091	0.0594744	0.0180685
AT1G49970	0.32636	0.368146	0.102908	0.0326733
AT1G49980	0.227431	0.201009	0.101389	0.0342679
AT1G50000	0.371946	0.325231	0.0626263	0.0202593
AT1G50030	0.641399	0.655138	0.180469	0.0700101
AT1G50120	0.39367	0.347874	0.0783972	0.0328998
AT1G50140	0.490646	0.533941	0.150473	0.065917
AT1G50180	0.281643	0.283744	0.0919932	0.0500849
AT1G50200	0.536585	0.539121	0.149866	0.0623377
AT1G50240	0.434452	0.444176	0.190083	0.0814722
AT1G50260	0.347191	0.369208	0.112835	0.0481195
AT1G50360	0.361257	0.313519	0.0974576	0.052383
AT1G50370	0.40176	0.380952	0.16	0.0890937
AT1G50410	0.668838	0.647131	0.166295	0.0823408
AT1G50430	0.378958	0.313539	0.0568421	0.013579
AT1G50440	0.284168	0.286195	0.0136986	0.00533333
AT1G50460	0.472119	0.396807	0.0534351	0.019962
AT1G50480	0.438382	0.448239	0.179024	0.1
AT1G50500	0.526244	0.565845	0.152819	0.0373333
AT1G50510	0.448	0.424893	0.0963542	0.0379581
AT1G50520	0.471384	0.385027	0.136461	0.0598651
AT1G50600	0.269903	0.268673	0.101027	0.0174368
AT1G50660	0.50407	0.302934	0.0681818	0.0236382
AT1G50670	0.614833	0.591667	0.15534	0.0825893
AT1G50710	0.481242	0.381078	0.113744	0.0617409
AT1G50730	0.442812	0.441325	0.161549	0.107274
AT1G50750	0.46955	0.476054	0.192246	0.0745131
AT1G50840	0.551675	0.588918	0.161414	0.0888983
AT1G50910	0.404361	0.393556	0.0674374	0.0240577
AT1G50950	0.41896	0.419776	0.160494	0.108774
AT1G51200	0.723288	0.814371	0.219355	0.0571429
AT1G51310	0.336355	0.332679	0.100775	0.0430257
AT1G51340	0.122796	0.179881	0.0754438	0.026936
AT1G51350	0.3708	0.447696	0.077907	0.0381848
AT1G51460	0.25434	0.368369	0.13884	0.0525409
AT1G51520	0.296327	0.244487	0.0595668	0.0138889
AT1G51550	0.260742	0.255725	0.0658174	0
AT1G51570	0.276335	0.245378	0.0448	0.0185923
AT1G51590	0.51177	0.465979	0.0634921	0.0445004
AT1G51600	0.622266	0.679426	0.178451	0.0733333
AT1G51610	0.345395	0.338826	0.10509	0.0557404
AT1G51620	0.395215	0.447281	0.126168	0.0296651
AT1G51630	0.363897	0.254986	0.0868263	0.0419847
AT1G51640	0.410429	0.365679	0.105769	0.0373832
AT1G51690	0.417001	0.402827	0.125387	0.0363108
AT1G51720	0.622476	0.614778	0.144177	0.102896
AT1G51730	0.386749	0.388889	0.028169	0.00773994
AT1G51745	0.316209	0.370748	0.0617284	0.0193798
AT1G51940	0.219821	0.247347	0.0307125	0.0178263
AT1G51965	0.352122	0.296245	0.0901857	0.0379965
AT1G51980	0.473214	0.49117	0.113821	0.0384615
AT1G52080	0.404676	0.405651	0.159633	0.0687702
AT1G52150	0.469388	0.449521	0.125182	0.0564804
AT1G52155	0.136314	0.171812	0.0347594	0
AT1G52310	0.368805	0.365169	0.0539419	0.024942
AT1G52320	0.320755	0.25724	0.0916497	0.0284404
AT1G52360	0.51417	0.503482	0.115846	0.00516944
AT1G52380	0.307467	0.3457	0.104317	0.0496084
AT1G52420	0.515447	0.530964	0.156495	0.0741024
AT1G52450	0.395468	0.333592	0.147009	0.100313
AT1G52520	0.420081	0.403035	0.128312	0.0403141
AT1G52530	0.561175	0.453074	0.0984456	0.0632737
AT1G52570	0.687592	0.642222	0.201835	0.129848
AT1G52580	0.63245	0.611582	0.25	0.114497
AT1G52600	0.402326	0.44898	0.0735931	0.0382022
AT1G52730	0.340108	0.299703	0.0406091	0.01649
AT1G52780	0.449156	0.446078	0.142016	0.05131
AT1G52820	0.533502	0.431711	0.118841	0.0523627
AT1G53025	0.554852	0.560687	0.222039	0.0935888
AT1G53040	0.370779	0.377689	0.118758	0.0574053
AT1G53050	0.492881	0.477924	0.0992	0.0259235
AT1G53090	0.219911	0.294269	0.0822917	0.0382903
AT1G53165	0.5	0.511094	0.148438	0.0508475
AT1G53190	0.607632	0.604506	0.132216	0.0552434
AT1G53200	0.272422	0.269181	0.0741176	0.0239421
AT1G53210	0.367038	0.297217	0.0641026	0.0308271
AT1G53270	0.27157	0.312445	0.115059	0.0646636
AT1G53310	0.459038	0.407519	0.136143	0.0580407
AT1G53380	0.159722	0.218006	0.0585652	0.0244068
AT1G53440	0.347576	0.351275	0.106136	0.0535647
AT1G53450	0.402685	0.432343	0.0866935	0.024957
AT1G53500	0.404238	0.329004	0.068	0.0354505
AT1G53510	0.439416	0.446602	0.101198	0.0521361
AT1G53570	0.265432	0.301242	0.0496575	0.0266223
AT1G53590	0.322518	0.291667	0.079063	0.0265888
AT1G53600	0.211816	0.230116	0.151286	0.0629004
AT1G53650	0.443416	0.450955	0.0955556	0.055794
AT1G53720	0.457782	0.51182	0.0904762	0.0129611
AT1G53730	0.417786	0.464758	0.164456	0.0733662
AT1G53780	0.67713	0.713852	0.171244	0.0589908
AT1G53800	0.33527	0.363719	0.0666667	0.0198473
AT1G54090	0.128594	0.127219	0.0457143	0.0179437
AT1G54100	0.351864	0.296392	0.0856808	0.0404807
AT1G54115	0.34375	0.355275	0.0459966	0.0482399
AT1G54170	0.440841	0.437998	0.0892495	0.0428571
AT1G54220	0.293845	0.259459	0.0883191	0.0481213
AT1G54270	0.35528	0.367072	0.0386598	0.00553097
AT1G54310	0.247469	0.26511	0.0537897	0.0285714
AT1G54350	0.170602	0.148108	0.0631068	0.0238436
AT1G54370	0.231369	0.263923	0.0595238	0.0225108
AT1G54380	0.234234	0.249698	0.0289855	0.0128068
AT1G54385	0.526814	0.510455	0.145798	0.0679687
AT1G54440	0.405842	0.452613	0.134503	0.0828861
AT1G54490	0.594611	0.569886	0.092955	0.0367739
AT1G54510	0.582781	0.558756	0.126623	0.0546697
AT1G54570	0.43789	0.459701	0.158585	0.0765335
AT1G54610	0.513514	0.510563	0.110899	0.0587372
AT1G54650	0.291262	0.265941	0.146179	0.0811554
AT1G54710	0.500552	0.531606	0.154397	0.0622769
AT1G54760	0.833333	0.792746	0.156934	0.00833333
AT1G54850	0.543307	0.290323	0.0416667	0.0363128
AT1G54920	0.313077	0.268648	0.112953	0.0840527
AT1G55000	0.284107	0.199418	0.0579345	0.0328205
AT1G55020	0.207114	0.196721	0.0744368	0.0242184
AT1G55040	0.271142	0.282468	0.0917942	0.0296866
AT1G55050	0.254837	0.260653	0.110132	0.0762402
AT1G55090	0.351939	0.309118	0.0792453	0.0650358
AT1G55130	0.352095	0.332583	0.0977444	0.0313953
AT1G55150	0.442373	0.395586	0.0548387	0.029249
AT1G55170	0.417847	0.391621	0.101828	0.0382387
AT1G55175	0.466495	0.66129	0.231132	0.0777778
AT1G55180	0.443344	0.481013	0.101418	0.0422477
AT1G55250	0.361804	0.358442	0.105699	0.024
AT1G55310	0.413743	0.408046	0.0501393	0.0205128
AT1G55325	0.657539	0.636156	0.160935	0.0697236
AT1G55350	0.668342	0.632534	0.133131	0.0566998
AT1G55490	0.663454	0.545942	0.119516	0.0728946
AT1G55540	0.477672	0.487342	0.150613	0.0525595
AT1G55590	0.286554	0.282587	0.0453172	0.011236
AT1G55620	0.337467	0.273342	0.0796345	0.0346562
AT1G55630	0.347985	0.381991	0.0628366	0.0336808
AT1G55680	0.355301	0.318697	0.0689655	0.0368239
AT1G55730	0.535088	0.504178	0.192149	0.0879765
AT1G55750	0.423841	0.500431	0.0846906	0.030112
AT1G55800	0.320532	0.269044	0.09699	0.0434272
AT1G55810	0.41358	0.400746	0.135922	0.0399374
AT1G55820	0.533333	0.496523	0.112532	0.010989
AT1G55860	0.64108	0.647314	0.201592	0.0635893
AT1G55870	0.225745	0.263285	0.0584112	0.0176322
AT1G55880	0.313452	0.29386	0.0561224	0.0198953
AT1G55915	0.26538	0.320988	0.100877	0.0615551
AT1G55930	0.436756	0.377724	0.106136	0.0367107
AT1G55970	0.495366	0.481863	0.195804	0.0878754
AT1G56120	0.197284	0.195134	0.0928116	0.0584389
AT1G56130	0.31812	0.286735	0.107537	0.0903588
AT1G56140	0.304719	0.299278	0.135016	0.0599745
AT1G56145	0.265539	0.276553	0.0738074	0.0392736
AT1G56230	0.38511	0.374516	0.0766046	0.050566
AT1G56280	0.513619	0.491987	0.0641892	0.0326371
AT1G56290	0.55229	0.557096	0.152661	0.0525433
AT1G56310	0.535675	0.489308	0.20122	0.160714
AT1G56350	0.205221	0.444096	0.0954128	0.038943
AT1G56440	0.515474	0.534932	0.160813	0.0716667
AT1G56450	0.554878	0.600382	0.0899183	0.0385164
AT1G56460	0.579853	0.530288	0.177215	0.0523394
AT1G56500	0.474252	0.470318	0.153956	0.0695415
AT1G56570	0.422347	0.396154	0.160772	0.0640044
AT1G56590	0.589304	0.560084	0.202873	0.0757143
AT1G56610	0.411308	0.382313	0.0521542	0.0671982
AT1G57680	0.352345	0.37448	0.0461957	0.0219895
AT1G57700	0.629291	0.701422	0.12518	0.0632258
AT1G58025	0.64508	0.560041	0.12628	0.0602322
AT1G58030	0.466271	0.475468	0.0890052	0.0543872
AT1G58060	0.588831	0.584405	0.210303	0.0964858
AT1G58110	0.461823	0.503975	0.10411	0.018018
AT1G58220	0.56175	0.536673	0.124172	0.0349091
AT1G58230	0.585727	0.581413	0.200266	0.0952018
AT1G58250	0.62674	0.667336	0.201311	0.0698
AT1G58260	0.407989	0.348787	0.103448	0.0478444
AT1G58310	0.299795	0.320755	0.0864979	0.0273973
AT1G58350	0.469773	0.468174	0.113766	0.0447689
AT1G58440	0.361582	0.424658	0.0636132	0.0171254
AT1G59540	0.280783	0.270908	0.0868597	0.0390863
AT1G59560	0.211876	0.414141	0.0810056	0.046875
AT1G59580	0.324511	0.283784	0.11396	0.00511247
AT1G59610	0.596298	0.602767	0.139019	0.0489578
AT1G59660	0.203907	0.19186	0.0743073	0.0235672
AT1G59750	0.592982	0.570378	0.10387	0.0125448
AT1G59760	0.42637	0.463907	0.0909886	0.0347594
AT1G59820	0.539664	0.497906	0.122062	0.0610687
AT1G59890	0.654536	0.681667	0.196491	0.104037
AT1G59990	0.350718	0.330709	0.0561224	0.0258741
AT1G60070	0.50465	0.490588	0.148833	0.0821555
AT1G60080	0.357357	0.352113	0.0830189	0.0231405
AT1G60140	0.371297	0.331106	0.0842541	0.0302013
AT1G60170	0.544643	0.56305	0.151515	0.0891204
AT1G60200	0.574212	0.542822	0.155585	0.117833
AT1G60420	0.370942	0.396212	0.120427	0.033526
AT1G60490	0.409726	0.401732	0.113872	0.0610897
AT1G60560	0.354574	0.294118	0.0898204	0.04375
AT1G60620	0.348175	0.373638	0.125786	0.0463122
AT1G60650	0.42219	0.439948	0.0791855	0.0147059
AT1G60720	0.929293	0.855422	0.0909091	0.23871
AT1G60770	0.312682	0.336756	0.0655738	0.0246821
AT1G60780	0.443487	0.47584	0.136602	0.0433039
AT1G60800	0.391142	0.343511	0.0814111	0.0420499
AT1G60850	0.321947	0.35311	0.125604	0.0421546
AT1G60860	0.456152	0.357771	0.158134	0.0727949
AT1G60890	0.2232	0.235883	0.0453752	0.0253256
AT1G60900	0.484736	0.445392	0.100741	0.017765
AT1G60995	0.69063	0.659624	0.173127	0.0657819
AT1G61010	0.580554	0.545942	0.161383	0.0763968
AT1G61030	0.333688	0.299316	0.0913191	0.0177036
AT1G61100	0.383676	0.41439	0.080089	0.00633837
AT1G61140	0.522873	0.551875	0.170188	0.0877498
AT1G61150	0.453571	0.448571	0.103093	0.0634731
AT1G61210	0.625055	0.555964	0.14433	0.0572325
AT1G61215	0.451503	0.378717	0.129747	0.0595691
AT1G61250	0.370674	0.378723	0.0760369	0.0333969
AT1G61350	0.260958	0.362963	0.0635246	0.0233119
AT1G61360	0.323779	0.264037	0.0676259	0.0444319
AT1G61370	0.530323	0.527061	0.162907	0.0742734
AT1G61380	0.368827	0.360099	0.10218	0.0313614
AT1G61400	0.457784	0.443182	0.177112	0.0685714
AT1G61420	0.446205	0.366692	0.164756	0.0509434
AT1G61430	0.466667	0.432743	0.115894	0.0501166
AT1G61490	0.465517	0.446241	0.194234	0.0794837
AT1G61500	0.380769	0.341402	0.096823	0.0555556
AT1G61580	0.27044	0.352342	0.047619	0.00803213
AT1G61640	0.531097	0.517999	0.149775	0.0585938
AT1G61690	0.484943	0.465992	0.157205	0.0552461
AT1G61770	0.366997	0.306082	0.101106	0.0497738
AT1G61850	0.490211	0.484506	0.158377	0.0784314
AT1G61860	0.490526	0.414201	0.140684	0.0552434
AT1G61900	0.465357	0.515267	0.130165	0.064623
AT1G61990	0.492435	0.465492	0.162095	0.087156
AT1G62020	0.442638	0.441226	0.0952381	0.0244755
AT1G62130	0.374567	0.369356	0.123175	0.0791599
AT1G62200	0.336084	0.311987	0.109568	0.043659
AT1G62250	0.558598	0.607453	0.12731	0.0510823
AT1G62260	0.248146	0.238968	0.100267	0.0426379
AT1G62310	0.320585	0.281907	0.111888	0.060727
AT1G62330	0.205128	0.192253	0.0699234	0.0247295
AT1G62390	0.397679	0.45	0.116379	0.0604154
AT1G62530	0.250329	0.254795	0.075067	0.0420499
AT1G62640	0.289279	0.34086	0.138462	0.0653595
AT1G62750	0.288441	0.294186	0.059322	0.0338897
AT1G62830	0.258597	0.256045	0.061263	0.0177923
AT1G62950	0.269417	0.2997	0.0945419	0.0658656
AT1G63010	0.622532	0.59633	0.209971	0.139635
AT1G63020	0.719981	0.673225	0.211689	0.091055
AT1G63080	0.287218	0.311958	0.0724138	0.0550206
AT1G63110	0.514706	0.396288	0.125448	0.0428212
AT1G63120	0.34903	0.245779	0.0531561	0.0071736
AT1G63160	0.268657	0.328106	0.120192	0.0439252
AT1G63300	0.245267	0.29504	0.0846878	0.0603704
AT1G63430	0.394928	0.447866	0.102493	0.0528409
AT1G63470	0.338411	0.360452	0.0681818	0.0108588
AT1G63490	0.579222	0.60535	0.209099	0.0858757
AT1G63500	0.483444	0.377335	0.0732759	0.0242845
AT1G63520	0.419355	0.455569	0.166667	0.0913758
AT1G63610	0.325513	0.272363	0.105372	0.0601852
AT1G63640	0.566234	0.587598	0.222767	0.110218
AT1G63660	0.330863	0.378527	0.0833333	0.0432817
AT1G63670	0.316341	0.296482	0.106568	0.0506406
AT1G63690	0.365704	0.364315	0.0890411	0.032967
AT1G63700	0.752727	0.742695	0.173759	0.0581081
AT1G63740	0.493016	0.51791	0.161227	0.067619
AT1G63770	0.29415	0.354446	0.0767494	0.0382381
AT1G63810	0.310981	0.394168	0.127565	0.0589529
AT1G63900	0.212121	0.284607	0.056962	0.0285189
AT1G63980	0.317221	0.388312	0.0527473	0.0105152
AT1G64040	0.34878	0.329942	0.0588235	0.00138313
AT1G64050	0.431863	0.391745	0.139818	0.0746667
AT1G64140	0.773798	0.754345	0.138577	0.0313808
AT1G64280	0.257431	0.2881	0.0870968	0.0222447
AT1G64300	0.347047	0.296546	0.112821	0.0415248
AT1G64320	0.3576	0.321806	0.112179	0.0745008
AT1G64385	0.371605	0.436533	0.0625	0.0444178
AT1G64530	0.352648	0.374403	0.111418	0.0529101
AT1G64550	0.23815	0.391817	0.0511509	0.0104857
AT1G64570	0.597982	0.573171	0.208893	0.0852916
AT1G64583	0.264758	0.216734	0.109804	0.0779327
AT1G64610	0.304458	0.330957	0.0809859	0.0496562
AT1G64650	0.274972	0.265116	0.107143	0.0297436
AT1G64740	0.433628	0.369738	0.0586735	0.0217803
AT1G64790	0.629049	0.582543	0.134103	0.0460084
AT1G64810	0.32807	0.345041	0.0851735	0.0742706
AT1G64840	0.323495	0.320388	0.110169	0.0338983
AT1G64860	0.429	0.320236	0.106931	0.0359425
AT1G64890	0.261562	0.213988	0.0519685	0.0190543
AT1G64960	0.472334	0.507556	0.159236	0.0657465
AT1G65010	0.48273	0.454196	0.162719	0.0786871
AT1G65020	0.265689	0.247383	0.0895884	0.033195
AT1G65040	0.273559	0.30253	0.0869565	0.0566929
AT1G65070	0.289666	0.3043	0.0782953	0.0403912
AT1G65120	0.473596	0.437468	0.195867	0.10696
AT1G65220	0.397661	0.410663	0.0375335	0.0100784
AT1G65230	0.337589	0.34472	0.0888252	0.036802
AT1G65240	0.222379	0.27601	0.101933	0.0645376
AT1G65260	0.335032	0.406107	0.0925	0.0689655
AT1G65280	0.444444	0.533123	0.083045	0.0228782
AT1G65320	0.340426	0.295567	0.104439	0.0861196
AT1G65440	0.631171	0.611818	0.193199	0.0953496
AT1G65540	0.392435	0.426757	0.138528	0.0269504
AT1G65580	0.412304	0.436652	0.104289	0.0603232
AT1G65650	0.515358	0.56979	0.160883	0.0850202
AT1G65660	0.247639	0.248535	0.0737527	0.0284593
AT1G65780	0.136872	0.215088	0.0755287	0.0468826
AT1G65810	0.483017	0.475889	0.251889	0.124354
AT1G65820	0.332566	0.216398	0.0635838	0.0423387
AT1G65840	0.286219	0.338136	0.0796875	0.00719424
AT1G65920	0.251686	0.315572	0.159375	0.0934458
AT1G65950	0.342697	0.315859	0.0670807	0.0404531
AT1G66050	0.211372	0.208333	0.0918114	0.0286885
AT1G66140	0.355072	0.165746	0.015625	0.00483676
AT1G66150	0.351451	0.412451	0.106804	0.0460758
AT1G66210	0.187882	0.23296	0.0875133	0.0408835
AT1G66250	0.335417	0.329851	0.0694051	0.0238885
AT1G66330	0.352196	0.376025	0.106452	0.0323344
AT1G66340	0.542671	0.549113	0.155759	0.0821462
AT1G66410	0.341719	0.4075	0.046875	0.0289855
AT1G66430	0.329991	0.381115	0.0864662	0.0520833
AT1G66530	0.355762	0.340929	0.0689655	0.0242215
AT1G66720	0.192231	0.264271	0.0694737	0.029695
AT1G67040	0.361509	0.405867	0.0927218	0.0443144
AT1G67120	0.528946	0.556988	0.208564	0.0793367
AT1G67140	0.564408	0.522283	0.164728	0.077188
AT1G67170	0.336466	0.357542	0.0508982	0.0317919
AT1G67190	0.337705	0.349367	0.0717703	0.0393474
AT1G67210	0.470656	0.404223	0.210526	0.108374
AT1G67230	0.522485	0.533512	0.100548	0.0332447
AT1G67280	0.247238	0.396497	0.143498	0.0380673
AT1G67310	0.428007	0.441116	0.102653	0.0296656
AT1G67325	0.558304	0.474654	0.131915	0.040708
AT1G67390	0.328436	0.315883	0.0626305	0.0304672
AT1G67420	0.251426	0.25609	0.0921325	0.0330935
AT1G67480	0.525602	0.49916	0.121662	0.0239453
AT1G67490	0.241067	0.28	0.0914513	0.050116
AT1G67500	0.424465	0.43949	0.158954	0.0687047
AT1G67520	0.264816	0.220459	0.134959	0.0490267
AT1G67530	0.28631	0.366294	0.101412	0.0323565
AT1G67580	0.32253	0.287102	0.0698925	0.0261059
AT1G67635	0.0321839	0.10453	0.00558659	0.00282486
AT1G67660	0.217087	0.232258	0.0946372	0.0169492
AT1G67680	0.361532	0.352584	0.0812883	0.0432099
AT1G67690	0.43447	0.42731	0.120575	0.0657895
AT1G67700	0.352011	0.255102	0.0698529	0.0369276
AT1G67720	0.299348	0.289607	0.0872011	0.0479167
AT1G67800	0.347868	0.376989	0.130653	0.0516899
AT1G67840	0.374803	0.411321	0.0846561	0.033261
AT1G67890	0.174561	0.212963	0.0539523	0.0123457
AT1G67930	0.305831	0.300195	0.0703013	0.0395939
AT1G67950	0.338284	0.305785	0.0816327	0.0366162
AT1G67970	0.228525	0.247212	0.0578231	0.0338733
AT1G68000	0.353741	0.430108	0.0487805	0.0147059
AT1G68060	0.387476	0.365134	0.13834	0.0241109
AT1G68080	0.389245	0.319805	0.0387597	0.0189573
AT1G68140	0.461877	0.530709	0.134375	0.075188
AT1G68230	0.185446	0.159639	0.116279	0.0535332
AT1G68310	0.353175	0.474048	0.162791	0.0906801
AT1G68410	0.331628	0.270517	0.0470348	0.0069025
AT1G68580	0.199324	0.25922	0.047619	0.00960769
AT1G68690	0.373333	0.404255	0.129353	0.0660308
AT1G68700	0.199357	0.378505	0.128834	0.00350877
AT1G68720	0.553023	0.520426	0.155579	0.0750109
AT1G68790	0.353691	0.381208	0.120332	0.0632091
AT1G68830	0.201326	0.206072	0.0958188	0.0489276
AT1G68890	0.448773	0.462573	0.120757	0.076778
AT1G68910	0.428266	0.500606	0.116223	0.0908072
AT1G68920	0.245053	0.2496	0.0884146	0.0919395
AT1G68930	0.340152	0.27917	0.0746812	0.0330697
AT1G68990	0.454545	0.431397	0.119097	0.0446385
AT1G69060	0.265468	0.253955	0.0596491	0.0152207
AT1G69070	0.229008	0.22509	0.126761	0.0485287
AT1G69170	0.455538	0.438261	0.185328	0.0693374
AT1G69200	0.230122	0.275138	0.113636	0.0451923
AT1G69250	0.251649	0.343301	0.0303644	0.00287356
AT1G69290	0.201159	0.209801	0.0769231	0.0508039
AT1G69330	0.283544	0.25817	0.0733333	0.028169
AT1G69340	0.491548	0.445833	0.137134	0.0574876
AT1G69360	0.388227	0.435053	0.108604	0.0858806
AT1G69390	0.649038	0.610039	0.0945455	0.0275229
AT1G69420	0.236004	0.365821	0.0444444	0.0280172
AT1G69510	0.232737	0.396667	0.0678733	0.002331
AT1G69640	0.410029	0.352415	0.0985401	0
AT1G69670	0.372488	0.336788	0.110862	0.0331405
AT1G69740	0.398968	0.359788	0.0616667	0.0233801
AT1G69830	0.316905	0.315018	0.0736196	0.0410357
AT1G70060	0.571174	0.573967	0.205615	0.106224
AT1G70070	0.395885	0.342296	0.1247	0.0657309
AT1G70160	0.35272	0.363636	0.0551181	0.0523649
AT1G70180	0.328823	0.340792	0.149626	0.014885
AT1G70280	0.397959	0.388167	0.0767263	0.0359086
AT1G70300	0.246687	0.263422	0.083174	0.0316857
AT1G70320	0.553434	0.58475	0.157526	0.0554661
AT1G70570	0.348718	0.386935	0.101367	0.0407955
AT1G70610	0.321596	0.258911	0.0918561	0.0502302
AT1G70620	0.4015	0.305742	0.0470958	0.0203012
AT1G70630	0.402429	0.416667	0.108626	0.0505576
AT1G70740	0.209804	0.237822	0.036965	0.014218
AT1G70790	0.258333	0.167785	0.0427807	0.00239808
AT1G70840	0.292683	0.230769	0.0650407	0.0766551
AT1G71010	0.604466	0.531996	0.105191	0.0206452
AT1G71090	0.348974	0.440594	0.097973	0.00231214
AT1G71140	0.219371	0.185792	0.0694737	0.0377358
AT1G71220	0.470936	0.476843	0.152957	0.0760902
AT1G71240	0.434636	0.417929	0.0699482	0.0163749
AT1G71350	0.22814	0.200175	0.0314342	0.0195636
AT1G71360	0.377844	0.327759	0.0877193	0.0170557
AT1G71410	0.467334	0.436034	0.140541	0.05444
AT1G71490	0.263934	0.269088	0.0636833	0.0313972
AT1G71696	0.35641	0.36511	0.123214	0.0120378
AT1G71710	0.264279	0.2945	0.0509761	0.0170507
AT1G71760	0.413043	0.380546	0.160377	0.110742
AT1G71800	0.209647	0.238857	0.0960187	0.0594901
AT1G71810	0.330151	0.313494	0.132725	0.0506792
AT1G71820	0.467284	0.435427	0.119949	0.0607705
AT1G71830	0.433005	0.359807	0.0924609	0.0378205
AT1G71900	0.358396	0.317143	0.086747	0.0258732
AT1G71980	0.174026	0.165128	0.0308008	0.00607112
AT1G71990	0.330922	0.33557	0.0920635	0.0389243
AT1G72190	0.251613	0.324236	0.0642633	0.0195759
AT1G72320	0.368171	0.29938	0.106713	0.0515464
AT1G72330	0.32605	0.271287	0.0780142	0.0358779
AT1G72390	0.595901	0.620475	0.170036	0.0609756
AT1G72410	0.517996	0.489284	0.161713	0.0523218
AT1G72480	0.255319	0.313877	0.0809129	0.00773196
AT1G72540	0.464684	0.392962	0.0894569	0.0108173
AT1G72550	0.363346	0.402851	0.072973	0.0408424
AT1G72560	0.485251	0.46754	0.121875	0.0575964
AT1G72650	0.490291	0.448536	0.0718563	0.0363636
AT1G72700	0.446377	0.437816	0.146643	0.0689121
AT1G72710	0.195536	0.274317	0.0546737	0.00588235
AT1G72770	0.429681	0.504255	0.102079	0.0158014
AT1G73020	0.423905	0.420037	0.157556	0.0727273
AT1G73080	0.378229	0.393529	0.129442	0.032318
AT1G73100	0.267191	0.313253	0.046875	0.0401146
AT1G73180	0.453943	0.471778	0.127083	0.0179238
AT1G73240	0.256042	0.255793	0.0355114	0.00385356
AT1G73320	0.407956	0.390642	0.181223	0.0649459
AT1G73430	0.356941	0.366603	0.0889423	0.0529444
AT1G73450	0.360326	0.445171	0.156744	0.0624376
AT1G73460	0.486667	0.498198	0.149462	0.0677291
AT1G73570	0.237478	0.205164	0.0541958	0.00590164
AT1G73710	0.249012	0.249606	0.0878828	0.0281046
AT1G73720	0.334325	0.321304	0.0927419	0.0396135
AT1G73730	0.443051	0.34632	0.116915	0.0797342
AT1G73920	0.276801	0.241042	0.042796	0.0146879
AT1G73950	0.384416	0.415842	0.142857	0.0432161
AT1G73960	0.52	0.531169	0.177695	0.0602341
AT1G74088	0.161538	0.189815	0.026087	0
AT1G74160	0.37802	0.359218	0.0914962	0.0198864
AT1G74170	0.378556	0.344939	0.117465	0.068
AT1G74180	0.435236	0.366234	0.169691	0.10827
AT1G74210	0.433962	0.442249	0.134111	0.0790191
AT1G74260	0.55742	0.581487	0.16295	0.108741
AT1G74330	0.231809	0.255257	0.0710128	0.0293814
AT1G74350	0.627551	0.60945	0.19012	0.0820106
AT1G74390	0.280836	0.272943	0.0593548	0.0387051
AT1G74510	0.574742	0.642436	0.174825	0.0456942
AT1G74580	0.311669	0.329505	0.113269	0.0746372
AT1G74600	0.308704	0.308542	0.128134	0.0676787
AT1G74690	0.485993	0.437805	0.0672854	0.0258621
AT1G74750	0.60549	0.629004	0.195724	0.0758327
AT1G74780	0.310185	0.27851	0.0964778	0.0413502
AT1G74790	0.343212	0.377323	0.081761	0.079409
AT1G74830	0.138522	0.240876	0.0665236	0.0537102
AT1G74850	0.294886	0.294541	0.0734266	0.0414432
AT1G74910	0.203312	0.263415	0.0290557	0.00525762
AT1G75020	0.353436	0.322193	0.0701299	0.0243278
AT1G75120	0.385764	0.466117	0.160558	0.0760148
AT1G75210	0.327731	0.298722	0.13267	0.0462963
AT1G75220	0.235977	0.244076	0.0885167	0.0658514
AT1G75310	0.251042	0.262218	0.10034	0.0379839
AT1G75400	0.466304	0.472749	0.111675	0.0383387
AT1G75560	0.494768	0.446939	0.0564972	0.0142248
AT1G75660	0.359449	0.332953	0.105584	0.0461747
AT1G75840	0.243728	0.242481	0.0346021	0.0199637
AT1G75850	0.302611	0.33871	0.0555556	0.0194269
AT1G76280	0.29644	0.249834	0.0570342	0.0214772
AT1G76340	0.494652	0.457718	0.0864745	0.0536246
AT1G76350	0.420653	0.293966	0.109005	0.0740741
AT1G76390	0.291824	0.379775	0.135135	0.0441447
AT1G76400	0.388344	0.383333	0.130841	0.0640863
AT1G76405	0.493421	0.391304	0.0952381	0.0881612
AT1G76580	0.496289	0.422889	0.0886654	0.0293144
AT1G76630	0.272639	0.275336	0.112306	0.0483707
AT1G76660	0.249581	0.25	0.0342679	0.00724638
AT1G76700	0.219764	0.285047	0.0878788	0.0509745
AT1G76710	0.376682	0.369923	0.0662768	0.0243697
AT1G76810	0.440134	0.430653	0.0844595	0.0514943
AT1G76900	0.374692	0.406639	0.0726257	0.0318043
AT1G76950	0.42477	0.444693	0.093591	0.0463372
AT1G76970	0.225926	0.23356	0.105012	0.0374016
AT1G77030	0.308765	0.281429	0.048433	0.00808458
AT1G77140	0.23341	0.231738	0.0847201	0.0225989
AT1G77220	0.355536	0.349754	0.0852878	0.055773
AT1G77240	0.329365	0.289331	0.0621118	0.0119581
AT1G77250	0.41779	0.399733	0.0515971	0.0106888
AT1G77270	0.231399	0.156573	0.0816024	0.0484581
AT1G77280	0.270691	0.334529	0.0989534	0.0416313
AT1G77300	0.629124	0.680749	0.178488	0.0662872
AT1G77310	0.426165	0.392705	0.143629	0.0895862
AT1G77320	0.359763	0.377732	0.162762	0.0660531
AT1G77460	0.508947	0.49898	0.158428	0.0808653
AT1G77550	0.320701	0.323529	0.0840517	0.0200669
AT1G77580	0.372159	0.382645	0.136519	0.111256
AT1G77590	0.355828	0.356596	0.103555	0.0281294
AT1G77600	0.358392	0.381904	0.15568	0.045977
AT1G77680	0.335409	0.34699	0.105584	0.057548
AT1G77720	0.220434	0.224473	0.059816	0.026648
AT1G77800	0.402691	0.379493	0.0966229	0.0401094
AT1G77920	0.183635	0.237327	0.0967742	0.0643564
AT1G77930	0.327151	0.323582	0.0628366	0.00367377
AT1G78130	0.288038	0.301276	0.0744921	0.0202922
AT1G78280	0.300041	0.277223	0.115271	0.0389447
AT1G78510	0.328958	0.279793	0.088748	0.0412621
AT1G78540	0.541605	0.580782	0.155229	0.0969196
AT1G78880	0.63305	0.548272	0.195545	0.0849057
AT1G78915	0.296392	0.273333	0.0684932	0.0300926
AT1G78920	0.680255	0.603245	0.13624	0.0483433
AT1G78930	0.216169	0.252729	0.0662359	0.0172096
AT1G78940	0.283019	0.219341	0.0603774	0.0523446
AT1G79000	0.645005	0.653815	0.128495	0.0739766
AT1G79010	0.285509	0.310236	0.0394265	0.0140252
AT1G79020	0.266201	0.261239	0.0355556	0.0207921
AT1G79030	0.483037	0.524366	0.134241	0.0326954
AT1G79090	0.547182	0.446565	0.059375	0.0227416
AT1G79150	0.162292	0.216183	0.0350493	0.00380952
AT1G79190	0.503512	0.533278	0.162716	0.0652111
AT1G79200	0.269388	0.35873	0.0686275	0.0280172
AT1G79270	0.15288	0.12129	0.0300752	0.0140541
AT1G79280	0.371493	0.428451	0.115761	0.0431145
AT1G79350	0.453662	0.413339	0.124169	0.0560443
AT1G79380	0.295082	0.346688	0.0664781	0.0336818
AT1G79490	0.376157	0.333752	0.0900693	0.0511364
AT1G79530	0.308943	0.340206	0.0573248	0.0275862
AT1G79540	0.274477	0.270221	0.101253	0.0341615
AT1G79560	0.455	0.491326	0.167257	0.0672331
AT1G79570	0.576595	0.572917	0.178571	0.0663402
AT1G79590	0.603774	0.495918	0.0974576	0.0314961
AT1G79600	0.311327	0.277424	0.0583446	0.0300065
AT1G79690	0.222089	0.23508	0.0858974	0.0481998
AT1G79720	0.280952	0.206751	0.0396825	0.0223404
AT1G79730	0.363259	0.263208	0.0591497	0.0295858
AT1G79820	0.28681	0.26911	0.119565	0.0836718
AT1G79830	0.475673	0.48274	0.13416	0.0714626
AT1G79930	0.512032	0.464988	0.122449	0.0535925
AT1G79950	0.405518	0.376709	0.0905696	0.0390056
AT1G79960	0.688196	0.576	0.0613718	0.0145396
AT1G79990	0.335611	0.347391	0.114871	0.0409074
AT1G80030	0.295958	0.323408	0.0765832	0.0171306
AT1G80070	0.429319	0.431052	0.10248	0.047276
AT1G80210	0.335116	0.341905	0.0907298	0.0355762
AT1G80260	0.426302	0.366868	0.121252	0.0567338
AT1G80350	0.265438	0.283388	0.0361011	0.0109983
AT1G80410	0.509112	0.474793	0.0832158	0.0570321
AT1G80490	0.547914	0.510813	0.13614	0.0735755
AT1G80600	0.267767	0.290799	0.0572792	0.0204461
AT1G80670	0.442739	0.352751	0.0520833	0.0387701
AT1G80680	0.50455	0.51372	0.137572	0.0630769
AT1G80790	0.417778	0.415961	0.0891365	0.0149701
AT1G80910	0.400673	0.308241	0.0449438	0.0131965
AT1G80950	0.240124	0.237559	0.0341556	0.0131387
AT2G01130	0.523995	0.508992	0.166197	0.0676533
AT2G01270	0.415188	0.485521	0.120661	0.0375094
AT2G01320	0.401906	0.413986	0.0886814	0.0351638
AT2G01370	0.362275	0.298276	0.160563	0.0646492
AT2G01440	0.373594	0.362115	0.0959446	0.0285088
AT2G01450	0.334167	0.342767	0.0463458	0.0247678
AT2G01460	0.467974	0.461809	0.156767	0.079918
AT2G01480	0.378049	0.366521	0.110638	0.0576923
AT2G01600	0.310398	0.336334	0.068306	0.0235792
AT2G01630	0.342237	0.285223	0.0578512	0.010218
AT2G01680	0.3274	0.346528	0.0598958	0.0335277
AT2G01690	0.497085	0.531138	0.118005	0.0796646
AT2G01730	0.271851	0.234134	0.0833333	0.0422031
AT2G01740	0.418831	0.390728	0.153094	0.0699926
AT2G01750	0.387783	0.371405	0.129161	0.068323
AT2G01820	0.307336	0.357424	0.0587741	0.0199348
AT2G01830	0.484731	0.535084	0.144307	0.0551042
AT2G01860	0.190979	0.206767	0.012987	0.0105178
AT2G01970	0.440336	0.412138	0.0762852	0.0439798
AT2G01980	0.336217	0.360173	0.122449	0.0563032
AT2G02040	0.346821	0.372131	0.0952381	0.0271676
AT2G02090	0.412726	0.425012	0.120611	0.0433956
AT2G02148	0.312937	0.314585	0.106383	0.0846995
AT2G02150	0.25631	0.267271	0.133965	0.077821
AT2G02160	0.512304	0.474406	0.0732984	0.0259909
AT2G02170	0.47562	0.470821	0.0606618	0.00343407
AT2G02220	0.286485	0.23638	0.0632836	0.0218794
AT2G02350	0.169284	0.218254	0.0898876	0.0229008
AT2G02370	0.328341	0.37112	0.126238	0.0168067
AT2G02480	0.396719	0.366344	0.105341	0.0534181
AT2G02500	0.260152	0.284916	0.110119	0.0715288
AT2G02560	0.60508	0.548602	0.167922	0.0470463
AT2G02570	0.579606	0.543103	0.184834	0.0850662
AT2G02720	0.538113	0.427146	0.056213	0.0311987
AT2G02730	0.452941	0.376471	0.161094	0.0442133
AT2G02750	0.289412	0.274624	0.0744828	0.0295775
AT2G02760	0.456576	0.41954	0.118056	0.0471311
AT2G02790	0.394799	0.376415	0.110919	0.0412882
AT2G02860	0.314732	0.365756	0.0449827	0.0154278
AT2G02870	0.443182	0.378035	0.0658824	0.0165593
AT2G03060	0.253986	0.177665	0.0345622	0.0010661
AT2G03140	0.360884	0.392725	0.123077	0.080208
AT2G03150	0.480328	0.476957	0.17873	0.07323
AT2G03180	0.869565	0.762557	0.239362	0.23506
AT2G03220	0.268414	0.329231	0.144828	0.0667927
AT2G03240	0.299916	0.344356	0.0728667	0.0154775
AT2G03270	0.483525	0.513105	0.144385	0.0613772
AT2G03390	0.359375	0.274032	0.0456853	0.0039267
AT2G03480	0.569588	0.584359	0.119186	0.0445545
AT2G03520	0.236813	0.260208	0.122759	0.0353075
AT2G03530	0.382386	0.424469	0.16805	0.110698
AT2G03610	0.347368	0.361781	0.165217	0.0473773
AT2G03620	0.499006	0.507126	0.155294	0.0777882
AT2G03630	0.579495	0.573237	0.233422	0.0823373
AT2G03640	0.503386	0.489311	0.181628	0.0283749
AT2G03667	0.408638	0.395912	0.10705	0.0595768
AT2G03670	0.537362	0.43	0.138412	0.0539668
AT2G03680	0.167568	0.309392	0.0121951	0
AT2G03690	0.168044	0.18845	0.0148883	0.00203459
AT2G03730	0.323555	0.313646	0.0498155	0.0165361
AT2G03770	0.751724	0.619946	0.195489	0.105556
AT2G03780	0.343112	0.301043	0.1075	0.05
AT2G03820	0.379845	0.355247	0.0393443	0.00539957
AT2G03870	0.703583	0.592982	0.031746	0
AT2G03890	0.251321	0.14914	0.0386997	0.0280443
AT2G04030	0.356661	0.376015	0.0871261	0.0560367
AT2G04040	0.288739	0.230683	0.140426	0.0538302
AT2G04063	0.94375	0.864865	0.193878	0.108844
AT2G04235	0.365633	0.341244	0.0961398	0.0415656
AT2G04270	0.4869	0.49676	0.131836	0.0749574
AT2G04305	0.392638	0.411326	0.135678	0.0472542
AT2G04340	0.240798	0.266423	0.0509383	0.0563847
AT2G04350	0.552877	0.535764	0.234428	0.0962441
AT2G04400	0.225455	0.223301	0.0807292	0.0311333
AT2G04430	0.382591	0.406015	0.0839695	0.0162866
AT2G04560	0.294495	0.333333	0.0864407	0.0285132
AT2G04620	0.230021	0.267032	0.0686695	0.0316233
AT2G04622	0.791183	0.477848	0.042471	0.168675
AT2G04630	0.309237	0.17381	0.0498084	0.018622
AT2G04650	0.449807	0.355446	0.179842	0.0749064
AT2G04660	0.569592	0.533503	0.191571	0.126132
AT2G04690	0.45229	0.474057	0.0902256	0.0433213
AT2G04740	0.347534	0.340271	0.114783	0.0612948
AT2G04750	0.605546	0.570691	0.149306	0.154153
AT2G04842	0.529632	0.541634	0.134008	0.0778116
AT2G04850	0.371488	0.320191	0.0658683	0.0407204
AT2G04860	0.42682	0.365829	0.18638	0.106028
AT2G04865	0.571567	0.629783	0.149171	0.0509259
AT2G04880	0.692941	0.670345	0.123288	0.0622363
AT2G04890	0.789579	0.790741	0.194719	0.119155
AT2G04940	0.36026	0.378049	0.132743	0.0305755
AT2G05120	0.483284	0.414013	0.125486	0.0600877
AT2G05160	0.232487	0.28013	0.100471	0.0589354
AT2G05170	0.472868	0.411504	0.108359	0.0431691
AT2G05210	0.804961	0.799287	0.21542	0.077512
AT2G05220	0.514523	0.518828	0.0277778	0
AT2G05260	0.513562	0.532331	0.151575	0.0770021
AT2G05320	0.672059	0.615504	0.123426	0.0447248
AT2G05710	0.414749	0.413855	0.0643172	0.0360713
AT2G05755	0.206503	0.294549	0.0769231	0.0401747
AT2G05830	0.383405	0.432862	0.0680628	0.0238379
AT2G05990	0.397032	0.367265	0.105485	0.0384025
AT2G06000	0.352983	0.30756	0.102319	0.0645356
AT2G06005	0.404908	0.399819	0.114923	0.0473118
AT2G06010	0.312741	0.311075	0.140523	0.048366
AT2G06040	0.372009	0.33704	0.0964539	0.0242634
AT2G06210	0.46611	0.490869	0.154639	0.0830641
AT2G06510	0.34851	0.315243	0.0732436	0.0393959
AT2G06530	0.578093	0.469345	0.0746269	0.0410256
AT2G06960	0.900922	0.857477	0.103152	0.0123967
AT2G06990	0.447248	0.412587	0.108673	0.0749138
AT2G07050	0.46112	0.457962	0.0979325	0.0438776
AT2G07170	0.499235	0.522046	0.193237	0.0700152
AT2G07360	0.551927	0.559484	0.148498	0.0567267
AT2G07599	0.203943	0.26145	0.16867	0.142441
AT2G07690	0.354079	0.280187	0.0837379	0.0400718
AT2G07798	0.224844	0.2469	0.190759	0.144237
AT2G10940	0.285266	0.20915	0.0673077	0.0269608
AT2G11000	0.390269	0.438793	0.0851648	0.0298707
AT2G11005	0.92	0.929487	0.0444444	0.00675676
AT2G11520	0.655544	0.596891	0.159858	0.0775795
AT2G12400	0.522523	0.510036	0.118911	0.0307467
AT2G12550	0.553414	0.502222	0.186747	0.0799194
AT2G12880	0.80618	0.744262	0.323383	0.32321
AT2G13100	0.347943	0.339698	0.0670194	0.0352011
AT2G13290	0.481407	0.473856	0.0844828	0.0116732
AT2G13370	0.709759	0.693164	0.197531	0.110663
AT2G13440	0.447601	0.406209	0.120482	0.0865279
AT2G13540	0.642042	0.611543	0.133261	0.0364691
AT2G13560	0.42291	0.402091	0.102157	0.02508
AT2G13600	0.264266	0.289474	0.0809899	0.0382979
AT2G13790	0.369153	0.347561	0.0775401	0.0295316
AT2G13800	0.326848	0.289037	0.0859729	0.0679522
AT2G13820	0.368116	0.367647	0.0245399	0.00208768
AT2G13840	0.487064	0.370186	0.0989899	0.0286772
AT2G14050	0.186202	0.183549	0.0825688	0.0538854
AT2G14120	0.479093	0.393663	0.10453	0.0353445
AT2G14170	0.502699	0.413003	0.0802213	0.036382
AT2G14255	0.398394	0.414197	0.0862745	0.0537135
AT2G14260	0.348178	0.36036	0.0922432	0.0338983
AT2G14440	0.263043	0.242368	0.0966429	0.0587695
AT2G14680	0.577381	0.631637	0.16092	0.087108
AT2G14690	0.592007	0.546573	0.190096	0.154684
AT2G14720	0.479685	0.5	0.106498	0.0328597
AT2G14740	0.31705	0.358053	0.0473773	0.0112263
AT2G14835	0.538462	0.571219	0.104218	0.0429733
AT2G14850	0.398058	0.418605	0.0678851	0.0205479
AT2G14910	0.557851	0.545307	0.132321	0.0302267
AT2G15042	0.206936	0.180089	0.154506	0.0756501
AT2G15230	0.417234	0.391041	0.111374	0.0322234
AT2G15240	0.569649	0.565468	0.0783848	0.00211416
AT2G15450	0.838983	0.882353	0.0833333	0.0740741
AT2G15530	0.502809	0.522779	0.139344	0.0866721
AT2G15560	0.399604	0.330443	0.0525362	0.022082
AT2G15690	0.272906	0.27882	0.0702988	0.0285919
AT2G15695	0.466418	0.416575	0.0553279	0.0207792
AT2G15730	0.294766	0.274895	0.0446009	0.0232558
AT2G15790	0.377473	0.356436	0.0860927	0.0406732
AT2G15860	0.331701	0.360864	0.121429	0.0482921
AT2G15880	0.291053	0.352208	0.0387755	0.0178723
AT2G15900	0.549835	0.531773	0.136424	0.0812209
AT2G15910	0.31843	0.32384	0.0963855	0.0285714
AT2G16070	0.317073	0.290476	0.0732484	0.0131894
AT2G16090	0.411152	0.355351	0.116006	0.0425834
AT2G16250	0.413594	0.374302	0.130542	0.0419907
AT2G16390	0.538952	0.512275	0.135252	0.0676692
AT2G16405	0.235857	0.249016	0.0413081	0.0161002
AT2G16430	0.388718	0.373188	0.0612245	0.0171017
AT2G16460	0.356855	0.254351	0.0444444	0.000965251
AT2G16485	0.46023	0.471407	0.157046	0.0603546
AT2G16530	0.397297	0.445946	0.175202	0.0376399
AT2G16630	0.311388	0.376648	0.0229885	0.00177936
AT2G16640	0.574176	0.593377	0.161082	0.0370183
AT2G16860	0.578729	0.526149	0.0785124	0.0436321
AT2G16910	0.312858	0.312912	0.0530191	0.0315385
AT2G16920	0.709628	0.693916	0.250281	0.112818
AT2G16940	0.657442	0.582787	0.173529	0.0680824
AT2G16950	0.54233	0.469553	0.101415	0.0197905
AT2G17000	0.141206	0.141225	0.0530368	0.0544436
AT2G17020	0.21844	0.220163	0.0625	0.0189951
AT2G17033	0.317277	0.342728	0.134409	0.0579456
AT2G17036	0.547397	0.689207	0.0906921	0.0472727
AT2G17110	0.268939	0.248366	0.0644391	0.0216659
AT2G17140	0.32994	0.363991	0.113388	0.0479275
AT2G17150	0.412303	0.41548	0.121406	0.0465294
AT2G17190	0.364677	0.328168	0.0982456	0.0552326
AT2G17200	0.392213	0.433333	0.0632689	0.0332435
AT2G17250	0.224903	0.262399	0.0567261	0.00792393
AT2G17360	0.267157	0.486755	0.0744681	0.053125
AT2G17380	0.682051	0.826087	0.117904	0.00834725
AT2G17410	0.456272	0.454958	0.135389	0.0502092
AT2G17480	0.331347	0.317073	0.0887417	0.0316716
AT2G17500	0.265851	0.3	0.057971	0.0343681
AT2G17510	0.563536	0.56612	0.209505	0.106867
AT2G17530	0.423077	0.432946	0.143363	0.0874357
AT2G17570	0.791862	0.775304	0.18797	0.0315091
AT2G17580	0.61935	0.576257	0.11831	0.0492308
AT2G17640	0.296919	0.25273	0.079235	0.0304288
AT2G17650	0.33534	0.275949	0.0834671	0.0356902
AT2G17760	0.289356	0.276184	0.0642317	0.0347305
AT2G17790	0.349248	0.37822	0.115026	0.0416076
AT2G17820	0.284043	0.255319	0.0902778	0.0157713
AT2G17930	0.573149	0.551243	0.18806	0.0891169
AT2G17980	0.237374	0.229258	0.0649926	0.014661
AT2G18000	0.209169	0.226384	0.112853	0.0376135
AT2G18090	0.364954	0.335094	0.0333333	0.012931
AT2G18100	0.400117	0.325173	0.118121	0.0587577
AT2G18170	0.360104	0.257851	0.105085	0.0573171
AT2G18220	0.514026	0.494286	0.192557	0.0859935
AT2G18280	0.302734	0.308108	0.0488722	0.0376812
AT2G18330	0.349405	0.330559	0.0842572	0.0469762
AT2G18465	0.295431	0.356757	0.0693333	0.0402893
AT2G18630	0.344059	0.499312	0.10733	0.0511364
AT2G18710	0.307253	0.391144	0.0525452	0.0290298
AT2G18720	0.190845	0.180073	0.0652174	0.0305164
AT2G18750	0.384086	0.368192	0.025	0.0131209
AT2G18760	0.543174	0.534259	0.12179	0.0525026
AT2G18770	0.388514	0.401961	0.0962199	0.0113798
AT2G18790	0.422255	0.385525	0.119225	0.0339082
AT2G18800	0.519608	0.494275	0.154717	0.173691
AT2G18850	0.385562	0.351852	0.112903	0.0463378
AT2G18900	0.310518	0.306625	0.0875527	0.0362669
AT2G18915	0.499307	0.496111	0.160055	0.0409429
AT2G18940	0.512486	0.480049	0.158072	0.0452962
AT2G18950	0.510067	0.597951	0.157895	0.0843841
AT2G18960	0.582391	0.527796	0.0996564	0.0661538
AT2G19080	0.469861	0.43097	0.0833333	0.0224215
AT2G19090	0.499732	0.51005	0.0742092	0.0328542
AT2G19120	0.713514	0.65198	0.213379	0.0997722
AT2G19160	0.784314	0.759459	0.144186	0.081138
AT2G19170	0.796143	0.733171	0.18144	0.0838084
AT2G19240	0.336314	0.321918	0.0882825	0.0204334
AT2G19260	0.512635	0.507415	0.192308	0.0786825
AT2G19280	0.386389	0.359788	0.0877193	0.0499124
AT2G19300	0.94382	0.910891	0.252577	0.0157729
AT2G19330	0.570565	0.541367	0.122271	0.0661896
AT2G19380	0.479795	0.597721	0.16208	0.105686
AT2G19390	0.665094	0.686691	0.222052	0.0907441
AT2G19440	0.297207	0.348356	0.0961145	0.02
AT2G19470	0.45046	0.433052	0.0991189	0.0467836
AT2G19480	0.301837	0.382246	0.118388	0.034749
AT2G19490	0.269267	0.272422	0.0709343	0.0413907
AT2G19520	0.250559	0.253853	0.0537383	0.0173913
AT2G19530	0.227626	0.256729	0.105932	0.0745342
AT2G19540	0.336018	0.360324	0.0702179	0.00522466
AT2G19560	0.436902	0.441074	0.199248	0.0609225
AT2G19600	0.453652	0.405975	0.103759	0.0557743
AT2G19710	0.339178	0.369507	0.0996564	0.0383964
AT2G19830	0.389381	0.383249	0.0533333	0.0779727
AT2G19860	0.39823	0.389859	0.0976027	0.0526316
AT2G19870	0.379438	0.325346	0.0800681	0.0685426
AT2G19880	0.438202	0.408416	0.111776	0.0269017
AT2G19920	0.29214	0.275181	0.100128	0.0712442
AT2G19930	0.288101	0.281559	0.0767519	0.0349014
AT2G19940	0.570558	0.538362	0.124183	0.0769981
AT2G19950	0.563877	0.519704	0.120211	0.0548741
AT2G20000	0.661619	0.683002	0.159898	0.0475658
AT2G20010	0.452344	0.426643	0.0954039	0.0560046
AT2G20050	0.583725	0.506286	0.140481	0.048659
AT2G20060	0.474126	0.576159	0.0628415	0.0311778
AT2G20190	0.531999	0.518911	0.101209	0.0427699
AT2G20210	0.523426	0.529315	0.197885	0.0686922
AT2G20280	0.34258	0.417857	0.0889571	0.060049
AT2G20290	0.452135	0.430108	0.174777	0.0889871
AT2G20300	0.562298	0.588026	0.120779	0.0660429
AT2G20310	0.186944	0.227405	0.0294944	0.00324886
AT2G20320	0.648311	0.669937	0.222453	0.0922592
AT2G20330	0.309494	0.296193	0.0879121	0.0239316
AT2G20360	0.391218	0.389642	0.0925553	0.0488281
AT2G20370	0.298137	0.325658	0.0935115	0.0205304
AT2G20390	0.232143	0.317025	0.034188	0.00675676
AT2G20400	0.293048	0.293194	0.0878049	0.0512528
AT2G20410	0.273038	0.268595	0.0190114	0
AT2G20420	0.363434	0.345946	0.124138	0.0517413
AT2G20495	0.362723	0.321429	0.130282	0.058669
AT2G20500	0.341246	0.347432	0.0246305	0.0100503
AT2G20530	0.377113	0.394696	0.0677083	0.0393145
AT2G20580	0.532523	0.57493	0.113879	0.0594901
AT2G20650	0.444728	0.392698	0.152381	0.080634
AT2G20780	0.326252	0.291117	0.056962	0.0138383
AT2G20790	0.386855	0.380605	0.105727	0.0422103
AT2G20815	0.381215	0.347958	0.198939	0.10013
AT2G20980	0.243689	0.239726	0.0506912	0.0143737
AT2G21080	0.283498	0.277955	0.057971	0.00920245
AT2G21090	0.229612	0.231123	0.0619469	0.0330579
AT2G21150	0.38645	0.348052	0.0803922	0.0235935
AT2G21160	0.273381	0.334375	0.0479042	0
AT2G21170	0.430216	0.378417	0.0931373	0.0532178
AT2G21240	0.554217	0.68431	0.126582	0.0263889
AT2G21270	0.63964	0.624319	0.17931	0.165789
AT2G21300	0.767232	0.751452	0.149284	0.0698975
AT2G21370	0.378734	0.381579	0.100985	0.019019
AT2G21380	0.345894	0.33577	0.122074	0.0455975
AT2G21390	0.632825	0.654327	0.137235	0.0517529
AT2G21410	0.290014	0.301829	0.0791826	0.0457552
AT2G21470	0.50643	0.556801	0.167098	0.0488861
AT2G21520	0.280461	0.212732	0.0568966	0.0358232
AT2G21600	0.504188	0.501119	0.0565371	0.0179063
AT2G21630	0.201047	0.240606	0.0793478	0.0523533
AT2G21655	0.193798	0.336806	0.0275229	0.00696864
AT2G21770	0.275849	0.26186	0.125199	0.0665221
AT2G21800	0.199681	0.287602	0.108453	0.0252039
AT2G21870	0.276087	0.248157	0.0974576	0.035124
AT2G21880	0.202429	0.248355	0.153226	0.102128
AT2G22010	0.639619	0.657168	0.191214	0.0797028
AT2G22070	0.38708	0.397305	0.140787	0.0717681
AT2G22120	0.340949	0.33526	0.16696	0.0626808
AT2G22125	0.641612	0.593324	0.180052	0.079034
AT2G22300	0.554997	0.558003	0.14628	0.0895938
AT2G22310	0.289274	0.307791	0.0550459	0.016844
AT2G22360	0.599061	0.586957	0.182657	0.0577058
AT2G22400	0.491954	0.451289	0.0771028	0.0299943
AT2G22560	0.295365	0.320743	0.115816	0.0564103
AT2G22650	0.314286	0.34816	0.0264026	0.00413793
AT2G22720	0.391235	0.359779	0.0405577	0.00377562
AT2G22740	0.260896	0.315193	0.116029	0.0556937
AT2G22780	0.442623	0.448849	0.0960699	0.0476636
AT2G22840	0.300722	0.246914	0.0198915	0.0105263
AT2G22880	0.0912281	0.0702341	0	0.00478469
AT2G22910	0.347659	0.311792	0.10582	0.0209251
AT2G23140	0.306931	0.293946	0.0433018	0.0145543
AT2G23350	0.310789	0.316885	0.0580431	0.02207
AT2G23360	0.531374	0.529519	0.195043	0.0641604
AT2G23370	0.465201	0.54866	0.112532	0.0493274
AT2G23380	0.631291	0.668345	0.202867	0.0854784
AT2G23390	0.311725	0.328633	0.0643678	0.0421793
AT2G23460	0.507438	0.472204	0.0597015	0.019656
AT2G23520	0.51799	0.518355	0.128852	0.0471448
AT2G23550	0.380952	0.339956	0.174672	0.0662879
AT2G23700	0.386594	0.407895	0.171875	0.0955492
AT2G23740	0.602735	0.614215	0.142317	0.0678836
AT2G23890	0.296894	0.266496	0.0857875	0.0260388
AT2G23945	0.788036	0.662393	0.136674	0.0175781
AT2G23980	0.579747	0.590342	0.134073	0.0455063
AT2G24050	0.455609	0.468149	0.065442	0.0302241
AT2G24070	0.46049	0.454345	0.232955	0.170302
AT2G24100	0.354644	0.410622	0.185345	0.0801887
AT2G24120	0.319573	0.376411	0.0709555	0.0396084
AT2G24230	0.337805	0.288309	0.0818815	0.0146484
AT2G24250	0.477438	0.358118	0.125402	0.0374532
AT2G24300	0.501282	0.401853	0.159879	0.0582986
AT2G24400	0.518116	0.345133	0.078125	0
AT2G24420	0.220994	0.267556	0.095315	0.0226721
AT2G24520	0.255957	0.212859	0.0478188	0.0405876
AT2G24530	0.723958	0.790295	0.265152	0.147193
AT2G24640	0.358784	0.384973	0.122734	0.0859617
AT2G24650	0.242408	0.283934	0.0632672	0.0250569
AT2G24690	0.528489	0.491036	0.198131	0.151326
AT2G24820	0.228492	0.202097	0.0653061	0.0359779
AT2G24830	0.453863	0.46077	0.104987	0.0904311
AT2G24960	0.426077	0.440994	0.136569	0.0668081
AT2G24990	0.487252	0.372984	0.107383	0.0618076
AT2G25010	0.44568	0.40509	0.0974026	0.054494
AT2G25050	0.625723	0.631618	0.181818	0.0605714
AT2G25070	0.468677	0.393312	0.0873786	0.0585534
AT2G25140	0.22074	0.260455	0.115321	0.0272953
AT2G25170	0.572419	0.549702	0.140553	0.0669546
AT2G25180	0.393424	0.413564	0.0971867	0.0596095
AT2G25320	0.246362	0.292665	0.096571	0.0454545
AT2G25350	0.338561	0.365264	0.102564	0.0327103
AT2G25430	0.333536	0.212911	0.0419922	0.0160966
AT2G25560	0.661306	0.677494	0.154386	0.0571205
AT2G25630	0.499197	0.133181	0.060472	0.0186593
AT2G25640	0.433547	0.412393	0.100592	0.0208333
AT2G25660	0.443202	0.458115	0.132576	0.0468586
AT2G25730	0.595233	0.605827	0.201812	0.0968921
AT2G25740	0.461423	0.407093	0.133593	0.0695093
AT2G25760	0.202791	0.258517	0.0612613	0.0262935
AT2G25800	0.328818	0.338946	0.0620087	0.0238895
AT2G25850	0.440752	0.453023	0.183311	0.0718841
AT2G25870	0.456522	0.342444	0.095057	0.0488798
AT2G25910	0.377734	0.357301	0.12809	0.0618459
AT2G26000	0.537701	0.482955	0.158854	0.0908096
AT2G26030	0.183387	0.186082	0.0425532	0.0234957
AT2G26140	0.698867	0.67515	0.148837	0.0683761
AT2G26180	0.318956	0.229695	0.0628019	0.0166865
AT2G26200	0.521843	0.532575	0.0948012	0.0289318
AT2G26270	0.418605	0.502283	0.145383	0.0686475
AT2G26280	0.462218	0.437939	0.0866511	0.0417537
AT2G26310	0.508971	0.432083	0.145199	0.112245
AT2G26330	0.424801	0.428742	0.0647558	0.0230803
AT2G26430	0.413572	0.292609	0.0490654	0.0163728
AT2G26460	0.304089	0.277365	0.0807339	0.0276596
AT2G26470	0.248796	0.233701	0.0518784	0.0362511
AT2G26510	0.443058	0.38545	0.108672	0.0179641
AT2G26650	0.290741	0.319398	0.108187	0.0257453
AT2G26670	0.264815	0.348089	0.0583942	0.00143885
AT2G26770	0.34051	0.33042	0.0703448	0.0226182
AT2G26780	0.67311	0.615355	0.198126	0.0802062
AT2G26790	0.349828	0.380471	0.156977	0.0786199
AT2G26800	0.620209	0.602088	0.126761	0.0747185
AT2G26860	0.420966	0.358002	0.102374	0.0271261
AT2G26890	0.632764	0.624745	0.207436	0.102266
AT2G26900	0.418658	0.529501	0.0656934	0.011534
AT2G26910	0.479897	0.494849	0.130298	0.06532
AT2G26920	0.703185	0.719562	0.224	0.101358
AT2G26930	0.280303	0.28655	0.0561798	0.0112676
AT2G26970	0.62963	0.588235	0.120192	0.0299145
AT2G26980	0.304235	0.268908	0.111111	0.0794224
AT2G26990	0.213307	0.186717	0.0208817	0.00447427
AT2G27040	0.295551	0.340328	0.0804077	0.0241437
AT2G27090	0.305864	0.338645	0.0895296	0.0411496
AT2G27110	0.557808	0.559641	0.181189	0.0652557
AT2G27150	0.529871	0.6	0.250909	0.155804
AT2G27170	0.513721	0.468238	0.0982287	0.0493554
AT2G27200	0.253289	0.259372	0.107075	0.0288264
AT2G27210	0.478923	0.503721	0.162432	0.0609053
AT2G27230	0.490173	0.512355	0.0757021	0.0386289
AT2G27285	0.263676	0.256894	0.0730088	0.0575858
AT2G27315	0.383459	0.422794	0.0846154	0.040404
AT2G27340	0.553015	0.687225	0.225532	0.177193
AT2G27350	0.628743	0.508621	0.14554	0.0360531
AT2G27460	0.296875	0.365102	0.0764563	0.0221484
AT2G27510	0.162353	0.210843	0.00819672	0.0159091
AT2G27610	0.417318	0.414859	0.196757	0.0983992
AT2G27800	0.331835	0.410405	0.0633284	0.0158046
AT2G27900	0.336552	0.308615	0.0884956	0.0511544
AT2G27950	0.582772	0.575893	0.150621	0.0520494
AT2G27980	0.439665	0.46238	0.126115	0.0469689
AT2G28000	0.248408	0.195753	0.0456853	0.0239274
AT2G28060	0.336957	0.48913	0.0649351	0.0361011
AT2G28070	0.672546	0.605282	0.183623	0.0883891
AT2G28150	0.279727	0.283533	0.0595745	0.00648749
AT2G28240	0.29798	0.286522	0.0770791	0.0146266
AT2G28250	0.679761	0.673802	0.242975	0.117394
AT2G28260	0.271547	0.36214	0.124675	0.0663438
AT2G28290	0.616098	0.600334	0.148052	0.0774718
AT2G28310	0.507772	0.559045	0.168449	0.0617551
AT2G28320	0.291167	0.386047	0.0859466	0.0292299
AT2G28360	0.513514	0.474453	0.152446	0.0866828
AT2G28380	0.352736	0.424925	0.0725076	0.0192864
AT2G28450	0.480501	0.435055	0.119358	0.0235623
AT2G28470	0.37027	0.369591	0.0807985	0.0477419
AT2G28520	0.450309	0.531818	0.107892	0.0426587
AT2G28540	0.593452	0.564455	0.109489	0.0371926
AT2G28560	0.26556	0.338757	0.0756098	0.04125
AT2G28830	0.133381	0.165053	0.0753623	0.039961
AT2G28880	0.438904	0.360324	0.123404	0.0738964
AT2G28910	0.322854	0.204054	0.0958606	0.0259117
AT2G28930	0.181319	0.269827	0.0477707	0.0259918
AT2G28940	0.311951	0.345729	0.0758755	0.0246723
AT2G29040	0.304139	0.233005	0.0899101	0.0692724
AT2G29065	0.530428	0.530753	0.136935	0.0356961
AT2G29080	0.410732	0.420046	0.0599782	0.0319541
AT2G29140	0.467822	0.46742	0.128342	0.0435931
AT2G29190	0.546007	0.540338	0.114379	0.0390071
AT2G29200	0.507892	0.463542	0.130795	0.0348406
AT2G29210	0.242279	0.311307	0.0885751	0.0298667
AT2G29510	0.267828	0.262887	0.0596817	0.0283474
AT2G29630	0.344538	0.31307	0.0886918	0.0533088
AT2G29690	0.30519	0.269558	0.10498	0.0439707
AT2G29760	0.226248	0.218327	0.0707395	0.0303218
AT2G29890	0.297119	0.278405	0.059126	0.0378223
AT2G29970	0.236218	0.180735	0.0740741	0.0247983
AT2G29990	0.292537	0.298906	0.0893782	0.0413907
AT2G30050	0.651822	0.590909	0.0926641	0.0481541
AT2G30070	0.489857	0.522182	0.197039	0.0884321
AT2G30105	0.378499	0.346685	0.102703	0.0341048
AT2G30110	0.367978	0.411849	0.0823171	0.0534389
AT2G30200	0.370569	0.412568	0.10984	0.0570571
AT2G30280	0.499295	0.465154	0.115942	0.0420624
AT2G30460	0.38102	0.332308	0.120567	0.0580247
AT2G30470	0.453156	0.430401	0.116592	0.0395232
AT2G30505	0.28752	0.261122	0.0682415	0.0436747
AT2G30530	0.300777	0.285337	0.0645793	0.0189531
AT2G30575	0.41922	0.417001	0.127065	0.0415567
AT2G30580	0.235825	0.188834	0.07	0.0506667
AT2G30700	0.585266	0.634722	0.133152	0.0414395
AT2G30710	0.424752	0.368127	0.0837104	0.0217984
AT2G30800	0.476931	0.494265	0.122855	0.0645554
AT2G30910	0.445328	0.393519	0.162562	0.0755149
AT2G30950	0.373645	0.370929	0.0574257	0.0328603
AT2G30980	0.309742	0.404185	0.0996441	0.0318841
AT2G31010	0.43391	0.413333	0.106901	0.0600707
AT2G31060	0.28296	0.277402	0.0495437	0.00812128
AT2G31170	0.387634	0.429452	0.154294	0.0617824
AT2G31260	0.639049	0.580808	0.18425	0.0588235
AT2G31280	0.26087	0.326724	0.088632	0.0411074
AT2G31300	0.47411	0.386694	0.0702703	0.0161616
AT2G31320	0.518653	0.497797	0.151966	0.0725173
AT2G31340	0.26363	0.271174	0.0813008	0.0197704
AT2G31380	0.232342	0.222689	0.0472441	0.0257937
AT2G31450	0.380849	0.393868	0.0712644	0.0283114
AT2G31510	0.448507	0.433636	0.084127	0.0364855
AT2G31530	0.230496	0.249097	0.0988539	0.0570853
AT2G31580	0.379336	0.450351	0.150585	0.0613668
AT2G31650	0.392028	0.396607	0.146154	0.0673866
AT2G31660	0.533299	0.541597	0.13998	0.0537482
AT2G31740	0.348524	0.300125	0.0634755	0.0219928
AT2G31820	0.532609	0.461307	0.114688	0.0586854
AT2G31830	0.519492	0.510057	0.199653	0.0691227
AT2G31870	0.345923	0.317109	0.121678	0.0493746
AT2G31890	0.395961	0.385542	0.105354	0.0227273
AT2G31900	0.419843	0.375653	0.161308	0.075115
AT2G31955	0.385488	0.31454	0.145125	0.0793991
AT2G31960	0.665401	0.65931	0.204133	0.106226
AT2G31970	0.471242	0.412228	0.164773	0.079633
AT2G32000	0.507664	0.484921	0.206211	0.0638743
AT2G32040	0.321951	0.372168	0.0783699	0.0203943
AT2G32120	0.368327	0.38398	0.120264	0.0485507
AT2G32230	0.283002	0.289095	0.112811	0.0694334
AT2G32240	0.295867	0.28867	0.109631	0.0575406
AT2G32250	0.634451	0.620646	0.246456	0.117308
AT2G32320	0.341603	0.287318	0.107356	0.0541028
AT2G32400	0.313769	0.323131	0.132576	0.0608333
AT2G32415	0.4588	0.473348	0.122233	0.0516796
AT2G32480	0.195298	0.190976	0.038674	0.0169062
AT2G32580	0.552795	0.360614	0.00934579	0.0204918
AT2G32640	0.403226	0.460826	0.128776	0.0987654
AT2G32700	0.601902	0.583898	0.147477	0.062954
AT2G32730	0.535921	0.53	0.173703	0.0715421
AT2G32810	0.35514	0.348301	0.116633	0.0418502
AT2G32850	0.60662	0.669291	0.176548	0.0874552
AT2G32910	0.406576	0.438043	0.0972222	0.0343938
AT2G32940	0.232098	0.185749	0.0590238	0.0400593
AT2G32950	0.310795	0.354026	0.0638554	0.0177089
AT2G32970	0.379985	0.353875	0.161339	0.0524399
AT2G33050	0.207443	0.184153	0.0696662	0.0281269
AT2G33060	0.227419	0.204392	0.116883	0.0595655
AT2G33170	0.247987	0.290093	0.0809642	0.0412531
AT2G33210	0.373086	0.440041	0.110535	0.0617761
AT2G33240	0.37528	0.312724	0.115108	0.0404068
AT2G33360	0.530022	0.561439	0.149515	0.060816
AT2G33435	0.60111	0.589351	0.182137	0.0654141
AT2G33440	0.402935	0.388079	0.116071	0.0567201
AT2G33460	0.199052	0.184615	0.0359477	0.00212766
AT2G33490	0.352657	0.402637	0.0834725	0.0205423
AT2G33630	0.164093	0.251331	0.0309278	0.00524934
AT2G33640	0.458213	0.444096	0.109756	0.0626679
AT2G33680	0.497218	0.498914	0.190058	0.0678466
AT2G33770	0.487332	0.410317	0.141227	0.0440613
AT2G33820	0.279912	0.256623	0.0465116	0.0013089
AT2G33835	0.502717	0.399577	0.0958409	0.0347896
AT2G34020	0.255629	0.248495	0.143564	0.0942335
AT2G34090	0.460654	0.39207	0.130435	0.0561519
AT2G34250	0.405325	0.353211	0.066474	0.00880503
AT2G34300	0.258565	0.263943	0.117742	0.0661809
AT2G34357	0.503359	0.429725	0.101774	0.0362633
AT2G34440	0.428947	0.324841	0.0439024	0.0148936
AT2G34560	0.214399	0.268797	0.0755814	0.0259197
AT2G34630	0.428571	0.418182	0.0859649	0.0431894
AT2G34640	0.492432	0.545662	0.126437	0.057384
AT2G34660	0.307254	0.307692	0.0966519	0.0316551
AT2G34670	0.331527	0.345078	0.110487	0.0247027
AT2G34680	0.378641	0.379865	0.12917	0.0609915
AT2G34730	0.380048	0.442589	0.150063	0.0552585
AT2G34780	0.332359	0.367235	0.103301	0.0417246
AT2G34900	0.437225	0.322239	0.116923	0.016129
AT2G34930	0.237488	0.228523	0.0988764	0.0372613
AT2G35020	0.322271	0.338308	0.092559	0.0395973
AT2G35030	0.425721	0.435156	0.141129	0.0583634
AT2G35035	0.294521	0.251273	0.123077	0.04782
AT2G35040	0.277558	0.282878	0.0863214	0.0312102
AT2G35050	0.457974	0.412816	0.098659	0.0461278
AT2G35060	0.356217	0.403614	0.0747757	0.0302764
AT2G35110	0.445869	0.456294	0.119734	0.0448052
AT2G35140	0.254314	0.260479	0.0879479	0.0365099
AT2G35155	0.251931	0.327672	0.100858	0.0197425
AT2G35160	0.593898	0.524372	0.114558	0.0798094
AT2G35230	0.394872	0.464015	0.114094	0.0331492
AT2G35320	0.596491	0.610619	0.183007	0.0921409
AT2G35340	0.357403	0.321495	0.111478	0.0380474
AT2G35510	0.636051	0.561863	0.131944	0.0293225
AT2G35530	0.594551	0.53271	0.0836237	0.0267459
AT2G35610	0.355783	0.321987	0.116041	0.0857788
AT2G35620	0.200468	0.314286	0.0565693	0.0536254
AT2G35630	0.441155	0.43554	0.10678	0.0381644
AT2G35720	0.278261	0.288485	0.0758755	0.031617
AT2G35740	0.45789	0.485375	0.145383	0.0695225
AT2G35800	0.339317	0.295252	0.10303	0.0395618
AT2G35880	0.365679	0.339005	0.0526316	0.00217155
AT2G35920	0.428373	0.397458	0.122411	0.020842
AT2G36070	0.310409	0.259424	0.0838207	0.0468384
AT2G36200	0.18069	0.143967	0.0729847	0.0129534
AT2G36250	0.202381	0.232949	0.0473118	0.0271493
AT2G36350	0.442779	0.5	0.116667	0.0378682
AT2G36355	0.764259	0.707447	0.281481	0.0559701
AT2G36360	0.37175	0.324708	0.109063	0.0389527
AT2G36370	0.339084	0.32019	0.129838	0.0643243
AT2G36390	0.485078	0.490801	0.0715015	0.0271457
AT2G36480	0.562637	0.563506	0.122592	0.0737387
AT2G36490	0.230646	0.25279	0.0818754	0.042503
AT2G36620	0.352217	0.389706	0.0641711	0.0140449
AT2G36720	0.34056	0.361332	0.10058	0.0510753
AT2G36810	0.417766	0.422222	0.180308	0.0642963
AT2G36850	0.557742	0.515476	0.137466	0.0876894
AT2G36870	0.521739	0.507331	0.0555556	0.0015456
AT2G36910	0.301618	0.360915	0.0942249	0.0280772
AT2G36960	0.453481	0.426667	0.0974771	0.0679508
AT2G36990	0.35696	0.420898	0.0707547	0.011994
AT2G37050	0.64328	0.605086	0.171902	0.0801294
AT2G37070	0.350126	0.338649	0.0836735	0.0208012
AT2G37080	0.451689	0.450375	0.0855263	0.039185
AT2G37150	0.221774	0.322943	0.080597	0.0447609
AT2G37230	0.245779	0.212364	0.0951123	0.0279359
AT2G37340	0.517089	0.461003	0.103524	0.00759734
AT2G37570	0.471483	0.406716	0.0848861	0.0454042
AT2G37585	0.140323	0.210953	0.0583596	0.00936037
AT2G37690	0.325475	0.308491	0.0819423	0.0310651
AT2G37840	0.431133	0.402609	0.126183	0.0487163
AT2G38020	0.434964	0.401947	0.103368	0.0278409
AT2G38040	0.537967	0.608383	0.172566	0.0660559
AT2G38130	0.334646	0.281324	0.147887	0.0559846
AT2G38150	0.245407	0.276252	0.0177305	0.0337662
AT2G38185	0.405181	0.334826	0.0587045	0.0144928
AT2G38370	0.288712	0.287575	0.0800745	0.00774103
AT2G38410	0.326905	0.364706	0.0962567	0.0424339
AT2G38440	0.415222	0.376703	0.110256	0.0445145
AT2G38650	0.269395	0.25813	0.0653907	0.0185185
AT2G38660	0.435034	0.363905	0.068323	0.0411946
AT2G38670	0.193283	0.222689	0.0753425	0.0451977
AT2G38710	0.31215	0.367347	0.0711111	0.0215589
AT2G38740	0.336933	0.435028	0.0842697	0.108216
AT2G38770	0.411592	0.377796	0.120582	0.0456319
AT2G38823	0.406032	0.318987	0.140097	0.004914
AT2G38840	0.461692	0.454984	0.145533	0.0707376
AT2G38950	0.276471	0.338596	0.0943683	0.0474934
AT2G39090	0.364908	0.422318	0.147679	0.0747782
AT2G39170	0.535912	0.522936	0.0882353	0.0588235
AT2G39190	0.372201	0.3472	0.0913508	0.027234
AT2G39260	0.456052	0.458294	0.118869	0.0742942
AT2G39280	0.426829	0.348287	0.0958904	0.0591065
AT2G39340	0.441157	0.459136	0.11631	0.0548317
AT2G39380	0.212489	0.254386	0.0915888	0.0518653
AT2G39480	0.457713	0.384513	0.131944	0.0362595
AT2G39580	0.264144	0.282214	0.0600156	0.0289431
AT2G39725	0.106145	0.0917431	0.0291971	0.0274914
AT2G39740	0.512686	0.507151	0.157464	0.0448133
AT2G39770	0.300613	0.121951	0.0657439	0.0042796
AT2G39810	0.390318	0.349827	0.0823928	0.0548544
AT2G39840	0.47076	0.528523	0.0694006	0.0332512
AT2G39910	0.196141	0.296892	0.0551876	0.0312236
AT2G39940	0.373494	0.40324	0.0858995	0.0358025
AT2G39970	0.197554	0.221328	0.0416667	0.00642055
AT2G40030	0.387548	0.369919	0.136616	0.0841683
AT2G40090	0.29157	0.290749	0.0795229	0.0194489
AT2G40360	0.215394	0.248823	0.0206186	0.00394144
AT2G40430	0.347155	0.288575	0.0665083	0.0333333
AT2G40730	0.540279	0.513922	0.145228	0.0824499
AT2G40770	0.432821	0.380557	0.156544	0.104906
AT2G40830	0.395	0.370062	0.0981013	0.0189959
AT2G40850	0.260541	0.232908	0.0541667	0.0286242
AT2G40930	0.28239	0.26615	0.0655527	0.0111881
AT2G40935	0.337165	0.412955	0.0942029	0.0271084
AT2G40980	0.32573	0.328092	0.107368	0.0456398
AT2G41050	0.427471	0.452532	0.0906344	0.0551627
AT2G41140	0.185061	0.215478	0.0437158	0.00825472
AT2G41210	0.477316	0.444292	0.15616	0.0634249
AT2G41220	0.395951	0.386671	0.140788	0.0287971
AT2G41460	0.312992	0.352651	0.140461	0.0693333
AT2G41500	0.271715	0.320913	0.0842825	0.0113852
AT2G41520	0.337802	0.356214	0.104743	0.0417163
AT2G41560	0.269485	0.294923	0.0631929	0.0309898
AT2G41620	0.344563	0.37717	0.117978	0.0393494
AT2G41700	0.425275	0.419643	0.167413	0.107848
AT2G41790	0.318251	0.295492	0.106904	0.044104
AT2G41820	0.419853	0.397059	0.124324	0.0478056
AT2G41910	0.220369	0.242786	0.0852995	0.0273003
AT2G41960	0.445665	0.426534	0.145553	0.0934689
AT2G41980	0.474359	0.461412	0.111111	0.0190217
AT2G42030	0.431507	0.338235	0.0632054	0.0338573
AT2G42270	0.369663	0.329523	0.104167	0.0391796
AT2G42330	0.349515	0.294323	0.12415	0.0487805
AT2G42450	0.230129	0.244966	0.0847784	0.0740145
AT2G42520	0.441983	0.441239	0.118451	0.0514184
AT2G42600	0.294398	0.273373	0.0396694	0.0183861
AT2G42640	0.386364	0.339888	0.161725	0.0616559
AT2G42700	0.382244	0.383387	0.19573	0.0813542
AT2G42940	0.583548	0.572917	0.0852713	0.106667
AT2G42980	0.218023	0.343458	0.0909091	0.0526786
AT2G43020	0.226368	0.353047	0.0334507	0.0236934
AT2G43040	0.510705	0.575071	0.147523	0.0918891
AT2G43160	0.513037	0.464026	0.125731	0.0571776
AT2G43250	0.274112	0.367326	0.101796	0.0103093
AT2G43330	0.301029	0.348456	0.0894569	0.0315712
AT2G43410	0.348209	0.308878	0.0803689	0.0221753
AT2G43430	0.247817	0.283172	0.0548303	0.0498938
AT2G43490	0.450292	0.391215	0.15601	0.113176
AT2G43710	0.401379	0.426644	0.0833333	0.0419075
AT2G43770	0.286472	0.394077	0.0751174	0.0428266
AT2G43900	0.363001	0.359551	0.0941358	0.0530152
AT2G43980	0.249621	0.303196	0.102041	0.0558659
AT2G44065	0.225519	0.187817	0.0618893	0.0172414
[truncated: 2,935 more rows]
