# Supplementary material for: TET-mediated epimutagenesis of the Arabidopsis thaliana methylome
Source: Nat Commun. 2018 Mar 1;9:895. doi: 10.1038/s41467-018-03289-7 (PMC5832761; doi:10.1038/s41467-018-03289-7)
Supplement: Supplementary file 5 — Supplementary Data 3 [file 41467_2018_3289_MOESM5_ESM.xlsx]

## Sheet: Sheet1
	CG					CHG					CHH
	Col-0 WT-1	Col-0 WT-2	35S:TET1-1	35S:TET1-2	met1	Col-0 WT-1	Col-0 WT-2	35S:TET1-1	35S:TET1-2	met1	Col-0 WT-1	Col-0 WT-2	35S:TET1-1	35S:TET1-2	met1
DMR_1	0.719565	0.691617	0.205323	0.183908	0.00589102	0.33758	0.378855	0.239583	0.258294	0.364055	0.0558442	0.0531626	0.0391763	0.027597	0.0310867
DMR_2	0.776596	0.746269	0.386364	0.175926	0	0.0322581	0	0	0	0	0	0	0	0.0344828	0
DMR_3	0.00735294	0.455696	0.0384615	0.088	0	0	0	0	0	0	0	0	0	0	0
DMR_4	0.66766	0.619318	0.369792	0.330178	0.0708215	0.54389	0.578554	0.411184	0.359661	0.474801	0.170548	0.131151	0.076087	0.0510276	0.163194
DMR_5	0.265957	0.232472	0.10989	0.0809717	0.00443459	0.00490196	0	0	0.00578035	0.00381679	0.00263505	0.00156495	0.00413223	0.00118064	0
DMR_6	0.771605	0.724311	0.187192	0.0848126	0.00294118	0.00458015	0.00557621	0.00395257	0.0181543	0.00372208	0.00338983	0.00106724	0.00237248	0.0034662	0.00220588
DMR_7	0.800948	0.818907	0.288256	0.107836	0.00286807	0.00722259	0.00527108	0.0025	0.00403458	0.00674663	0.0036452	0.00256968	0.00136379	0.00215916	0.00131219
DMR_8	0.716418	0.3	0.18	0.0898876	0	0	0	0	0	0.0507614	0	0.00502513	0.00273224	0.00281294	0.00081103
DMR_9	0.751643	0.722741	0.305389	0.12995	0	0.00614754	0.00239617	0.00156006	0.00519143	0.0739283	0.00297865	0.00177901	0.00284192	0.000668896	0.0106074
DMR_10	0.679688	0.635417	0.14	0	0.01875	0.0103093	0.012987	0.0487805	0.00961538	0.00970874	0.00294985	0	0	0.00290698	0.0153846
DMR_11	0.730145	0.742831	0.225806	0.114794	0.00578292	0.00818833	0.00117371	0.00249377	0.0010395	0.00400916	0.00263644	0.000894454	0.00176783	0.00187718	0.00871108
DMR_12	0.766102	0.758065	0.18232	0.0662252	0.0121396	0	0	0	0	0.00873362	0	0.0017762	0.00449438	0.00151976	0.0143426
DMR_13	0.106667	0.622807	0	0.00877193	0.0153846	0	0	0	0	0	0.00410678	0.00197628	0	0	0.00293255
DMR_14	0.841667	0.845455	0.0697674	0.02	0	0	0	0	0	0.0392157	0	0	0	0	0
DMR_15	0.770833	0.202247	0.0540541	0.0224719	0.0105263	0	0	0	0.00769231	0.00662252	0.00294118	0.00268456	0	0	0.0229192
DMR_16	0.921053	0.927273	0.321429	0.0412371	0	0	0	0	0	0.00694444	0.0131579	0.00892857	0	0	0.00546448
DMR_17	0.782123	0.647368	0.169492	0.0294118	0.00390625	0	0	0	0	0	0.000909091	0.0017316	0	0.00148699	0
DMR_18	0.523438	0	0	0	0	0	0	0	0	0	0	0	0	0	0
DMR_19	0.728972	0.259259	0.0392157	0	0.00534759	0	0	0	0	0	0	0	0	0	0
DMR_20	0.903061	0.849421	0.510563	0.461789	0.101933	0.592727	0.58427	0.514151	0.458333	0.504274	0.260103	0.236776	0.195297	0.139178	0.346821
DMR_21	0.674074	0.753521	0.191176	0.0714286	0	0.06	0.0192308	0.217391	0.0526316	0.0138889	0.00155039	0	0	0.00258732	0.00107066
DMR_22	0.546296	0.319588	0.192308	0.0289855	0	0	0	0	0	0	0.0125	0	0	0.0111111	0
DMR_23	0.638968	0.543689	0.10625	0.0678337	0	0.411411	0.359606	0.165517	0.0997442	0.137124	0.102118	0.0560065	0.0493537	0.0276831	0.015702
DMR_24	0.807692	0.581395	0	0	0	0	0	0	0	0	0.0151515	0	0	0	0
DMR_25	0.579125	0.536697	0.139073	0.147222	0.00168634	0.00392157	0.005	0	0.00675676	0.00198807	0.00651659	0.00260756	0	0.00148515	0.000739919
DMR_26	0.692078	0.619342	0.134021	0.0478955	0.00275989	0.00176835	0	0	0.00390625	0.00607903	0.00174444	0.00263389	0.00101266	0.0016405	0.00659588
DMR_27	0.463519	0.476744	0.0535714	0.0716981	0	0.0078125	0	0.00543478	0	0.00753296	0.00244948	0.000816327	0.00404313	0.00310238	0.0020284
DMR_28	0.430851	0.325967	0	0.0842697	0.00352113	0.0125	0	0	0	0	0.00782779	0.00178571	0	0.00196464	0.00333333
DMR_29	0.726236	0.688995	0.0743243	0.0171149	0.00447094	0.00380952	0.00253165	0	0.00168067	0.00699913	0.00375587	0	0	0.000703235	0.00273848
DMR_30	0.395669	0.415254	0.0143885	0.0121951	0.0100134	0.00368098	0.00138504	0	0.00520833	0.00689338	0.00328022	0.00191022	0.00208333	0.00116732	0.0116875
DMR_31	0.708703	0.683406	0.154499	0.0922045	0.0053027	0.00383509	0.00369231	0.00292969	0.00326188	0.00655652	0.00232048	0.0010015	0.00140924	0.00130959	0.00411212
DMR_32	0.722328	0.716495	0.179167	0.0852515	0.00412584	0.00377675	0.00167879	0.00212766	0.00163733	0.00533903	0.00394477	0.00101129	0.00158831	0.00124502	0.00377834
DMR_33	0.54902	0.481481	0	0.0384615	0	0	0	0	0	0	0	0	0	0	0
DMR_34	0.188889	0.125874	0.0131579	0.0232558	0.00696864	0.004	0	0	0.0046729	0.0311615	0.017982	0.00197628	0.00606061	0.00101215	0.0214699
DMR_35	0.922222	0.910112	0.846154	0.379747	0.00584795	0	0	0	0	0	0	0.00571429	0	0	0
DMR_36	0.5875	0.522727	0.289474	0.0131579	0	0	0.0166667	0	0.0196078	0	0	0.00340136	0	0	0
DMR_37	0.904762	0.453125	0.304348	0.0178571	0	0	0	0	0.0666667	0	0	0	0	0	0
DMR_38	0.914384	0.821918	0.15	0.0645833	0.00806452	0.00536193	0.00278552	0.00526316	0.00181818	0.00773196	0.00557769	0.00165975	0.00164474	0.000574713	0.00830565
DMR_39	0.833333	0.688889	0.157895	0	0	0	0	0	0	0	0	0	0	0	0
DMR_40	0.461538	0.4	0.0909091	0.0277778	0	0	0	0	0	0	0	0	0	0	0
DMR_41	0.84	0.87037	0.107692	0.0757576	0	0	0	0	0	0	0	0	0	0	0
DMR_42	0.452174	0.420561	0.166667	0.0248447	0	0.0102564	0	0	0	0.002	0.0021978	0	0	0	0.00117096
DMR_43	0.734104	0.731266	0.164706	0.0393343	0.00881057	0.0105263	0.0191205	0.00643087	0.00127551	0.00884956	0.00279955	0.00105708	0	0.00103199	0.00752958
DMR_44	0.536627	0.481343	0.139194	0.0445682	0.00218182	0.00320513	0.00123609	0.00242131	0.00097371	0.00394144	0.00328864	0.00115607	0.00114943	0.00196764	0.00370771
DMR_45	0.895652	0.869863	0.220588	0.0913978	0	0.0483871	0.025	0	0.0105263	0	0.0175439	0.0170213	0.00892857	0	0
DMR_46	0.784351	0.743662	0.169492	0.0191972	0.00544465	0.240909	0.195489	0.0227273	0	0.0248963	0.0328793	0.0257695	0	0.00178333	0.00629651
DMR_47	0.670635	0.721014	0.104575	0.0503778	0	0	0.00617284	0	0.00881057	0.00188679	0.00706714	0.00138313	0	0.00289017	0
DMR_48	0.215517	0.235294	0.0263158	0	0.00645161	0.0026738	0	0	0	0.00819672	0	0	0	0.000883392	0.0039801
DMR_49	0.432	0.291667	0.0833333	0.0117647	0	0	0	0	0	0	0.00285714	0	0	0	0
DMR_50	0.00518135	0.548077	0.0921053	0.172932	0	0.0192308	0	0	0.0833333	0.214286	0.00380228	0.00675676	0	0	0.0222222
DMR_51	0.00497512	0.540146	0	0.0458015	0	0.00990099	0.15493	0.0512821	0.0909091	0.00892857	0	0.0153846	0	0.00757576	0
DMR_52	0.841509	0.777778	0.265625	0.0769231	0.0186047	0.00588235	0.00506329	0.00409836	0.0017762	0.0160116	0.000591017	0.00175593	0.00139665	0.00101937	0.0157863
DMR_53	0.931034	0.90566	0.333333	0.0901639	0	0.0225564	0	0	0	0	0.0016	0.00440529	0.0104167	0	0.000958773
DMR_54	0.683824	0.649123	0.126087	0.0185529	0.00470035	0.00195122	0.00471698	0.00236967	0.000952381	0.00634921	0.0015932	0.00213806	0.000708717	0.00156372	0.000560433
DMR_55	0.699088	0.649852	0.181818	0.103933	0.00159236	0.00657895	0.00198413	0	0.00381679	0.0530878	0.00251099	0.00197498	0	0.00180941	0.00120048
DMR_56	0.891954	0.913551	0.0860759	0.0429379	0.0100792	0.768987	0.790503	0.132203	0.0579151	0.0640067	0.153221	0.181868	0.0145215	0.00546299	0.00918798
DMR_57	0.650198	0.580321	0.216216	0.0982987	0.00908174	0.00248447	0.00120919	0.0028169	0.00127226	0.00839054	0.00314961	0.00240964	0.00172117	0.00114635	0.0117618
DMR_58	0.534884	0.729167	0.2	0.197183	0.00757576	0	0	0	0	0	0	0.0151515	0	0	0
DMR_59	0.695157	0.589286	0.208	0.16622	0.00179856	0.0170732	0.00973236	0	0.0211082	0.0156522	0.00692521	0	0.00386847	0.00075815	0.00458453
DMR_60	0.766082	0.720497	0.311111	0.163121	0	0	0.0100756	0	0.0015456	0.00384615	0.00423472	0.00328084	0.00111732	0.00198807	0.00373552
DMR_61	0.188356	0.659459	0	0	0.00714286	0.0555556	0.188889	0	0	0.00735294	0.0190931	0.0184275	0	0.00228311	0.00631313
DMR_62	0.857143	0.831858	0.59375	0.432584	0.176991	0.851351	0.775	0.670886	0.610487	0.691589	0.451045	0.441571	0.273852	0.275353	0.318328
DMR_63	0.927835	0.943662	0.407407	0.0722892	0.0137931	0	0	0	0	0	0.0135135	0	0	0.0163934	0.0163934
DMR_64	0.781659	0.715736	0.0897436	0.0492611	0.00261097	0.00851064	0	0.0113636	0	0.0057971	0.00512528	0.00122175	0.0045045	0.000616523	0.00536913
DMR_65	0	0.855556	0	0	0	0	0	0	0	0	0	0	0	0	0
DMR_66	0.196809	0.185819	0.0454545	0.0332481	0.00332226	0	0	0	0.00547945	0.00176056	0.00206612	0.00407056	0	0.00202293	0.00514668
DMR_67	0.75	0.764706	0.112676	0.0380952	0.0034965	0.00689655	0	0	0.0882353	0	0	0	0	0	0
DMR_68	0.569468	0.521127	0.134615	0.0815534	0.00271003	0.00156986	0.00394089	0.00223214	0.00713649	0.00431566	0.00315023	0.00125063	0.00345821	0.00367647	0.00296132
DMR_69	0.603175	0.806452	0.24	0	0.0153846	0	0	0	0	0	0	0	0.0714286	0	0.0327869
DMR_70	0.648352	0.680556	0.32	0.0173913	0	0.00643087	0.00411523	0	0.00290698	0.0038835	0.00373134	0.00330033	0	0.00174672	0.000673854
DMR_71	0.622449	0.597938	0.184358	0.0810811	0.00404313	0.00776699	0	0.0131004	0	0.0114548	0.00362173	0.00148883	0.00087108	0.000840689	0.00593952
DMR_72	0.781513	0.775701	0.380952	0.185841	0	0	0	0	0.0149254	0	0	0	0	0	0
DMR_73	0.791667	0.685185	0.0740741	0.0540541	0	0	0	0	0	0	0	0	0	0	0
DMR_74	0.138462	0.0849057	0.0314961	0.0141343	0.00400802	0.0063857	0	0	0	0.012003	0.00504414	0.00223964	0.00185529	0.000414938	0.00530786
DMR_75	0.884298	0.873016	0.305085	0.13913	0.00364964	0.00452489	0	0	0.00537634	0	0	0.0037594	0	0	0.00659755
DMR_76	0.492063	0.461255	0.141509	0.090301	0	0.00533333	0	0	0.00242718	0.00805153	0.00115741	0.00114025	0	0	0
DMR_77	0.660326	0.65928	0.252577	0.0636943	0.0060241	0.00247831	0	0.0028169	0.00114548	0.0026738	0.00118297	0	0	0.00171762	0.00199544
DMR_78	0.814126	0.768844	0.262626	0.117021	0.00510204	0.00672646	0.00303951	0	0	0.00821918	0.00394811	0.00252101	0	0.0018315	0.00941176
DMR_79	0.814059	0.838046	0.0648464	0.128588	0.00615764	0.501199	0.484594	0.0952381	0.268676	0.359501	0.139716	0.126384	0.00495663	0.014123	0.0365079
DMR_80	0.134228	0.335821	0	0.00806452	0.00465116	0	0	0.0227273	0	0.0310881	0	0.00138889	0.0047619	0	0.00803674
DMR_81	0.314286	0.57377	0.392157	0.347826	0	0	0	0	0	0.0192308	0.00390625	0	0.00549451	0	0.00284091
DMR_82	0	0.284483	0.0645161	0.0866667	0.00961538	0	0	0.00653595	0	0.016632	0.003276	0.00114286	0	0.0010395	0.0125749
DMR_83	0.378479	0.446759	0.0648148	0.0128411	0.00388727	0.00189394	0	0.00342466	0.00365631	0.00859951	0.00317749	0.000581058	0.00164609	0.00259403	0.00455512
DMR_84	0.855513	0.855932	0.230769	0.0664653	0	0	0.00378788	0	0	0.00370714	0.00190114	0.00268673	0.000840336	0.000828844	0.00935745
DMR_85	0.658009	0.582524	0.157534	0.0379404	0.00680272	0.00412371	0.00524934	0.00387597	0.00625978	0.0124046	0.00285714	0.00207756	0.00104822	0.000441306	0.00907952
DMR_86	0.207843	0.187251	0.06	0.0437956	0	0	0	0	0.00671141	0.0190972	0.00186567	0.00334896	0.00195312	0.00165198	0.00100402
DMR_87	0.4375	0.976744	0.222222	0	0	0	0	0	0	0	0	0	0	0	0
DMR_88	0.482143	0.442953	0.129412	0	0.00341297	0.015748	0	0	0	0	0.017301	0.00473934	0	0.00215983	0
DMR_89	0.479339	0	0.114286	0	0.00862069	0	0	0	0	0.00840336	0	0	0	0.00173913	0.0128535
DMR_90	0.90411	0.967213	0.195652	0.118519	0.00505051	0	0	0	0	0.0060241	0.00571429	0	0	0	0.0026455
DMR_91	0.876866	0.834146	0.14	0.0379009	0.0108696	0.008	0.00497512	0.0070922	0.00649351	0.011236	0.000935454	0.00125471	0.00191205	0.000806452	0.00594845
DMR_92	0.475	0.485788	0.242054	0.126357	0.00914634	0.00341131	0.00298686	0.00468384	0.0200547	0.00875912	0.00293446	0.00247589	0.00197287	0.000822284	0.00925926
DMR_93	0.950495	0.930233	0.311111	0.18	0.00452489	0	0	0	0	0	0.0162602	0	0	0	0.00892857
DMR_94	0.531977	0.541806	0.0463918	0	0.00770218	0.00413223	0	0	0	0.0101626	0.0057554	0.00177305	0.00166945	0.00137741	0.00438383
DMR_95	0.942857	0.806452	0	0	0	0	0	0	0	0	0.0103093	0	0	0	0.0052356
DMR_96	0.757116	0.691992	0.167247	0.0376623	0.00382653	0.00149254	0.00163132	0	0.00959488	0.00107181	0.00277521	0.00518672	0.00179051	0.00422982	0.00113422
DMR_97	0.412533	0.506711	0.0479042	0.0231959	0.00458015	0.00163934	0	0	0	0.00714286	0.00294118	0.000536481	0.000933707	0.000867303	0.0045623
DMR_98	0.540462	0.579208	0.125628	0.0429864	0.00167224	0.00676329	0.00187617	0.00847458	0.0372617	0.0255591	0.00242718	0.00191525	0.00259875	0.00106633	0.00344828
DMR_99	0.726582	0.735516	0.28169	0.103734	0.00130378	0.00204918	0.00530786	0	0.00807899	0.0267753	0.00288	0.000995355	0.00116822	0.000858124	0.00468241
DMR_100	0.223776	0.252577	0.0814815	0.00359712	0.00797872	0.00325733	0.00261438	0.00188679	0.000967118	0.00547264	0.00277888	0.000899281	0.00194553	0.000699056	0.00557342
DMR_101	0.716216	0.495413	0.227273	0.116667	0.00749064	0.00584795	0.025641	0	0	0.00526316	0.0040404	0	0.00262467	0.00276498	0.00377358
DMR_102	0.664948	0.635246	0.0873016	0.0583942	0.00543478	0.00578035	0	0	0.00381679	0.0191571	0.00156986	0.00124533	0	0	0.00323625
DMR_103	0.683656	0.688723	0.206039	0.0832646	0.00362319	0.00532198	0.00173913	0.00451977	0.0037961	0.00666433	0.00205792	0.00158453	0.00146028	0.00113106	0.00304096
DMR_104	0.540541	0.625	0.236842	0.00961538	0	0	0	0	0.00757576	0.00865801	0.0034965	0	0	0	0
DMR_105	0.80198	0.866667	0.0338983	0	0.0102041	0	0	0	0	0	0.00420168	0	0	0	0.0134771
DMR_106	0.376623	0.535714	0	0	0	0	0	0	0	0	0	0	0	0	0
DMR_107	0.841912	0.619433	0.111111	0.0221675	0.0218447	0.00348432	0	0	0	0.0132597	0.0045403	0.00108932	0.00344234	0.00150716	0.0142857
DMR_108	0.848485	0.854015	0.121951	0.025641	0.0175439	0	0	0	0.01	0.0143885	0.00810811	0.00915751	0.0070922	0	0.0156028
DMR_109	0.733333	0.904762	0.222222	0.0181818	0	0	0	0	0.0277778	0.0625	0	0	0	0	0
DMR_110	0.684211	0.611814	0.186667	0.0965251	0.00396825	0.00411241	0.000907441	0	0.00585774	0.0911087	0.00166852	0.00175395	0.00109649	0.00126502	0.00561129
DMR_111	0.626374	0.682171	0.164706	0.0463918	0.0075188	0	0.0131579	0.00689655	0.00657895	0.00704225	0.00113122	0.00293255	0.00854701	0.00110988	0.00454545
DMR_112	0.915493	0.886598	0.209302	0.0909091	0.0047619	0.0143541	0.00609756	0.00460829	0.00249377	0.0105079	0	0.000744602	0	0.00065445	0.00334635
DMR_113	0.798861	0.768657	0.326923	0.158537	0.0070028	0.00107066	0	0	0.00986436	0.00526778	0.00243178	0.000977199	0.00164384	0.00064914	0.00132661
DMR_114	0.930556	0.969697	0.15625	0	0.00775194	0	0	0	0	0.0130719	0.00746269	0	0	0.003663	0.0231214
DMR_115	0.809466	0.795422	0.234568	0.0944386	0.000743494	0.0017301	0.00130378	0	0.00292683	0.00652249	0.004079	0.00129366	0.00137237	0.000604108	0.00558659
DMR_116	0.547826	0.455072	0.0544554	0.00656455	0.0017094	0.00545703	0.00174825	0	0.00303951	0.00411523	0.00295858	0.0022007	0.000752445	0.00110416	0.00130251
DMR_117	0.746753	0.762238	0.155172	0.0463918	0.00350877	0	0	0	0	0.0126263	0.00177305	0.00408163	0	0	0.0125428
DMR_118	0.633663	0.652174	0.162791	0.0566038	0.00342466	0.00787402	0.00346021	0	0	0.00540541	0.00515464	0.00159236	0	0.00165563	0.00537634
DMR_119	0.622807	0.592105	0.254237	0	0	0	0	0	0	0	0.00238949	0.00176367	0.00234192	0	0.000773994
DMR_120	0.936	0.961905	0.162791	0.0193548	0.00406504	0.0052356	0	0	0	0.00291545	0.00431034	0	0	0	0
DMR_121	0	0.80597	0.263158	0	0	0.0116279	0	0	0	0.0102041	0.00411523	0.00331126	0	0	0.00787402
DMR_122	0.539024	0.549133	0.113475	0.0223464	0.00339559	0	0.00220264	0	0	0.00534759	0.00197239	0.00210084	0.00345423	0.000699301	0.00176991
DMR_123	0	0.152381	0.0769231	0.04	0.00672646	0.00309598	0	0.00632911	0.00332226	0.0117647	0.00191022	0	0	0.000971817	0.00415225
DMR_124	0.594502	0.477679	0.042735	0.0283688	0.00394737	0.00712589	0	0	0.00506329	0.0142857	0.00221566	0.00209424	0.00194553	0.00082713	0.00563579
DMR_125	0.300412	0.287805	0	0.00549451	0.00368324	0.00381679	0	0	0	0.0383275	0.00549451	0.00162602	0	0	0.0106383
DMR_126	0.871795	0.876923	0.170732	0.0106383	0	0.0227273	0	0	0	0	0	0	0	0	0
DMR_127	0.74375	0.695238	0.203125	0.165138	0.00649351	0	0	0	0	0.27451	0.00332226	0.002079	0.00746269	0.00238095	0.0172414
DMR_128	0.611111	0.517544	0.133333	0	0.00666667	0	0.00454545	0	0.0132159	0.0149813	0.000610128	0.00262927	0	0.00140351	0.00411184
DMR_129	0.575758	0.645833	0.0943396	0.0694444	0	0	0	0	0	0	0.00763359	0	0	0.00420168	0
DMR_130	0.561968	0.560853	0.211538	0.108274	0.00193424	0.00561798	0.00324886	0.003367	0.00116686	0.00748783	0.00364459	0.00260841	0.00336889	0.00171649	0.00490982
DMR_131	0.678571	0	0	0	0	0	0	0	0	0	0	0	0.0666667	0.016129	0
DMR_132	0.620804	0.556259	0.166268	0.163717	0.00379939	0.110236	0.0945946	0.0201511	0.00205973	0.00716332	0.0493939	0.041631	0.00459603	0.00306082	0.00345423
DMR_133	0.689189	0.19403	0.0204082	0	0	0.259259	0	0	0	0	0	0	0	0	0
DMR_134	0.856115	0.783784	0.358025	0	0	0.126582	0	0	0	0	0.0596026	0	0.0119048	0	0.00704225
DMR_135	0.913479	0.872359	0.391805	0.383638	0.0456554	0.610136	0.533333	0.381215	0.291139	0.321716	0.211852	0.228995	0.176947	0.140184	0.228469
DMR_136	0.978261	0.84375	0.441176	0.432432	0	0.25	0.142857	0.333333	0.434783	0.8125	0.299065	0.203704	0.125	0.148649	0.194175
DMR_137	0.617834	0.695652	0.29703	0.263889	0.0144928	0.46875	0.432258	0.491228	0.45481	0.597496	0.224511	0.190612	0.169231	0.0998711	0.24858
DMR_138	0.615385	0.62963	0.0588235	0.0119048	0	0	0	0	0	0	0	0	0	0	0.0166667
DMR_139	0.628099	0.712644	0.22807	0.0745342	0	0	0	0	0.0162602	0	0.00883002	0	0.00401606	0	0.000962464
DMR_140	0.938776	0.842105	0.212121	0.116505	0.00357143	0	0	0.0175439	0	0	0	0	0	0	0
DMR_141	0.0180995	0.243671	0.047619	0.0108865	0.00678426	0.00456621	0	0	0	0.00626959	0.00204499	0.00443787	0	0.00143062	0.00569801
DMR_142	0.274648	0.2397	0.0648148	0	0	0.00231481	0	0	0.00232558	0.00545455	0.00270124	0.00180505	0	0.000508388	0.000424448
DMR_143	0.397436	0.515873	0.0735294	0	0.0223881	0	0	0	0	0	0.028169	0.0282686	0	0	0.00355872
DMR_144	0.823529	0.766551	0.305419	0.0969163	0.00152905	0	0.00510204	0	0.012966	0.00236686	0.00518519	0.00172861	0.00141844	0.000578704	0.00136861
DMR_145	0.772727	0.72	0.269231	0.242857	0	0	0	0	0	0	0.0103093	0	0	0	0
DMR_146	0.77377	0.74026	0.147059	0.0581395	0.00164474	0.00796813	0.0111524	0	0.00292398	0.00404858	0.000960615	0.00095511	0.00326264	0.00144613	0.002079
DMR_147	0.640777	0.6	0.145455	0	0	0	0	0	0	0	0	0	0	0	0
DMR_148	0.853659	0.802469	0.0338983	0.0227273	0.0121951	0	0	0	0	0.125	0	0	0	0	0.047619
DMR_149	0.70872	0.608303	0.236515	0.102305	0.00478469	0.00166667	0.00317965	0	0.00303951	0.00581395	0.00145631	0.00094518	0.00187266	0.00240674	0.0154979
DMR_150	0.617978	0.6	0.162791	0.025974	0	0	0	0	0	0	0	0	0	0.00485437	0
DMR_151	0.824653	0.811839	0.419492	0.400951	0.0365297	0.641176	0.585859	0.535714	0.422487	0.530612	0.199666	0.185387	0.17089	0.0857388	0.199742
DMR_152	0.906593	0.79375	0.276316	0.25	0.015	0.564103	0.463415	0.125	0.169014	0.103896	0.250653	0.297297	0.151852	0.113907	0.039604
DMR_153	0.446247	0.429806	0.0466321	0.00505902	0.00398142	0.00535714	0	0	0.00164204	0.00909091	0.00190295	0.000602773	0.00343249	0.00319927	0.00322581
DMR_154	0.796117	0.59322	0.135593	0.0689655	0	0	0	0	0	0	0.00840336	0	0	0	0
DMR_155	0.910448	0.901408	0.285714	0.111111	0	0	0	0	0	0	0	0	0	0	0
DMR_156	0.590698	0.543011	0.121622	0.00990099	0	0	0.0035461	0	0.00307692	0	0.00230681	0.00174825	0	0.00162338	0.00135135
DMR_157	0.655172	0.588235	0.206897	0.0246914	0	0	0	0	0	0	0.00892857	0	0	0.00609756	0.00307692
DMR_158	0.679739	0.567568	0.315789	0.138686	0.00606061	0	0	0	0	0.0141844	0	0	0.025641	0	0.0428954
DMR_159	0.934426	0.589744	0.4	0.2	0	0	0	0	0	0	0	0	0	0.0384615	0
DMR_160	0.183938	0.14902	0.0769231	0.0316092	0.00570776	0	0.01	0.012987	0	0.0053286	0.00548847	0.003125	0.00234192	0.00269179	0.00940623
DMR_161	0	0.275	0.25	0.045977	0	0	0	0	0	0	0	0	0	0	0
DMR_162	0.214854	0.198381	0.144509	0.0116732	0	0	0.00331126	0	0	0.0250417	0.00212014	0.00359712	0.00148148	0.00114548	0.00230947
DMR_163	0.854167	0.375	0.5	0.243902	0	0	0	0	0	0	0	0	0	0	0
DMR_164	0.567797	0.647321	0.257732	0.122034	0	0	0	0	0.00662252	0.0267176	0.00120627	0.00144509	0	0.00108814	0.00584795
DMR_165	0.578652	0.567568	0.222222	0.0408163	0.00803213	0.00568182	0.0129032	0	0	0.00858369	0.00660066	0	0	0	0.0144509
DMR_166	0.00253807	0.171254	0.0362903	0.0374449	0	0.00645161	0	0	0	0	0.00523013	0	0	0.000834725	0.000527983
DMR_167	0.770492	0.727273	0.339623	0.0789474	0	0	0	0	0	0	0	0	0	0	0
DMR_168	0.666667	0.483516	0.285714	0.0776699	0	0	0	0	0.0357143	0	0	0	0	0	0.00813008
DMR_169	0.719745	0.70625	0.15873	0.122449	0.00680272	0.00512821	0	0	0.0041841	0.00540541	0.00444444	0	0.00396825	0.00228311	0.00275229
DMR_170	0.899351	0.834783	0.529412	0.337313	0.0337838	0.648352	0.777778	0.804878	0.320896	0.189189	0.343268	0.379747	0.310448	0.11857	0.110204
DMR_171	0.588235	0.0169492	0	0	0.0217391	0	0	0	0	0	0.0454545	0	0	0	0.0588235
DMR_172	0.763804	0.778986	0.257143	0.105882	0	0	0	0	0	0	0.00699301	0	0	0	0.027027
DMR_173	0.464789	0.008	0	0.00769231	0	0	0	0	0	0	0	0	0	0	0.0217391
DMR_174	0.853367	0.7993	0.223022	0.251032	0	0.251572	0.17942	0.0318182	0.0184805	0	0.149933	0.0977723	0.0276243	0.00740575	0
DMR_175	0.524618	0.614159	0.10452	0.0297436	0.00680272	0.0147874	0	0.0030303	0	0.00413793	0.00256279	0.00117925	0	0.00217865	0.00659091
DMR_176	0.44665	0.329588	0.103448	0.03125	0.0110759	0.00472441	0.00255102	0.0120968	0.00461538	0.0202343	0.0034632	0.0020339	0.00105932	0.00168067	0.00596421
DMR_177	0.841463	0.313725	0.121212	0.0810811	0	0	0	0	0	0.0238095	0	0	0	0	0.00423729
DMR_178	0.383901	0.404605	0.197531	0.069697	0.0021645	0	0	0.0148148	0	0	0.00374766	0.000725163	0.00131062	0.00129702	0.00409626
DMR_179	0.53271	0.563291	0.0987654	0.0505952	0	0	0	0	0	0.00631769	0.00114482	0.00177096	0	0.00107296	0.000671366
DMR_180	0.365591	0.311721	0.101449	0.0800821	0	0.00326264	0.00293255	0.00400802	0.0015873	0.00069735	0.00332447	0	0.00180995	0.000341297	0.00398142
DMR_181	0.808917	0.015625	0	0.00680272	0.00671141	0	0	0	0	0	0.0188679	0	0	0.00666667	0.0261438
DMR_182	0.772251	0.793706	0.25974	0.20904	0.0497238	0.660221	0.60515	0.634146	0.470886	0.571429	0.208433	0.234016	0.189018	0.0830671	0.165689
DMR_183	0.342233	0.364672	0.0555556	0.0145278	0	0.00423131	0.0033389	0.00318471	0	0.00429185	0.00546022	0.00146771	0.00170358	0	0.00319829
DMR_184	0.864078	0.646552	0.0677966	0.0478723	0.00358423	0	0	0.0416667	0.0533333	0	0.00729927	0.0134228	0	0.00502513	0
DMR_185	0.679868	0.646048	0.146739	0.0334928	0	0.00214592	0.00251256	0.00416667	0.00530973	0.00372208	0.000961538	0.00278707	0.00172265	0.000793021	0.00506169
DMR_186	0.564195	0.562005	0.130081	0.0277296	0.00939457	0.00820633	0	0	0.00217628	0.00889802	0.00399893	0.00193874	0.00248756	0.00326353	0.00471365
DMR_187	0.690141	0.813559	0.1	0	0.00754717	0	0	0	0	0	0.00334448	0	0	0.00529101	0.00549451
DMR_188	0.837088	0.778058	0.0479846	0.0730435	0	0.171196	0.167364	0.047619	0.018018	0.0135135	0.0587842	0.0619917	0.0107652	0.00186741	0.00290867
DMR_189	0.578209	0.57931	0.0994624	0.055991	0.00237342	0.00302801	0.00281955	0.00189753	0	0.00283447	0.00193548	0.00128568	0.00216567	0.00154151	0.00426712
DMR_190	0.616365	0.612844	0.185714	0.0716253	0.00646552	0.00375811	0.00197141	0.00664137	0.00118343	0.0116279	0.00283688	0.00204944	0.00163781	0.00141486	0.00653083
DMR_191	0.442368	0.414226	0.0952381	0.090301	0	0.0031679	0	0.00240964	0.00718563	0.00471254	0.000991736	0.00087108	0.00387898	0.00218182	0.00466667
DMR_192	0.845588	0.787402	0.102273	0.0561798	0	0	0.00384615	0	0.013245	0.00493827	0.00219539	0.00775194	0	0	0.00236407
DMR_193	0.0078125	0.391753	0.0487805	0.0245902	0	0	0	0	0	0	0.0118343	0	0	0	0
DMR_194	0.824934	0.778539	0.16609	0.0700219	0.00128866	0.00641026	0.00546448	0.00595238	0.00369686	0.00334076	0.00254939	0.00307314	0.000907441	0.00183824	0.00342319
DMR_195	0.777193	0.734463	0.152416	0.0137825	0.000860585	0.00760456	0.00394477	0	0.0017301	0.00195312	0.00698487	0.00430769	0.00394737	0.000995025	0.00307062
DMR_196	0.311927	0.0217391	0	0	0	0	0	0	0	0	0.00316456	0	0	0	0
DMR_197	0.0046729	0.388889	0.0533333	0.0185185	0	0	0.091954	0.245283	0.097561	0.257143	0.0040282	0.00368324	0	0.00271003	0
DMR_198	0.822719	0.76087	0.146939	0.176128	0	0.104278	0.100719	0.00735294	0.01	0.00302115	0.042922	0.0378531	0.00110011	0.00279135	0.00106496
DMR_199	0.495455	0.472826	0.163636	0.0223881	0.00492611	0.00446429	0	0	0.00212314	0.0184397	0	0.00180995	0	0.00124533	0.00552486
DMR_200	0.0803571	0.408451	0.271186	0.0877193	0	0	0	0	0.0227273	0	0	0	0	0.00462963	0
DMR_201	0.763699	0.711443	0.176923	0.106109	0.00869565	0.00490196	0.00704225	0	0.00487805	0.00682594	0.00084246	0	0.00248139	0.00184672	0.00721785
DMR_202	0.731959	0.919355	0.339623	0	0.0102041	0.00606061	0.00909091	0	0.0114943	0.016129	0.00364078	0.00185874	0	0	0.00282486
DMR_203	0.73494	0.428571	0.325	0.184466	0.00606061	0	0	0	0.017094	0.03125	0.00393701	0	0.00380228	0.00163666	0.021197
DMR_204	0.854985	0.860759	0.303448	0.112805	0.00204918	0.00573394	0.00236128	0.00520833	0.00478469	0.004971	0.00316567	0.00225394	0	0.000789889	0.00204559
DMR_205	0.701818	0.669903	0.301471	0.159864	0.0121212	0.00222222	0.00325733	0.00452489	0	0.00887574	0.00162955	0.00221402	0.0010582	0.000606796	0.0124264
DMR_206	0.735113	0.670644	0.305263	0.0835735	0.00617284	0.00834327	0.00141643	0.002457	0.00595238	0.00498753	0.00813772	0.0015163	0.00240529	0.000762195	0.00686443
DMR_207	0.6656	0.623246	0.176277	0.0598717	0.0074664	0.00176134	0.00313152	0.00658514	0.00238379	0.00743826	0.00268227	0.00262914	0.00256608	0.00172453	0.00813475
DMR_208	0.677249	0.733728	0.284091	0.0238095	0.00347222	0	0.00344828	0	0.00392157	0.0173913	0.00198413	0	0.00204918	0.00348837	0.00505415
DMR_209	0.747549	0.697059	0.428571	0.31829	0.12766	0.311213	0.292614	0.434783	0.488665	0.588235	0.200971	0.165357	0.168495	0.121481	0.193609
DMR_210	0.62931	0.364583	0.02	0.045045	0.00699301	0	0	0	0	0.0105263	0.00649351	0	0	0.00465839	0.00256082
DMR_211	0.908571	0.88	0.264706	0.150794	0.00294118	0.00884956	0.0108696	0.0144928	0.00581395	0.00423729	0	0.00398406	0	0.00395257	0.00469484
DMR_212	0.718535	0.76779	0.106667	0.0271003	0.0042517	0.00371287	0	0	0.00147275	0.00544016	0.00117302	0.00359712	0.00474684	0.00213675	0.00433121
DMR_213	0.765625	0.717391	0.238806	0.0982906	0.00696864	0.0242424	0	0	0.00512821	0.00373134	0.0014771	0.00211864	0	0.00131752	0.00124844
DMR_214	0.395556	0.379781	0.130597	0.0361702	0.00201207	0.00365631	0	0	0.0017762	0.00378788	0.0048216	0.001875	0.0025663	0.000997506	0.00289575
DMR_215	0.741509	0.707775	0.19457	0.0618762	0.00731707	0.00475059	0	0	0.00509554	0.00310318	0.00422195	0.00140384	0.00137741	0.00227642	0.00537359
DMR_216	0.903955	0.877828	0.346154	0.102151	0.00746269	0	0.00326797	0	0	0	0.00270636	0.000948767	0	0	0.00135501
DMR_217	0.855422	0.622642	0.155556	0.0821918	0	0.0909091	0	0.25	0	0	0	0	0	0.0153846	0
DMR_218	0.784264	0.804734	0.208556	0.11396	0.00304414	0	0	0.00274725	0.00466563	0.0123648	0.00132979	0.00161812	0.000705219	0.00110906	0.00464094
DMR_219	0.962617	0.831169	0.166667	0.00884956	0.0120482	0.0042735	0	0	0	0.0215827	0.00263852	0	0.00229358	0.00230415	0.00217077
DMR_220	0.763889	0.758007	0.179191	0.0633245	0.00497512	0.007	0.0058651	0.00480769	0.00402414	0.0172414	0.00256082	0.00159405	0.00273723	0.00104749	0.00355677
DMR_221	0.612457	0.689189	0.242038	0.170659	0.00200401	0.00337268	0.0021097	0	0.00664452	0.0107991	0.000472144	0.001221	0.000981354	0.00173913	0.00419916
DMR_222	0.892473	0.966387	0.319149	0.0875912	0.0103627	0	0	0	0	0	0	0	0	0	0
DMR_223	0.941748	0.89	0.148936	0.118421	0	0.0113636	0	0	0	0	0.0045977	0	0	0	0
DMR_224	0.646684	0.606154	0.201278	0.0959302	0.00643604	0.00406229	0.00160128	0.00338983	0.0231343	0.046814	0.00295344	0.00257069	0.000870701	0.000397377	0.00658745
DMR_225	0.542254	0.55102	0.231707	0.0874317	0	0	0	0	0.00361011	0.00194553	0.00230947	0.00526316	0.0114943	0.00144718	0
DMR_226	0.729412	0.636364	0.534483	0.134328	0.0047619	0	0	0	0	0.00858369	0.0088968	0.00240385	0	0.00242131	0.000799361
DMR_227	0.739783	0.705882	0.149712	0.0461409	0.00110072	0.00335071	0.00707214	0.00530504	0.00805524	0.022942	0.00357834	0.0012282	0.00254984	0.00155328	0.00671565
DMR_228	0.429412	0.366102	0.0503145	0.0839329	0	0.00562852	0.00211416	0	0.00868056	0.00379267	0.00375799	0.0020816	0.002443	0.00228908	0.000592417
DMR_229	0.186957	0.0583942	0.0909091	0.0167364	0.00701754	0	0	0	0.00395257	0.00958466	0.00435256	0.00376648	0.00244499	0	0.00821355
DMR_230	0.861111	0.728571	0.3125	0.149425	0	0	0	0	0	0	0	0	0	0	0
DMR_231	0.950355	0.929134	0.151515	0.245283	0	0.010989	0	0	0.003125	0.00650759	0	0.00236407	0	0.00385356	0.0179153
DMR_232	0.462451	0.489837	0.245059	0.102178	0.00107875	0.00261097	0.000988142	0	0.00208333	0.00401405	0.00129562	0.0016405	0.000860585	0.000922169	0.00206925
DMR_233	0.376812	0.324324	0.0608108	0.0179104	0.00566038	0.00407056	0	0.0027248	0	0.00560224	0.000358038	0.00161812	0.00311284	0.00148423	0.00589744
DMR_234	0.84507	0.828571	0.296804	0.132379	0.00645856	0.00449438	0.0027933	0.00420168	0.00176056	0.00434783	0.00569653	0.00132538	0	0.00205002	0.00155715
DMR_235	0.649215	0.770751	0.293103	0.0701754	0.00392927	0.00429185	0	0	0.00292398	0.00534759	0.00247831	0	0	0.00263852	0.00701187
DMR_236	0.685315	0.692982	0.115385	0.0207254	0.0044843	0	0	0	0.00835655	0.0218978	0.000899281	0.00353357	0	0.00332226	0.0124127
DMR_237	0.67803	0.574561	0.088	0.0394737	0.00851064	0	0	0.00552486	0.00856531	0.0224719	0.00173913	0.00181324	0.0042735	0.00241935	0.00136147
DMR_238	0.197531	0.133333	0.025	0	0.0142857	0.0285714	0	0	0	0.141176	0	0	0	0	0.00383877
DMR_239	0.853846	0.827068	0.318182	0.303644	0	0.686957	0.696078	0.540541	0.426396	0.355556	0.171244	0.179931	0.217822	0.0865385	0.134752
DMR_240	0.912088	0.92437	0.1	0.309524	0	0	0.37037	0.2	0.04	0	0.212329	0.218329	0.0280374	0.0137931	0
DMR_241	0.930435	0.738636	0.133333	0.02	0.0179641	0	0	0	0	0.0147601	0.00442478	0	0	0	0.00757576
DMR_242	0.706621	0.69603	0.154964	0.0600358	0.00242718	0.00351617	0.00148368	0.0015015	0.00230814	0.00473	0.003443	0.00204207	0.00202511	0.00162364	0.00296871
DMR_243	0.651515	0.711538	0.197368	0.152047	0	0	0	0	0	0	0.00344828	0	0	0.00508906	0
DMR_244	0.782353	0.628571	0.184211	0.0333333	0.00358423	0.00413223	0	0	0.0466926	0.0343008	0	0.0027894	0	0.00205128	0.00237342
DMR_245	0.650287	0.597331	0.218375	0.0861128	0.00319234	0.00347551	0.000783699	0.000652316	0.00347881	0.00672128	0.00178843	0.00122399	0.000581846	0.00119827	0.00265897
DMR_246	0.759777	0.756353	0.0970655	0.117514	0.0129241	0.34264	0.302326	0.0135747	0.0075	0.0658307	0.0940583	0.0782175	0.00818882	0.00496689	0.00806813
DMR_247	0.324742	0.213483	0.0227273	0.00947867	0	0.0047619	0.00588235	0	0.00952381	0.00299401	0.0027248	0.00180832	0	0.0015674	0.00446429
DMR_248	0.901926	0.823853	0.112245	0.140351	0	0.453704	0.440758	0.00819672	0.00819672	0.112426	0.147126	0.131265	0.00575374	0.0040404	0.00412655
DMR_249	0.697143	0.681818	0.316456	0.185629	0	0.00324675	0	0	0	0.00465116	0.00260417	0.00273224	0.0035524	0.00472441	0.00105485
DMR_250	0.403292	0.32948	0.0671642	0	0.00537634	0.00480769	0	0	0.00637959	0.00344432	0.00319489	0.00182371	0.0037594	0.00175824	0.00378007
DMR_251	0.932773	0.737374	0.230769	0.023622	0	0.0138889	0	0	0.0263158	0.00925926	0	0.0165289	0	0.00645161	0
DMR_252	0.923077	0.87619	0.0895522	0.0227273	0.0194805	0.0217391	0	0	0	0.0266667	0	0	0	0	0.0106383
DMR_253	0.785571	0.715629	0.211813	0.0999108	0.00556586	0.00567537	0.00267917	0.00246914	0.00520833	0.00480962	0.00254317	0.00203858	0.000867553	0.0013837	0.00363381
DMR_254	0.337808	0.386293	0.106952	0.00724638	0.00575816	0.00554939	0.00302115	0.00277778	0	0.0052356	0.00440367	0	0.00169635	0.000722543	0.00391645
DMR_255	0.774566	0.688172	0.163636	0.0839416	0.00421941	0	0	0	0.0194805	0.00813008	0.0125628	0.00214133	0	0.00162866	0.00222469
DMR_256	0.785047	0.843137	0.266667	0.0677966	0	0	0.0322581	0	0	0	0	0	0	0	0
DMR_257	0.85	0.942029	0.117647	0	0	0	0	0	0	0	0.0142857	0	0	0	0
DMR_258	0.22	0.433333	0.444444	0.0789474	0.00729927	0	0	0	0.008	0.00675676	0.00401606	0	0.00735294	0.00188324	0.0109375
DMR_259	0.682243	0.719512	0.130435	0.113821	0.00414938	0.0208333	0.0144928	0	0	0	0	0.00803213	0	0	0
DMR_260	0.624	0.619718	0.124224	0.0675325	0.0166667	0.447205	0.39759	0.133333	0.0698925	0.186047	0.234385	0.211251	0.0983051	0.0410222	0.0631068
DMR_261	0.591623	0.677291	0.12069	0.0794224	0	0	0	0	0	0	0.00375	0.00108342	0.00213675	0	0.00160686
DMR_262	0.895652	0.834951	0.210526	0.0275862	0.00431034	0.0060241	0	0	0	0.0030303	0	0.00515464	0	0	0.001321
DMR_263	0.454545	0.569832	0.133333	0.117886	0.00457666	0	0	0.0144231	0	0.00934579	0.000896861	0.00185014	0.00292398	0.00070028	0.00807537
DMR_264	0.763441	0.710588	0.226115	0.133758	0.0020429	0.00383562	0.00351124	0.00840336	0.00438837	0.0207811	0.00415476	0.00405405	0.0030722	0.000978953	0.00540541
DMR_265	0.931818	0.90566	0.2	0.0595238	0.0152672	0	0	0	0	0.0555556	0.0107143	0	0.00793651	0.00446429	0.003003
DMR_266	0.340314	0.43871	0.160714	0.105042	0	0	0.00555556	0.0153846	0	0.00492611	0	0	0	0.00117509	0.00420521
DMR_267	0.68617	0.668966	0.270588	0.173184	0.0102828	0.0125	0	0.0322581	0.0125	0.0145349	0.0155039	0.00364964	0.00346021	0.00152905	0.0167336
DMR_268	0.885572	0.892617	0.23301	0.115385	0.00501253	0.00990099	0.0154639	0	0.00858369	0.00852878	0.00408998	0.00184332	0.00129366	0.00150602	0.00475779
DMR_269	0.396667	0.432432	0.0862069	0	0.00770713	0	0	0	0.00253807	0.00810612	0.00376081	0.00126636	0.00528541	0.000742942	0.00497389
DMR_270	0.869198	0.940299	0.208791	0.0307263	0.00392157	0	0	0	0.0033389	0.00204082	0.00255102	0.00129032	0.00378788	0.00171821	0.00312305
DMR_271	0.408922	0.425743	0.0992366	0.0479574	0.00135318	0	0.00186567	0	0.0013245	0.00893855	0.00303867	0.00217707	0.00228702	0.000540249	0.00651314
DMR_272	0.0607735	0.128788	0.0322581	0.0240964	0	0.00649351	0	0	0	0.00462963	0.00380952	0	0	0.00200401	0.00131234
DMR_273	0.839416	0.64	0.32	0.254902	0	0	0	0	0	0	0	0	0	0	0
DMR_274	0.622642	0.626263	0.118812	0.063981	0.00168634	0.00411523	0	0	0.003663	0	0	0.00225225	0.00175439	0.00167926	0.000704722
DMR_275	0.790909	0.724138	0.115385	0.0327869	0	0	0	0	0.00680272	0.00311526	0.00393701	0	0.019802	0	0.00573614
DMR_276	0.830189	0.811111	0.25	0.175439	0	0	0	0	0	0	0.010989	0	0	0	0
DMR_277	0.301587	0.163462	0.108696	0.0272109	0	0	0	0	0	0	0	0	0.00243309	0	0
DMR_278	0.802548	0.744186	0.178947	0.0634921	0.00371747	0	0.0142857	0	0	0.00201207	0	0.00321027	0.00202429	0	0.00613497
DMR_279	0.686047	0.678808	0.138889	0.0397022	0.00507614	0.00653595	0	0.116788	0	0.0205696	0.000899281	0	0.00488599	0.000726216	0.0151515
DMR_280	0.021164	0.160535	0	0.00593472	0.00980392	0.005	0	0.00621118	0.00546448	0.0134953	0.00312305	0.00417362	0.00170068	0.000754148	0.011983
DMR_281	0.916201	0.920863	0.268041	0.125	0	0.00524934	0	0	0.00441501	0.00286533	0.0010395	0.00382166	0.00193798	0.000909918	0.00142045
DMR_282	0.742222	0.654206	0.20915	0.0964286	0.00221239	0	0.0045045	0.00684932	0	0.00454545	0.00286123	0.00330033	0.00248756	0.00391134	0.00675676
DMR_283	0.577181	0.576271	0.110526	0.0135135	0.0050396	0.00332594	0.00121951	0	0.000722022	0.00501253	0.00338655	0.00154639	0.00287908	0.00159642	0.00773381
DMR_284	0.658754	0.660338	0.15534	0.0587372	0.000746826	0.00105374	0.00315457	0	0.00215054	0.00347826	0.00217496	0.00495926	0.000602047	0.00140489	0.000522648
DMR_285	0.857143	0.796703	0.198347	0.0515873	0.0160428	0.00246305	0	0	0.00536193	0.0131086	0.00273723	0.00266312	0.00409836	0.00266904	0.0116376
DMR_286	0.760829	0.710074	0.110048	0.117895	0	0.43871	0.317972	0.017094	0.0156863	0.0267857	0.18587	0.139429	0.0113636	0.00821918	0.00125471
DMR_287	0.704545	0.919118	0.264368	0.0967742	0.00228311	0.00925926	0.0114943	0	0	0.00769231	0	0	0.00555556	0	0.00127877
DMR_288	0.856089	0.807175	0.202454	0.183673	0.0104322	0	0	0.00847458	0.00318471	0.0193966	0.00285307	0	0.00411523	0.0015949	0.00704639
DMR_289	0.305211	0.281525	0.103448	0.0286299	0.00125	0	0.00353357	0	0	0.00675676	0.00366838	0.0008	0.00291121	0.000677966	0.00123762
DMR_290	0.819444	0.777778	0.297297	0.122449	0.00581395	0	0	0	0	0	0	0	0	0	0.0119048
DMR_291	0.415584	0.261905	0.103448	0	0	0	0	0	0	0.0634921	0	0	0	0.00588235	0
DMR_292	0.31194	0.274074	0.077551	0.0182724	0.00290135	0.00415369	0.00246609	0	0.00118906	0.00351617	0.00145476	0.00420315	0	0.00126944	0.00298126
DMR_293	0.827381	0.720238	0.255102	0.0660793	0	0.0111732	0.00628931	0.0113636	0	0	0.00381679	0.00394477	0	0	0
DMR_294	0.615385	0.551948	0.12069	0.0175439	0.00249377	0.00515464	0	0	0	0.00460829	0.00387097	0.00134048	0.00390625	0.00157729	0.00366077
DMR_295	0.920792	0.936508	0.153846	0.113402	0	0	0	0	0	0	0	0.0232558	0	0	0
DMR_296	0.388325	0.478927	0.175573	0.0781671	0.00330033	0.00295421	0.00445434	0	0.00946372	0.021256	0.00694746	0.00210526	0.00260756	0.00138632	0.00707168
DMR_297	0.911538	0.894309	0.363636	0.0608108	0.0056391	0.0026738	0	0	0.00882353	0.00617284	0.00421644	0.00087108	0.00264901	0	0.00462487
DMR_298	0.861765	0.81877	0.017094	0	0	0.5	0.559322	0.075	0	0.0125	0.246809	0.206278	0.0149573	0.000933707	0.00145985
DMR_299	0.67623	0.547264	0.121622	0.083682	0.00310559	0.0173913	0.00660066	0	0.0446429	0.0155902	0.00369004	0.00074129	0	0.00400267	0.00638638
DMR_300	0.150442	0.5	0.292683	0.096	0.00628931	0	0	0	0.0322581	0	0.00414938	0	0.00543478	0.00576923	0
DMR_301	0.415205	0.403974	0.185714	0.0765432	0.0057971	0.00642398	0.00275482	0	0.0777096	0.0158395	0.00209644	0.00294334	0.00753296	0.00368777	0.00447154
DMR_302	0.651786	0.687023	0.202247	0.0851064	0	0	0	0	0.0111524	0	0.00447427	0	0	0.00228659	0.000766871
DMR_303	0.859895	0.887234	0.238095	0.0941704	0.0029484	0.4	0.384236	0.15736	0.023622	0.00961538	0.0708333	0.0593607	0.00788436	0.00755495	0.00552486
DMR_304	0.47644	0.427017	0.0820244	0.0400297	0.00662565	0.000834028	0.00263158	0.0069808	0.000717875	0.00669536	0.00390952	0.00238806	0.00661455	0.000490798	0.0115852
DMR_305	0.445378	0.345345	0.135802	0.0129534	0	0	0	0.00680272	0	0	0.00503525	0.0014245	0.00330579	0.00127877	0.00107701
DMR_306	0.625234	0.589776	0.176221	0.0886878	0.00770848	0.00398406	0.000859845	0	0.00207326	0.00422386	0.00441501	0.00221373	0.00309239	0.00063857	0.0110126
DMR_307	0.60119	0.582278	0.343284	0.171875	0	0	0.00675676	0	0	0	0.00816327	0.00156495	0	0	0
DMR_308	0	0.225564	0.0243902	0.00675676	0.00666667	0.0070922	0.0104167	0	0	0	0.00510204	0	0	0	0
DMR_309	0.605678	0.704082	0.158333	0.0230769	0.00731707	0.00409836	0.00245098	0	0	0.00268577	0.00275862	0.00306279	0.00181159	0.00101112	0.00301508
DMR_310	0.847458	0.907692	0.451613	0.164557	0.0205479	0	0	0	0	0.0108696	0	0	0	0	0.0324074
DMR_311	0.570552	0.652174	0.0625	0	0.0025974	0	0	0	0	0.0131291	0.00511945	0.00247525	0	0.00198413	0.00937207
DMR_312	0.125	0.086514	0	0	0.00682128	0	0.00271739	0	0.00100604	0.00979653	0.00140213	0.00164204	0.000774593	0.000948467	0.00738289
DMR_313	0.6375	0.503817	0.101449	0.0722222	0	0	0.0151515	0	0	0	0	0	0	0.00367647	0
DMR_314	0.928994	0.898039	0.254237	0.139344	0.00689655	0.00215983	0	0	0.0250965	0.050536	0.00168209	0.000929368	0	0.00172117	0.000665336
DMR_315	0.927083	0.919463	0.295082	0.176955	0.015873	0	0	0	0.0621762	0.0103093	0.00408163	0.00617284	0	0	0.00536193
DMR_316	0.82906	0.820896	0.198675	0.102914	0.00356597	0.00172861	0.00337838	0	0.00245298	0.00365297	0.00140581	0.00205218	0.00155039	0.00210133	0.00568862
DMR_317	0.637168	0.681818	0.12766	0.0348259	0	0	0.00990099	0	0	0	0.0077821	0.00334448	0	0.00271003	0
DMR_318	0.708061	0.687984	0.040404	0.0125	0.00400962	0.0085034	0.00161551	0.0027248	0.00457666	0.00305111	0.00773015	0.00139762	0.00116686	0.000940734	0.00363036
DMR_319	0.34375	0.294118	0.0454545	0	0	0	0	0	0	0	0	0.0153061	0	0.00268817	0.00236967
DMR_320	0.426934	0.534483	0.123457	0.105263	0	0.00141844	0.0021322	0	0.00151745	0.00265957	0.00311943	0.00118064	0	0.000449035	0.00330189
DMR_321	0.539652	0.550898	0.116592	0.00253807	0.00562852	0.00123609	0	0	0.0274914	0	0.00194439	0.00160858	0	0.00133156	0.00322096
DMR_322	0.227273	0.366197	0.0566038	0.0207254	0	0	0	0	0	0.00492611	0.00193175	0.00214133	0.00284091	0.000880282	0.00143062
DMR_323	0.794118	0.711628	0.175676	0.0149701	0.00396825	0.00684932	0.00271003	0	0	0.0219298	0.00361944	0.0012747	0	0.00242601	0.00269451
DMR_324	0.488608	0.4	0.196809	0.0461538	0.00167785	0.00165017	0.00208768	0.003663	0	0.108647	0.00495942	0.00105652	0.000976562	0.00189753	0.00346784
DMR_325	0.840426	0.79	0.390244	0.148148	0	0	0	0	0	0	0	0	0	0	0.00430108
DMR_326	0.567686	0.711864	0.181102	0.0220588	0	0	0	0	0	0.00531915	0.00369914	0	0.00238095	0	0.00090009
DMR_327	0.663912	0.567039	0.174359	0.0805085	0.00328587	0.011215	0.00373134	0.003663	0.0208955	0.00875099	0.0035545	0.00243754	0.00335946	0.00287356	0.00517148
DMR_328	0.45977	0.422018	0.0238095	0.115044	0	0	0	0	0.00373134	0.00469484	0.00505051	0.00135501	0	0.0014245	0.00665399
DMR_329	0.808511	0.809524	0.408163	0.132075	0.00621118	0	0	0	0	0	0	0	0	0	0
DMR_330	0.814433	0.759857	0.226923	0.0914205	0.0112597	0.00328407	0	0	0.0027972	0.0125	0.0012474	0.00134892	0	0.00108264	0.0087832
DMR_331	0.445205	0.443548	0.0735294	0.0718954	0.0070922	0.00546448	0	0	0.0108696	0.00643087	0.00309598	0	0	0.00316456	0.00672646
DMR_332	0.579909	0.572139	0.12037	0.0817844	0	0	0	0	0	0.00313972	0.000841043	0.00182315	0	0.000733138	0.00220143
DMR_333	0.65146	0.616702	0.143443	0.0310881	0.0104948	0.00103093	0.00123305	0	0.000969932	0.00857633	0.00374065	0.00398406	0	0.00117855	0.0126063
DMR_334	0.856436	0.812865	0.315217	0.0636364	0.00507614	0.00672646	0	0	0.00240385	0.0155902	0.0011655	0.00129199	0	0.000880282	0.00408163
DMR_335	0.610556	0.547579	0.100575	0.0265957	0.00725689	0.00570451	0.00275862	0.00455581	0.00528169	0.0189417	0.00315016	0.00180221	0.00191278	0.0014498	0.00879831
DMR_336	0.876543	0.42735	0.05	0.0538462	0.0148148	0.0238095	0	0	0	0.0283688	0	0	0	0	0.0102564
DMR_337	0.899123	0.880137	0.162562	0.0986842	0	0	0.00359712	0	0	0	0	0	0	0.000646412	0.000479386
DMR_338	0.977528	0.912281	0.148148	0.142857	0	0	0	0	0	0	0	0	0	0	0
DMR_339	0.635148	0.612975	0.177645	0.0740741	0.00429711	0.00323494	0.000479157	0.00262009	0.0021645	0.0241771	0.00192926	0.00140165	0.00224027	0.00197889	0.0062439
DMR_340	0.700229	0.685644	0.248848	0.193294	0.00706714	0.00434783	0	0	0	0.029525	0.00313972	0.00174419	0.00118906	0.000462107	0.00539265
DMR_341	0.546154	0.267241	0.138462	0.0437158	0.00421941	0	0	0	0	0	0.00155521	0.00167504	0	0.00234192	0.00197044
DMR_342	0.350649	0.347328	0.11828	0.010989	0.0019305	0.00529101	0.00576369	0.0147059	0	0.0101523	0.00217865	0	0.00143266	0.00130124	0.00574113
DMR_343	0.00862069	0.6375	0.104167	0	0.0247934	0	0	0	0	0.0143885	0.00465839	0.00226244	0	0.00176367	0.00613497
DMR_344	0.849057	0.808824	0.0357143	0	0.0046729	0.00884956	0	0	0	0	0.0116279	0	0	0.010582	0.00485437
DMR_345	0.597884	0.596491	0.0661157	0	0.00694444	0	0	0	0	0.00310559	0	0	0.00280112	0.00176367	0.0101892
DMR_346	0.727194	0.735756	0.18	0.0714829	0.0016632	0.0028643	0.00194175	0.00227445	0.00651254	0.00636704	0.00403769	0.00119374	0.00200848	0.00118965	0.00459663
DMR_347	0.834197	0.819257	0.328571	0.177455	0.00303337	0.00117509	0	0.00271003	0.00576132	0.00716846	0.00232558	0.00160256	0.00441696	0.00265957	0.0017316
DMR_348	0.586639	0.541262	0.141667	0.0653061	0.00352609	0.00359159	0.00187266	0.00229095	0.00378993	0.00695581	0.00277521	0.000373065	0.0020339	0.00180921	0.00397232
DMR_349	0.707317	0.637584	0.161616	0.0408163	0.00346021	0.00917431	0.0105263	0	0	0	0.00620155	0	0.00309598	0.00198413	0.00327511
DMR_350	0.723027	0.673111	0.284553	0.0737101	0.00458295	0.00244698	0.00184672	0.00212766	0.000714286	0.00562085	0.00254194	0.00110528	0.00253968	0.00131349	0.00510114
DMR_351	0.888889	0.923077	0.322034	0.0401786	0.00534759	0.0142857	0	0	0	0.00510204	0.00497512	0.00377358	0	0	0.00741656
DMR_352	0.5	0.44382	0.157658	0.048951	0.00169779	0.00687285	0	0	0.0175439	0.00530786	0.00272201	0.000794597	0	0.00277585	0.00293148
DMR_353	0.761229	0.708642	0.183761	0.0741483	0.00962861	0.00529101	0	0.00589971	0.00357569	0.00833333	0.00184049	0.00332779	0.0034459	0.00121618	0.00970874
DMR_354	0.696078	0.720207	0.242647	0.107843	0	0.00438596	0	0.00847458	0.0115274	0.00814664	0.00269978	0.00128123	0.00215285	0.00207039	0.003125
DMR_355	0.892857	0.945205	0.075	0	0	0.0769231	0	0	0	0	0	0	0	0.00829876	0
DMR_356	0.717703	0.698113	0.138298	0.0962343	0.00265957	0	0	0	0	0.00841515	0.00314607	0.000941176	0.00127877	0.000924214	0.00100435
DMR_357	0.257576	0.652174	0.147059	0.0394737	0.00675676	0.008	0	0	0.00628931	0.0110701	0.00344234	0.00125156	0.00291545	0	0.0163785
DMR_358	0.867299	0.86	0.0754717	0.0486322	0.0183333	0	0	0	0	0.00842105	0.00114416	0	0.003663	0.000877963	0.00483793
DMR_359	0.764706	0.809524	0.0869565	0.0243902	0	0.00719424	0	0	0.00483092	0.00492611	0.00862895	0.00193424	0	0.000678887	0.0035461
DMR_360	0.474722	0.460265	0.133264	0.0397812	0.0029347	0.00174115	0.00352485	0.00170261	0.00193263	0.0180918	0.00240143	0.00115462	0.000962155	0.00144366	0.00522513
DMR_361	0.604962	0.627854	0.116105	0.0406091	0.00703235	0.00300752	0.00169205	0	0	0.0071599	0.0022194	0.000388048	0.000662252	0.000278319	0.00589449
DMR_362	0.717073	0.683938	0.238938	0.130435	0.0138462	0.00660502	0.0026455	0	0.0107784	0.0389198	0.00457038	0.00137049	0.00232919	0.0008285	0.016835
DMR_363	0.790634	0.768966	0.173913	0.108401	0.0017331	0.00156986	0.00392927	0	0.00155521	0.0271903	0.0017414	0.00242131	0.00330761	0.000480077	0.00420712
DMR_364	0.458874	0.395973	0.120968	0.00877193	0	0	0.0104895	0.00478469	0.00257069	0.00257069	0.00296912	0	0.0011919	0.00251256	0.00938338
DMR_365	0.769874	0.839572	0.188889	0.104972	0.00461894	0	0.027451	0.0078125	0	0	0.00345304	0.00328138	0	0.00166667	0.00273224
DMR_366	0.170347	0.0620843	0.0413534	0.0267559	0.0111524	0.00445931	0.00302115	0.0026738	0.00115607	0.0206961	0.00175387	0.00352113	0.00433526	0.00096463	0.0165806
DMR_367	0.65	0.784	0.101695	0.00598802	0.0169492	0	0	0	0	0.0266667	0.00321543	0	0	0.00263158	0.0191205
DMR_368	0.691983	0.624679	0.0853081	0.066055	0.00417537	0.0096	0.00386847	0.00357143	0.00312012	0.0015949	0.00620732	0.00475059	0.00140449	0.000606796	0.00470333
DMR_369	0.735945	0.730435	0.175227	0.0732824	0.00797607	0.0011274	0.00455927	0	0	0.00284293	0.00435471	0.00353669	0.0037679	0.00140252	0.00376317
DMR_370	0.925373	0.927215	0.264368	0.132812	0.00193798	0.0126263	0.00511509	0	0	0	0.00206469	0.000773994	0.00134228	0.000637755	0.00126263
DMR_371	0.672897	0.690476	0.538462	0.166667	0.00714286	0.0192308	0.0243902	0	0	0.0135135	0.00192308	0.0021097	0	0.00220264	0.00557621
DMR_372	0.842623	0.821918	0.141414	0.123333	0	0.00674536	0	0.00584795	0.00761905	0.00306279	0.00609446	0.00222717	0	0.000547945	0.00276855
DMR_373	0.0641026	0.622951	0.0666667	0.0163934	0.00584795	0	0	0	0	0	0	0	0	0	0
DMR_374	0.840095	0.794118	0.444976	0.34292	0.00478469	0.468927	0.376866	0.333333	0.276536	0.25	0.289676	0.222305	0.204576	0.135554	0.227353
DMR_375	0.417476	0.424242	0.0416667	0.0316456	0	0	0	0.0133333	0.00549451	0.0749064	0.00115875	0	0.00295858	0.0025974	0.00295276
DMR_376	0.75	0.381818	0.0810811	0.0361446	0.024735	0	0.0454545	0	0	0.02	0	0.0294118	0	0	0.0177515
DMR_377	0.240506	0.0326087	0.0272727	0.0153846	0.00705882	0.00555556	0	0	0	0.00547945	0.00131062	0	0	0.00125	0.0131313
DMR_378	0.508314	0.499388	0.104536	0.0714916	0.00347222	0.00370645	0.00374813	0.00130039	0.0034188	0.00480769	0.0033952	0.000446728	0.00196309	0.00126445	0.003534
DMR_379	0.600791	0.634343	0.274262	0.140415	0.00291829	0.00255428	0.00246305	0	0.00243506	0.0056899	0.00208457	0.00114286	0.00123762	0.00153965	0.00103057
DMR_380	0.913043	0.854839	0.106383	0.107527	0	0	0	0	0.00990099	0	0	0	0	0	0
DMR_381	0.690702	0.71934	0.0965517	0.0824411	0.0017316	0.34466	0.352941	0.114754	0.0857143	0.00232558	0.139927	0.147388	0.099359	0.0761079	0.00409596
DMR_382	0.636459	0.661644	0.116054	0.0628834	0.00378609	0.00087108	0.00118343	0.00184502	0.00212014	0.00254994	0.00154123	0.00186567	0.00104932	0.00125418	0.0035868
DMR_383	0.419214	0.405941	0.142857	0.0607477	0.00967742	0	0	0	0.00675676	0.00434783	0.00364964	0	0	0.00171527	0.013986
DMR_384	0.35	0.355705	0.0597015	0.0127389	0	0.00440529	0	0	0	0.0027027	0	0	0	0.00168919	0.000980392
DMR_385	0.532468	0.585106	0	0	0.0111732	0.00675676	0.00947867	0.0133333	0.00485437	0.005	0.00923077	0	0	0	0.00770218
DMR_386	0.788462	0.790698	0.130435	0	0	0	0	0	0	0	0.00675676	0	0	0	0
DMR_387	0.682353	0.695652	0.322581	0.192	0	0	0	0	0	0	0	0	0	0	0
DMR_388	0.629412	0.642857	0.259259	0.142433	0.00177305	0.0112994	0	0	0.00835655	0.00692042	0.0042508	0.00342466	0.00262123	0.00110314	0.00336574
DMR_389	0.586207	0.648221	0.275641	0.136872	0.00510204	0.55144	0.505435	0.630631	0.345865	0.475248	0.389852	0.347337	0.259858	0.119724	0.256623
DMR_390	0.00574713	0.47619	0.0175439	0.0377358	0	0	0.153061	0.025641	0	0.100719	0.016055	0.0326087	0.0151515	0	0.0471014
DMR_391	0.680795	0.625333	0.162637	0.0859539	0.00342075	0.0027894	0.00137363	0.00242718	0.0010929	0.00189394	0.00260266	0.00203903	0.00110011	0.0010596	0.00379163
DMR_392	0.690647	0.685009	0.16263	0.0529891	0.00332963	0.0056926	0.00160385	0.00606061	0.00122474	0.00337675	0.00358698	0.00161031	0.00380469	0.000506842	0.00283224
DMR_393	0.635922	0	0	0	0	0.0126582	0	0.0178571	0	0	0.011976	0	0	0	0.00260417
DMR_394	0.312	0.469697	0.101695	0.00869565	0	0	0	0	0	0	0	0.0178571	0	0	0
DMR_395	0.540541	0.477273	0.103448	0.0547945	0	0	0	0	0	0	0	0	0	0	0
DMR_396	0.152482	0.00384615	0	0	0.00879765	0.00406504	0	0	0	0.00770416	0.00547046	0.00226757	0	0.00207039	0.00644053
DMR_397	0.591919	0.610706	0.21	0.0709534	0	0.00345224	0.00289436	0.00283286	0.0346106	0.00684505	0.00458716	0.00202293	0.00125078	0.00215451	0.00328048
DMR_398	0.691558	0.647727	0.0592105	0.019084	0.00717703	0.00460829	0.00361011	0.00651466	0	0.0401376	0.00152672	0.00241546	0.00116414	0.00116077	0.00706714
DMR_399	0.741053	0.738903	0.125	0.0187713	0	0.0088845	0.00480769	0	0.00243704	0.00400802	0.00481696	0.00157667	0	0.00186121	0.00382684
DMR_400	0.887774	0.811168	0.218487	0.212477	0	0.362832	0.289362	0.0338983	0.0375235	0.0625	0.133421	0.105309	0.0197166	0.00657895	0.0008
DMR_401	0.343874	0.325123	0.0863309	0.0584192	0.00625	0	0	0	0	0.00183824	0.00619195	0.00124069	0.00177936	0.00180505	0.0029656
DMR_402	0.822835	0.80303	0.131579	0.0584416	0.00307692	0.0188679	0.00784314	0	0.00364964	0	0.00515021	0.00265018	0	0.00183486	0.00270856
DMR_403	0.695238	0.747126	0.245283	0.0515464	0	0	0	0	0	0	0	0	0	0	0
DMR_404	0.262295	0.261905	0.228261	0	0.00840336	0.00595238	0.00578035	0	0.00384615	0.0132013	0.00236967	0	0	0	0.0110803
DMR_405	0.285326	0.22314	0.117021	0.0484293	0	0.00120773	0.00585652	0	0.00225479	0.00521286	0.00233178	0.000825423	0.00176367	0.00126783	0.00109529
DMR_406	0.410526	0	0.0612245	0	0	0.00673401	0.00357143	0	0.00324675	0.00619195	0	0.00157233	0	0.00291121	0.00412655
DMR_407	0.780142	0.764423	0.274648	0.226974	0	0.301587	0.232558	0.225806	0.116279	0.16	0.192083	0.189323	0.0585885	0.0313627	0.0721282
DMR_408	0.311364	0.299401	0.104651	0.0756098	0.008	0.00163399	0	0	0.0036036	0.00859599	0.00423057	0.000684932	0	0.00395034	0.00876766
DMR_409	0.520376	0.566327	0.104839	0.0340909	0.00294985	0.00368324	0.00280899	0	0	0.0126354	0.000727273	0.00409596	0.000992063	0.000447628	0.00621118
DMR_410	0.890052	0.824074	0.0571429	0.327957	0.00847458	0.809524	0.673469	0.0588235	0.406593	0.22449	0.782609	0.5	0	0.0357143	0
DMR_411	0.858423	0.769585	0.175299	0.217544	0	0.221675	0.317365	0.0210526	0.00483092	0	0.13089	0.12229	0.0174165	0.00523903	0
DMR_412	0.227895	0.255887	0.0646154	0.0231335	0.000734754	0.0034642	0.00145138	0	0.00502513	0.00441501	0.00295312	0.00259336	0.000994036	0.00205761	0.000830795
DMR_413	0.593023	0	0	0	0	0	0	0	0	0	0.026178	0	0	0	0
DMR_414	0.403846	0.144444	0.0961538	0	0.0115607	0.00534759	0	0.00925926	0	0.00296736	0.00506757	0.00392927	0	0.00126422	0.00838574
DMR_415	0.550201	0.475309	0.134185	0.0544218	0.00760456	0.00558659	0.00425532	0.00220264	0.00117925	0.0043573	0.00325027	0.000720721	0.000587889	0.0020852	0.00641556
DMR_416	0.403361	0.391459	0.151685	0.0744921	0.00757576	0	0	0.00210084	0.000906618	0.0124031	0.00115875	0.00146484	0.00228137	0.000689655	0.00600601
DMR_417	0.72766	0.653846	0.35514	0.130612	0.00896861	0.00168634	0.00458716	0.0037037	0	0.0118153	0	0.000753012	0	0.00150263	0.00447427
DMR_418	0.691406	0.62201	0.325581	0.153094	0	0.0075188	0	0	0	0	0.00508647	0.00235018	0.0025641	0.000773395	0
DMR_419	0.668831	0.657778	0.178571	0.0559006	0.00175747	0.00253165	0	0	0.00407609	0.053125	0.00486527	0.000960615	0.000686813	0.000381971	0.00564279
DMR_420	0.660131	0.895833	0.0449438	0	0	0	0	0	0	0	0	0	0	0.00877193	0.00374532
DMR_421	0.225806	0.794872	0.0833333	0.075	0.0223881	0	0	0	0	0.0204082	0	0.0294118	0	0	0.0674157
DMR_422	0.177419	0	0	0.00581395	0	0.00215054	0	0	0	0	0.00384123	0.00465116	0	0.00353774	0.000562746
DMR_423	0.497561	0.470505	0.168164	0.0706874	0.00479721	0.00514839	0.00154979	0.00206469	0.00238582	0.0039053	0.00256862	0.00318533	0.00130018	0.00116618	0.00441487
DMR_424	0.828947	0.578947	0.118644	0.138298	0	0	0	0	0.0114943	0.00714286	0.00380228	0	0.00512821	0.00359712	0
DMR_425	0.826667	0.518519	0.269231	0.179688	0	0	0	0	0	0.0133333	0.00544959	0	0	0.0037037	0
DMR_426	0.341935	0.58427	0.125	0.0402844	0.00178571	0.00396825	0	0	0	0.00451467	0.00364078	0	0.00433839	0	0.00538048
DMR_427	0.932692	0.870968	0.27907	0.0461538	0	0	0	0	0	0	0	0	0	0	0
DMR_428	0.552846	0.25	0.0197044	0	0.00261097	0.272727	0.0416667	0	0	0	0.0126904	0.00692042	0	0.00139082	0
DMR_429	0.806157	0.810345	0.166271	0.041543	0.00378788	0.004329	0.00365965	0.00321027	0.00384615	0.00424056	0.00382452	0.000276091	0	0	0.00362571
DMR_430	0.814346	0.794737	0.177778	0.0626781	0.00918836	0	0.00588235	0	0.00327869	0.0069808	0.00275103	0.005386	0.00205339	0	0.00416171
DMR_431	0.201653	0.232323	0.0520446	0.0107527	0.00502513	0.00235571	0.00294985	0	0.00124688	0.00881489	0.00412007	0.000382409	0.00145879	0.00167785	0.00553097
DMR_432	0.690217	0.683544	0.262626	0.124402	0	0.00790514	0	0	0.00327869	0	0.00353669	0.00350058	0	0.00156495	0
DMR_433	0.654676	0.620805	0.340136	0.160606	0.0041841	0.00167504	0	0.00704225	0	0.106947	0.0020008	0	0.000877193	0.00151343	0.0110382
DMR_434	0.517192	0.517615	0.156566	0.0520446	0.00443787	0.00243902	0.00261097	0.00481348	0.00222717	0.0144778	0.00387898	0.00117509	0.00189466	0.00126217	0.00592974
DMR_435	0.794444	0.805085	0.294118	0.00531915	0.00757576	0	0	0	0	0.0060241	0.00449438	0	0	0.00225225	0.00246914
DMR_436	0.947368	0.8125	0.0909091	0.0217391	0.0115607	0	0	0	0	0	0	0.02	0	0	0
DMR_437	0	0.471074	0.0465116	0	0	0	0	0	0.00675676	0	0	0	0	0.00784314	0
DMR_438	0.399449	0.319648	0.147929	0.0223464	0.00341297	0.00510204	0.00347222	0	0.00170648	0.0162413	0.00377929	0.00120337	0.0018622	0.000733945	0.00911602
DMR_439	0.86039	0.824138	0.297297	0.139908	0.00675676	0.0023753	0	0	0.00200803	0.0025413	0.000702741	0.00159236	0.00142248	0.000539957	0.00527812
DMR_440	0.948718	0.861111	0.447368	0.295238	0.00724638	0.0128205	0	0	0	0	0.00297619	0.00353357	0	0.00289855	0.00364964
DMR_441	0.884615	0.84127	0.114286	0.0102041	0	0	0	0	0	0	0	0	0	0	0
DMR_442	0.93299	0.942308	0.144737	0.0779221	0	0.00502513	0.00719424	0	0	0.00403226	0.00425985	0	0.004662	0.00179856	0.00075643
DMR_443	0.586397	0.60815	0.191964	0.109023	0.0029985	0.0021164	0	0	0.00678733	0.0103751	0.00474289	0.000795862	0.0010929	0.00190269	0.00312891
DMR_444	0.227273	0.545455	0	0	0.00775194	0	0	0	0	0	0	0	0	0	0
DMR_445	0.818182	0.807692	0.05	0	0.0149254	0.03125	0	0	0	0.0123457	0	0	0	0	0.0217391
DMR_446	0.793478	0.884615	0.338235	0.0689655	0.00793651	0	0.030303	0	0	0.0444444	0	0	0	0	0.0136986
DMR_447	0.723108	0.735661	0.293578	0.129915	0.00482509	0.00238284	0.00101937	0	0.000768049	0.00944804	0.00204848	0.000861326	0.00181488	0.00066357	0.00567621
DMR_448	0.724382	0.7	0.227848	0.0848057	0.00170358	0.0060241	0	0	0.00606061	0.00647249	0.0049505	0.00184843	0.003861	0.00108342	0
DMR_449	0.795062	0.738983	0.319444	0.198953	0	0.00838926	0	0	0.00468933	0.0124585	0.00484966	0	0.00203874	0.000754717	0.00205459
DMR_450	0.637255	0.5	0.232143	0.100671	0	0	0.0120482	0	0	0	0	0	0	0	0
DMR_451	0.437229	0.377246	0.247191	0.0483871	0.00558659	0.00671141	0	0	0	0.002331	0.00156986	0.00222222	0.012	0.00210084	0.00124533
DMR_452	0.778364	0.834677	0.0698925	0.120104	0	0.0275862	0.0222222	0	0	0	0.0133929	0.0676692	0	0.00471698	0
DMR_453	0.404545	0.358491	0.138614	0.0266667	0	0.00248139	0	0.00518135	0.00265957	0	0.00338753	0.00180343	0.00262812	0.000693481	0.00310078
DMR_454	0.854839	0.860656	0.392405	0.147679	0.0218182	0.0218978	0	0	0	0.00429185	0.00415512	0.00421941	0	0.00107643	0.00688299
DMR_455	0.904762	0.846154	0.0540541	0	0	0	0	0	0.00757576	0	0.0021097	0	0	0.00239234	0.0018018
DMR_456	0.854839	0.831522	0.24359	0.0567686	0.00617284	0.00373134	0.00507614	0	0	0.00952381	0.00260078	0.00168634	0	0.00145349	0.00646412
DMR_457	0.440633	0.527454	0.147399	0.0963705	0.00411184	0.00515907	0	0	0.00179856	0.00178465	0.00131852	0.00167464	0.000832293	0.00116573	0.000999857
DMR_458	0.792079	0.674419	0.0434783	0.0140845	0.00704225	0.00925926	0	0	0	0	0	0.028169	0	0	0
DMR_459	0.296296	0.472603	0.120482	0.00694444	0.0121951	0.0075188	0	0	0	0.0078125	0.00497512	0.00621118	0	0	0.0126354
DMR_460	0.804878	0.34375	0.12	0.0612245	0	0	0	0	0	0	0	0	0	0	0
DMR_461	0.725191	0.62069	0.104348	0	0	0.00436681	0	0	0.00331126	0.00226244	0.0027959	0.000967118	0.00581395	0.00150489	0.000503018
DMR_462	0.482014	0.654135	0.177083	0.0240385	0	0.0173913	0.0041841	0	0	0.0018315	0.00530504	0	0.00185529	0.000874126	0.00123457
DMR_463	0.516908	0.562162	0.0526316	0.00763359	0.00352113	0.00524934	0	0	0.00842105	0.00705467	0.00408163	0	0.00393185	0	0.0045584
DMR_464	0.535032	0.5625	0.0576923	0	0.00896861	0	0	0	0.0108696	0.0110294	0.00247985	0.00428878	0.00313808	0.00115141	0.00613915
DMR_465	0.561069	0.564516	0.302752	0.182156	0.00621118	0.00660066	0	0.0431034	0	0.00397351	0.0022686	0.0010101	0.00121655	0.00091617	0.00684053
DMR_466	0.587912	0.468354	0.129412	0	0	0	0	0	0	0.00558659	0.00289855	0	0.00189036	0	0.000881834
DMR_467	0.829897	0.795031	0.0833333	0.00943396	0.00440529	0.00429185	0	0	0.00384615	0.0110701	0	0	0.00502513	0.00183486	0.00492126
DMR_468	0	0.540541	0.0909091	0.0416667	0	0	0	0	0	0	0.00806452	0	0	0.00625	0
DMR_469	0.932203	0.893939	0.348485	0.298429	0.0344828	0.446429	0.342857	0.3	0.107527	0.0681818	0.171779	0.0843373	0.164557	0.0197628	0.104167
DMR_470	0.274775	0.32287	0.0967742	0.0454545	0	0	0	0	0.00571429	0.00619835	0.00589391	0	0	0.0020202	0.00137363
DMR_471	0.711921	0.692308	0.232558	0.0354331	0.00311526	0	0.004	0.00404858	0.0078125	0.00860215	0.00116279	0.00160901	0.000838926	0.001	0.00132861
DMR_472	0.967742	0.929412	0.175439	0.0840336	0.00684932	0.00578035	0	0.0136986	0.0191083	0.0104167	0.002331	0	0.00263158	0.00233645	0.00742115
DMR_473	0.892308	0.833333	0.339623	0.359375	0.00346021	0.760563	0.746835	0.622642	0.541899	0.0707965	0.308901	0.395189	0.301746	0.245063	0.0156028
DMR_474	0.906475	0.859016	0.396761	0.375207	0.0195695	0.56701	0.57672	0.442308	0.47486	0.362934	0.173145	0.210846	0.117066	0.131827	0.173069
DMR_475	0.486175	0.47093	0.212766	0.168856	0.0278481	0.196319	0.195312	0.188406	0.153465	0.168067	0.221702	0.138446	0.22089	0.119149	0.138533
DMR_476	0.88992	0.83515	0.146805	0.103723	0.00364078	0.383202	0.321256	0.039604	0.0218121	0.046729	0.149788	0.130676	0.0143567	0.00599657	0.0020475
DMR_477	0.734597	0.692478	0.141104	0.0813953	0.00219539	0.00306748	0.00442478	0.00371747	0.00481541	0.00179051	0.00208594	0.00299914	0.00315126	0.000861698	0.00127291
DMR_478	0.532895	0.707483	0.0952381	0.0106383	0	0.00649351	0.00588235	0	0	0	0.00204082	0	0	0	0
DMR_479	0.963504	0.939759	0.394737	0.183544	0	0.0232558	0	0	0	0	0	0	0	0.0111111	0
DMR_480	0.548556	0.559659	0.0869565	0.0178926	0.00780234	0.00321543	0.00361011	0.00595238	0.00269542	0.0155945	0.00146128	0.00334635	0.00268817	0.000773096	0.00857055
DMR_481	0.793814	0.800752	0.266187	0.113158	0.00155039	0.011236	0.00294985	0	0	0.00128041	0.0045977	0.00494234	0	0.00060423	0.000387898
DMR_482	0.746835	0.733333	0.244898	0.264957	0.0425532	0.65	0.965517	0.3	0.638298	0	0.601293	0.738298	0.373832	0.357143	0.494845
DMR_483	0.442543	0.299786	0.0784983	0.0330827	0.000893655	0.00240385	0.0047619	0.00387597	0.00540541	0.00524659	0.0016129	0.00158604	0.00281294	0.00176783	0.00242424
DMR_484	0.854545	0.977273	0.153846	0	0.00763359	0	0	0	0	0	0	0	0.0142857	0	0
DMR_485	0.562249	0.532632	0.159091	0.0868794	0.0032077	0.00472813	0	0.00505051	0.002457	0	0.00445434	0.00118624	0.00112867	0.000504286	0.00178253
DMR_486	0.780669	0.788104	0.228346	0.143678	0	0	0.0033557	0.00769231	0.00290698	0	0.00207756	0.001321	0.00593472	0.00059453	0.00317662
DMR_487	0.861905	0.721698	0.0648148	0.0267176	0	0	0.010582	0	0.00431034	0	0	0.00472441	0	0.00128041	0
DMR_488	0.494523	0.512987	0.152174	0.0590278	0.00163666	0.00241158	0.00108696	0.004	0.00189573	0.00547303	0.00229071	0.000547795	0.00105152	0.000734394	0.00110816
DMR_489	0.334884	0.322751	0.0649351	0.038835	0	0	0.00465116	0	0.00414938	0	0.00256739	0.00300752	0	0	0
DMR_490	0.550613	0.521204	0.0874036	0.0537634	0.00419287	0.00380952	0.000876424	0.00701754	0.00288392	0.00437105	0.00513084	0.00195312	0.000952381	0.00106225	0.00514966
DMR_491	0.937008	0.845161	0.125	0.031746	0.0145985	0	0	0	0	0.00515464	0.00294985	0	0	0	0.0172662
DMR_492	0.967742	0.884615	0.0625	0	0.0220588	0	0	0	0	0	0	0	0	0	0.0357143
DMR_493	0.890196	0.898477	0.238462	0.0947368	0.00610998	0.00240385	0.00576369	0.00414938	0.00854701	0.00258065	0.00540541	0.00185357	0.00407056	0.000783085	0.00280767
DMR_494	0.441805	0.415663	0.0745342	0.0243902	0.00423729	0.00243605	0	0	0	0.00411862	0.00343938	0.000573723	0.00640205	0.000912409	0.00435219
DMR_495	0.756173	0.673684	0.0260586	0.0344828	0.00440529	0.333333	0.288136	0.0289855	0.00692042	0	0.124128	0.10188	0.00465983	0.00331283	0.00185529
DMR_496	0.579592	0.570796	0.116162	0.034384	0.0021322	0.00595238	0	0	0	0	0	0	0	0.00386598	0
DMR_497	0.831579	0.921348	0.2	0.0235294	0	0	0	0	0	0	0	0	0	0	0
DMR_498	0.307918	0.29588	0.110092	0.0496689	0	0.00469484	0	0	0.00534759	0.02	0.00208594	0.00409596	0.00132626	0.00263043	0.00530504
DMR_499	0.602128	0.539863	0.0890052	0.101449	0.00267738	0.0013947	0.00137931	0.00384615	0.00166113	0.00408163	0.0014373	0.000715052	0	0.00207469	0.0025989
DMR_500	0.233696	0.289855	0.0974026	0	0.00479616	0	0.00246914	0.0045045	0.00226757	0.00499168	0.00240096	0	0	0.00228659	0.00125707
DMR_501	0.64	0.569231	0.151515	0.247525	0	0	0	0	0	0	0.0075188	0	0	0.0039604	0.00163666
DMR_502	0.302583	0.117318	0.0240964	0	0.0105541	0.00169492	0	0.017341	0.00161551	0.0163934	0.00200803	0.000708717	0	0.000944287	0.0150435
DMR_503	0.716702	0.72818	0.237113	0.0882353	0.00243605	0.00498132	0.00305344	0	0.00632911	0.02391	0.00281186	0.00186741	0.000566251	0.00136302	0.00412017
DMR_504	0.905263	0.483871	0.244444	0.15	0	0	0	0	0	0	0.00213675	0	0	0	0.0231959
DMR_505	0.911628	0.802817	0.354167	0.129032	0.00287356	0	0	0.00645161	0.00261097	0.00191205	0	0.00129032	0.00184502	0.003465	0.00482218
DMR_506	0.648649	0.57732	0.125806	0.0698366	0.000851789	0.00159617	0.00341297	0.00169492	0.0385812	0.00353357	0.00187227	0.0025858	0.0020938	0.00227671	0.00241968
DMR_507	0.423488	0.436735	0.0672269	0.010453	0.00714286	0.0025974	0.00296736	0	0	0.0205479	0.000911577	0.00184332	0	0	0.011045
DMR_508	0.651982	0.649533	0.106918	0.0379747	0	0.00322581	0	0.00473934	0.0023753	0.00102881	0.00102881	0.0037037	0.00172117	0.000831255	0.00190042
DMR_509	0.668016	0.565657	0.204082	0.093633	0	0.00556328	0.00212314	0.00406504	0.00981997	0.00389105	0.00315259	0.000972763	0.00210526	0.000698812	0.00105541
DMR_510	0.298343	0.0680272	0	0	0	0.04	0.0483871	0	0.0188679	0.0606061	0	0	0.01	0.00275482	0.00631579
DMR_511	0.640237	0.55298	0.117647	0.0843521	0	0.155989	0.145631	0.0140845	0.0163043	0.00518135	0.0177411	0.0384361	0.00409836	0.000741473	0.000349895
DMR_512	0.842975	0.825472	0.133803	0.00578035	0.00134228	0.551948	0.543478	0.255952	0.00309598	0.193018	0.155963	0.156126	0.0784314	0.000942507	0.00271186
DMR_513	0.604905	0.567616	0.223827	0.0598726	0.00134138	0.00572831	0.0020284	0.00430108	0.00337838	0.003615	0.0040913	0.00365477	0	0.00176913	0.00446487
DMR_514	0.235955	0.513761	0.162162	0.0787402	0.0145631	0	0	0	0.00456621	0.0114943	0.00306748	0	0.00378788	0.00217865	0.0237288
DMR_515	0.385768	0.407143	0.10084	0.0338983	0	0	0.00298507	0	0.0013947	0.00213447	0.00192753	0.00225649	0.00169635	0.00171821	0.00269946
DMR_516	0.684211	0.684211	0.205882	0.0620155	0.00561798	0	0	0	0	0.0173913	0.00625	0.00900901	0	0	0.0111732
DMR_517	0.365566	0.315098	0.0952381	0.0250784	0.00899888	0	0	0	0.00147493	0.0270979	0.000351617	0.000687994	0.00126582	0.000609199	0.0086712
DMR_518	0.026087	0.472222	0.175	0.119048	0.0163043	0.05	0	0	0	0	0	0	0	0	0.00877193
DMR_519	0.8516	0.836756	0.267677	0.205601	0.00607287	0.443701	0.395699	0.276846	0.255061	0.00189394	0.138184	0.129623	0.0875106	0.072921	0.00432032
DMR_520	0.435897	0.164835	0.204082	0.110092	0.116667	0.90625	0.810811	0.835052	0.819549	0.735294	0.0990453	0.0716511	0.0412574	0.0735786	0.0917782
DMR_521	0.889796	0.908257	0.268817	0.306122	0.025	0.522124	0.4375	0.439024	0.226804	0.33871	0.139165	0.0675105	0.0514286	0.0292683	0.0744681
DMR_522	0.389831	0.526882	0.178571	0.00833333	0.012931	0.00843882	0.00490196	0	0	0.00628931	0.00517241	0.0018622	0.00283286	0	0.0044964
DMR_523	0.914894	0.8125	0.25	0.0869565	0	0	0	0	0	0	0	0	0	0	0
DMR_524	0.754386	0.630208	0.122449	0.0845771	0.0208768	0	0	0	0	0.00593472	0.0119332	0	0.00396825	0	0.0145379
DMR_525	0.915094	0.866667	0.180723	0.104575	0.00847458	0	0	0	0	0	0	0	0	0	0
DMR_526	0.599656	0.534368	0.23741	0.106583	0.00243605	0.00248963	0.004158	0	0.00896496	0.00321958	0.00413907	0.00194878	0.00181571	0.00127959	0.00299877
DMR_527	0.818713	0.775362	0.194444	0.112676	0.00934579	0.346535	0.253333	0.1	0.0810811	0.0555556	0.00759494	0.0147541	0.00682594	0	0.00206186
DMR_528	0.693762	0.630435	0.247525	0.122449	0.00980392	0.00434153	0.00169492	0	0.00144092	0.00558214	0.00225298	0.00321802	0.000798085	0.00129157	0.00342686
DMR_529	0.734568	0.752066	0.267442	0.0126582	0.0045045	0	0	0	0	0.0106383	0.00202634	0	0	0.00100705	0.00740741
DMR_530	0.595918	0.597911	0.258621	0.0769231	0.00266312	0.0102433	0.0035461	0.0160858	0.00143678	0.00655201	0.00220507	0.000538793	0.00174978	0.000425351	0.00118906
DMR_531	0.897436	0.820513	0.0652174	0	0	0	0	0	0.0322581	0.122449	0.00970874	0	0	0	0
DMR_532	0.767241	0.807692	0.309524	0.213333	0.00628931	0.00406504	0.0027248	0.018018	0.00350877	0.0133588	0.00296209	0.00153374	0.00128866	0.000903751	0.00577293
DMR_533	0.521739	0.578947	0.179104	0.0679012	0.00632911	0	0	0	0.00775194	0	0	0	0	0	0.00108932
DMR_534	0.36673	0.386555	0.0669291	0.0729927	0.0040107	0	0.00426136	0.00266667	0.00251889	0.00874126	0.00157778	0.001514	0.000686813	0.00190054	0.00848329
DMR_535	0.552367	0.574128	0.202312	0.108835	0.00180343	0.0100566	0.00128287	0.00125313	0.00534442	0.0065388	0.00205761	0.000755287	0.0010929	0.00170678	0.00491929
DMR_536	0.705882	0.787671	0.123457	0.0571429	0	0	0.0185185	0	0	0	0	0	0	0	0
DMR_537	0.650794	0.377049	0.047619	0	0	0	0	0	0	0	0	0	0	0	0
DMR_538	0.7737	0.82243	0.288344	0.125301	0.00132275	0	0	0	0.00217391	0.00813008	0.00436681	0.0006035	0	0.00145138	0.00444972
DMR_539	0.748258	0.727825	0.240157	0.185464	0	0.11811	0.147287	0.0124224	0.00835655	0	0.0363567	0.0342992	0.00174825	0.00232468	0.00168729
DMR_540	0.401786	0.192771	0.0571429	0.00917431	0	0	0	0	0	0	0	0	0	0	0
DMR_541	0.0978648	0.183223	0.0506329	0.0164835	0.00633714	0	0.00183824	0	0.00155039	0.0875576	0.0031679	0.00130039	0.000814996	0.0026975	0.0105426
DMR_542	0.571429	0.42053	0.155039	0.01983	0.00437318	0.00940439	0.00808625	0.00595238	0.00471698	0.00540541	0.00930714	0.000944287	0.00594059	0.00202634	0.0100111
DMR_543	0.649485	0.113636	0.0285714	0.0107527	0	0.00367647	0.00409836	0	0.00668896	0.00717703	0.00468384	0.0038961	0.00352113	0.00111982	0.00444444
DMR_544	0.442478	0.419355	0.107143	0.0311111	0.00248756	0	0	0	0.0103448	0.00626305	0.00319489	0	0	0	0.00360453
DMR_545	0.673184	0.623762	0.255319	0.135417	0.00744879	0	0.0030303	0	0.00987306	0.0102421	0.00155618	0.00243817	0.00257732	0.0012551	0.0077557
DMR_546	0.681319	0.632979	0.142857	0.0133333	0.00946372	0.00440529	0.00434783	0	0	0.013363	0.00147275	0.00694444	0	0	0.00396432
DMR_547	0.717833	0.722741	0.194093	0.0539846	0.0035461	0.00597015	0	0	0.00392927	0.00360036	0.00245339	0.00292612	0	0.000608273	0.00197109
DMR_548	0.761194	0.79558	0.123894	0.0118343	0.00369686	0.00456621	0	0	0.00314465	0.00396825	0.00283286	0	0	0.00198807	0.00452781
DMR_549	0.766169	0.78882	0.0325203	0	0	0.0060241	0	0	0	0	0	0.00289436	0	0.00102987	0
DMR_550	0.372727	0.431304	0.0610169	0.0380518	0.00222222	0.0011534	0.00221239	0.00220751	0.00298507	0.00619048	0.00386598	0.00121212	0.000768049	0.000755002	0.0061901
DMR_551	0.437401	0.405594	0.110749	0.0793269	0.00101317	0.00521739	0.000985222	0	0.000747943	0.00356083	0.00290276	0.00149063	0.00269906	0.00156196	0.00268562
DMR_552	0.530435	0.442857	0.24	0.146341	0.00454545	0	0	0	0	0	0.00510204	0	0	0	0
DMR_553	0.787234	0.750965	0.342939	0.357396	0.0356436	0.489247	0.442822	0.348	0.327896	0.399464	0.0761905	0.101773	0.0593607	0.0390244	0.102444
DMR_554	0.189219	0.2089	0.0605381	0.00354925	0.00144404	0.00214286	0	0	0.000615006	0.00793651	0.0010469	0.00119218	0.00043573	0.00129104	0.00291395
DMR_555	0.482353	0.469231	0.25	0.0512821	0.00717703	0	0.0026738	0	0.00325733	0.0167504	0.00381679	0.00111732	0	0	0.00977654
DMR_556	0.621212	0.118182	0.191489	0.0620155	0.005	0	0.00393701	0	0.00668896	0.0552995	0.00106157	0.00309119	0	0.00330396	0.0146119
DMR_557	0.573574	0.476793	0.198413	0.173554	0.00722022	0	0	0	0	0.0148368	0.00206186	0.00146628	0	0.00102987	0.0103093
DMR_558	0.656126	0.64	0.201613	0.127841	0.00507614	0	0.00398406	0	0.0122549	0.0123077	0.000718391	0.000925069	0	0	0.0026687
DMR_559	0.860465	0.853211	0.0126582	0.00529101	0	0	0	0	0	0	0	0.00819672	0.012987	0	0
DMR_560	0.23	0.565789	0.105263	0.183099	0.00704225	0.0333333	0	0.111111	0.333333	0	0.00165153	0	0.00560748	0.0137652	0.0149953
DMR_561	0.598708	0.603632	0.0492424	0.06171	0.00910747	0.125	0.122363	0.0077821	0.0175182	0.016791	0.0625171	0.0707143	0.0059988	0.00369822	0.0074149
DMR_562	0.513158	0.452555	0.0866667	0.0140845	0.00386847	0.00412088	0.00490196	0	0.00127065	0.132407	0.0049151	0.00161204	0.00188147	0.000427533	0.0104201
DMR_563	0.674797	0.661654	0.23125	0.0616246	0.00837989	0	0	0	0	0.00598802	0.00258264	0	0	0.00166667	0.00249377
DMR_564	0.5053	0.543478	0.07393	0.0318119	0.00705467	0.00251256	0.00222717	0	0.000982318	0.011257	0.00243309	0.00126871	0.00185414	0.00111632	0.00672298
DMR_565	0.550633	0.57377	0.104478	0.0197368	0.00914634	0.00393701	0	0	0.00440529	0.00289855	0.0034904	0	0.00441501	0.0040568	0.00729927
DMR_566	0.633929	0.0243902	0.0178571	0.00657895	0	0.0909091	0.00632911	0	0.00546448	0	0.145522	0.00516351	0	0.00310559	0.00325733
DMR_567	0.538095	0.5	0.265625	0.125	0	0	0	0	0	0.00456621	0.00122249	0.00248447	0	0	0
DMR_568	0.864198	0.875	0.0789474	0.0196078	0	0	0	0	0	0.0142857	0.00275482	0.00195695	0	0.0015873	0.0159119
DMR_569	0.675824	0.5	0.170213	0.0443038	0.0169492	0	0	0.00617284	0	0.00696056	0.00352113	0.00283688	0.00493827	0.00290698	0.0109689
DMR_570	0.701632	0.691589	0.207373	0.073107	0.00705467	0	0.00275103	0	0.00232019	0.00934579	0.00359527	0.000761615	0.00104657	0.0009431	0.00460123
DMR_571	0.608059	0.635417	0.165385	0.0769231	0.00607533	0.00147167	0.00289017	0.00155763	0.00380518	0.00679206	0.00206058	0.00113154	0.00225428	0.000897062	0.00748576
DMR_572	0.745763	0.718529	0.178478	0.0591581	0.00239234	0.00356125	0.00325468	0.00148588	0.0020562	0.00830641	0.00207433	0.00122374	0.00112697	0.00121296	0.00223802
DMR_573	0.785714	0.765363	0.227273	0.0847458	0	0	0.00806452	0	0.00680272	0	0	0.00205761	0.00306748	0	0
DMR_574	0.789668	0.771689	0.174242	0.0636042	0.00248139	0	0.0184211	0	0.0021322	0.00294118	0.00143266	0.000532198	0.00163934	0.000433651	0.00380097
DMR_575	0.877301	0.820755	0.084507	0.0410256	0	0	0	0	0.00377358	0	0.00158983	0.00407332	0	0.00129199	0.0022805
DMR_576	0.932203	0.932203	0.344828	0.277778	0	0	0	0	0	0	0	0.0172414	0	0	0
DMR_577	0.506494	0.48249	0.177215	0.0602837	0.00269542	0.00212993	0.00242718	0.00205761	0.00462963	0.00480307	0.00144928	0.00169607	0.00114877	0.00272201	0.0032591
DMR_578	0.8	0.822581	0.0666667	0	0	0.166667	0	0	0	0	0	0	0	0	0
DMR_579	0.591633	0.579418	0.268817	0.153153	0.00818554	0.00681199	0.00158479	0.00245098	0.00934579	0.0056872	0.00248491	0.000392003	0.00131839	0.001053	0.00746667
DMR_580	0.891304	0.863636	0.243243	0.171717	0.00819672	0.0294118	0	0	0	0.015625	0.00212766	0.00251256	0	0.00225225	0
DMR_581	0.599448	0.574074	0.15873	0.0404313	0	0.00144509	0.00343643	0	0	0.00520833	0.00433018	0.000994365	0.00268817	0.000305157	0.000789889
DMR_582	0.409091	0.35061	0.110465	0.0564263	0.0154905	0.00186567	0.00193798	0	0.00192678	0.0215054	0.00317797	0.00180288	0	0.00130378	0.0191296
DMR_583	0.739286	0.708995	0.22807	0.217557	0	0	0	0	0	0	0.00357143	0.00190476	0	0	0.00118765
DMR_584	0.405728	0.357143	0.138122	0.0846995	0.00224215	0.0014881	0.00200803	0.0034965	0	0.00151976	0.00284657	0.00120289	0	0.00132144	0.00271463
DMR_585	0.457471	0.476415	0.118812	0.0433735	0.00265252	0.00136799	0.00146199	0	0.00314961	0.00187441	0.00221729	0.000918274	0.0015186	0.000973236	0.000337154
DMR_586	0.923077	0.891892	0.345679	0.150838	0.00214133	0	0.0114286	0.0106383	0.00512821	0.008	0.00229885	0	0.00343643	0.00320513	0.0162162
DMR_587	0.802239	0.7376	0.212042	0.0985037	0	0.00734803	0.000800641	0.00145985	0.0013587	0.00824176	0.00324044	0.00195531	0.00332068	0.0013465	0.00219476
DMR_588	0.605755	0.657328	0.138514	0.0575916	0.00292683	0.00541028	0.0027027	0.00255754	0.00349243	0.0468531	0.00409082	0.00150648	0.000526593	0.00098256	0.00315868
DMR_589	0.666667	0.867257	0.444444	0.0826446	0	0	0	0	0	0.0103093	0.00571429	0.0127389	0	0	0.00359712
DMR_590	0.677852	0.65	0.10989	0.0514286	0.00458716	0	0.00558659	0	0.00429185	0.00664452	0.00324675	0.00568182	0.0016835	0	0.00289855
DMR_591	0.70028	0.679426	0.0852713	0.0679157	0.00775194	0.00487805	0	0	0	0.0133333	0.000673854	0.00214362	0.00345423	0.000564334	0.0142045
DMR_592	0.442708	0.368794	0.0982143	0.0921569	0.013369	0.00431034	0.00093985	0.00197239	0.00326531	0.00894855	0.00318269	0.00165563	0.00238095	0.00148112	0.010055
DMR_593	0.784173	0.835616	0.298343	0.12069	0.00429185	0.0021978	0	0.00869565	0	0.00980392	0.00105671	0.0028222	0.00218659	0.00160462	0.00198151
DMR_594	0.54886	0.483929	0.111111	0.0826953	0.0128308	0.00492126	0.00438116	0	0.00290698	0.0110254	0.00228368	0.00169875	0.0006035	0.00120685	0.0132605
DMR_595	0.59847	0.556322	0.214286	0.106618	0	0.00341297	0.00383877	0.00185529	0.00547731	0.00641849	0.00342075	0.000805802	0.00200702	0.00184204	0.00265577
DMR_596	0.433198	0.461905	0.0598291	0.00790514	0.0038835	0.0175097	0.00674157	0.00257732	0.00318979	0.0151958	0.002849	0	0.00152672	0.00304569	0.016354
DMR_597	0	0.344595	0.162162	0.0157895	0.00743494	0.00442478	0	0	0.00192678	0.0240964	0.00180832	0.00123153	0.00138122	0.000541712	0.00960154
DMR_598	0.270833	0.277778	0.0921053	0.017192	0.00443787	0.00324149	0.00179211	0.0037594	0	0.00375235	0.00212044	0.000917852	0.00202429	0.0008285	0.00478873
DMR_599	0.743421	0.738182	0.288732	0.193772	0	0.0133333	0	0	0	0	0.0113122	0.00511509	0	0.00775194	0
DMR_600	0.59322	0.514286	0.3	0.156863	0	0	0	0	0	0	0	0	0	0	0
DMR_601	0.454545	0.842697	0.208955	0.15894	0.00352113	0	0	0	0	0	0	0	0	0	0
DMR_602	0.493464	0.466877	0.0484848	0.00732601	0	0	0	0.00680272	0	0.00184162	0.00111857	0.00227531	0	0	0
DMR_603	0.757576	0.757009	0.222222	0.0944882	0	0.00719424	0	0.0263158	0	0.00571429	0	0	0.00465116	0	0.00517063
DMR_604	0.852459	0.567164	0.451613	0.426829	0	0	0	0	0	0	0	0	0	0	0
DMR_605	0.70283	0.731861	0.212264	0.113924	0	0	0	0.00609756	0	0.00150376	0.00201342	0.000853242	0.0013369	0.00219298	0.00198255
DMR_606	0.818182	0.740506	0.1875	0.035	0	0	0	0	0.00934579	0	0	0	0.00917431	0	0
DMR_607	0.422735	0.404706	0.122449	0.030837	0	0.00366636	0.00483092	0.0078125	0.0153509	0.0114555	0.00198708	0.00128659	0.010877	0.000582072	0.00436508
DMR_608	0.491396	0.498795	0.110638	0.10929	0.00352113	0.000897666	0.00108696	0.00795229	0.00632911	0.00461894	0.00275545	0.00263019	0	0.00181901	0.00881523
DMR_609	0.891204	0.874356	0.0941915	0.0778401	0.000931099	0.334405	0.358025	0.034965	0.0114613	0.0106762	0.10667	0.0968235	0.00723938	0.00393701	0.000323415
DMR_610	0.900901	0.837438	0.296875	0.200935	0.0555556	0.670213	0.648045	0.489796	0.461538	0.492806	0.319495	0.30712	0.266447	0.178707	0.36
DMR_611	0.192557	0.152439	0.0727969	0.0078125	0	0.0458716	0.0184049	0.0240964	0	0.0225564	0.0163488	0.00688705	0	0.000632511	0
DMR_612	0.0327869	0.368	0.130952	0	0.0144231	0.00826446	0	0	0	0.00900901	0	0.00186567	0.00255754	0	0.00772201
DMR_613	0.809045	0.733333	0.112245	0.179894	0	0	0	0	0.0114286	0	0.00308642	0.00653595	0	0	0.00207469
DMR_614	0.756345	0.619318	0.104762	0.027027	0.00337838	0.0031746	0	0	0	0.0167866	0.00125471	0	0.0023753	0	0.0144231
DMR_615	0.705128	0.491803	0.237288	0.0517241	0	0	0	0	0.0246305	0	0.00110742	0.00816327	0.0015748	0	0
DMR_616	0.488479	0.516667	0.0909091	0.114754	0.00343643	0.006	0.00397614	0.00333333	0.00790514	0.017301	0.00326619	0.00137994	0.000887311	0.000507872	0.00450902
DMR_617	0.352941	0.390244	0.012987	0.00584795	0	0	0	0	0	0	0.00512821	0.00390244	0	0.00103842	0.0013541
DMR_618	0.562257	0.554672	0.125926	0.0199005	0.00544465	0.00291829	0.00382775	0.00191571	0.00170213	0.00826045	0.00430925	0.00155885	0.00219901	0.00159272	0.00776836
DMR_619	0.598778	0.59743	0.150794	0.100223	0.00704225	0.00263852	0	0.00277008	0.00312989	0.00935308	0.00174764	0.00248668	0.00277971	0.00263059	0.00725459
DMR_620	0.444444	0.485981	0.0740741	0.045977	0.00784314	0.00287356	0.00611621	0	0.003003	0.00280899	0.00450958	0.00244499	0	0.00331126	0.00249066
DMR_621	0.3125	0.590604	0.135135	0.0283401	0.00491803	0	0	0	0.00456621	0.00821355	0.00177305	0.0021645	0	0.00142248	0.004947
DMR_622	0.647727	0.577778	0.104167	0	0.00625	0	0	0	0	0	0	0	0	0	0
DMR_623	0.57764	0.571429	0.170213	0.0487805	0.00823045	0	0	0	0.00550964	0.0176211	0	0.00189573	0.00371747	0.00323102	0.0157853
DMR_624	0.419643	0.47561	0	0	0	0	0	0	0	0	0	0	0	0	0
DMR_625	0.530612	0.424354	0.10396	0.0229226	0.00155763	0	0	0	0.0030303	0	0.00671141	0.00116144	0.00458015	0.000977517	0.00120992
DMR_626	0.804878	0.734177	0.214689	0.0714286	0.00701262	0.00361011	0.00380228	0	0	0.0103397	0.00116144	0.00125156	0	0	0.00792812
DMR_627	0.929688	0.935361	0.275556	0.14172	0.00931414	0.00158983	0.00425532	0	0.0013089	0.00827016	0.00271634	0.00257448	0.000760456	0.00124185	0.00869197
DMR_628	0.792929	0.756944	0.291139	0.175532	0	0	0	0	0.00355872	0	0.00346921	0.00117233	0.00228311	0.00113507	0.000595948
DMR_629	0.78453	0.716535	0.177419	0.139535	0	0	0	0	0	0.0133333	0	0	0.00406504	0	0.00214592
DMR_630	0.365385	0.423841	0.0987654	0.0026738	0.00268456	0.00282087	0.00484653	0	0.00269179	0.0111654	0.0018596	0.00372142	0.00252207	0.00344086	0.00516097
DMR_631	0.760563	0.589041	0.192308	0.131868	0.00578035	0.00819672	0	0	0.00675676	0.00877193	0.00961538	0.00184843	0	0.00179533	0.00197628
DMR_632	0.736264	0.674419	0.121212	0.0510204	0	0.00552486	0	0	0	0.00706714	0.0032	0.0037037	0.00413223	0	0.0011534
DMR_633	0.563636	0.457143	0.104167	0.161491	0.00564972	0.0222576	0.00702988	0.0546624	0.40411	0.553078	0.00228702	0.0019544	0.00116144	0.00658762	0.0230537
DMR_634	0.63145	0.592262	0.135484	0.0781671	0.00379507	0	0.00332779	0.0034965	0	0.015891	0.00307547	0.000852757	0.00194805	0.00154599	0.002359
DMR_635	0.883333	0.855573	0.536842	0.494726	0.0915033	0.61837	0.595577	0.525562	0.438298	0.512376	0.179314	0.170261	0.137826	0.0792644	0.2827
DMR_636	0.690566	0.665094	0.22973	0.173432	0	0.00769231	0	0	0.0153846	0	0.00209351	0.00275989	0.00130548	0.000695894	0.000762777
DMR_637	0.534831	0.560831	0.180723	0.0671835	0.0121951	0	0	0	0.00556328	0.00810185	0.00334534	0.00600495	0.00142857	0.00131277	0.00943666
DMR_638	0.254658	0.395604	0.234848	0.228659	0	0.00288184	0.00595238	0	0.00321543	0	0.00403877	0.00267618	0	0.000863558	0.000738552
DMR_639	0.504545	0.458438	0.30198	0.105603	0.00562588	0.001	0.0013986	0	0	0.0191218	0.00289555	0.00289855	0.000906208	0.000938747	0.0047177
DMR_640	0.495935	0.453237	0.155844	0.0767544	0.00311042	0.0060423	0	0.00793651	0.00542005	0.00422833	0.00210637	0.000681663	0.00131062	0.000446828	0.00434096
DMR_641	0.751908	0.75	0.204545	0.0320513	0	0.00909091	0	0	0	0.00917431	0.00694444	0	0	0	0
DMR_642	0.496	0.515337	0.157895	0.0384615	0.0052356	0.00674157	0.00828729	0	0.00204082	0.00660066	0.00266667	0.00199468	0.00117647	0.000496524	0.00873965
DMR_643	0.400447	0.372024	0.0397727	0	0.00856793	0.00465116	0.00190476	0.00429185	0	0.0100301	0.00364964	0.00165837	0.00121803	0.00114286	0.00910518
DMR_644	0.687943	0.414414	0.277778	0.179104	0.0104712	0	0	0	0	0	0	0	0	0.00555556	0.00196464
DMR_645	0.796238	0.731293	0.21118	0.0622951	0.0118694	0.00909091	0	0	0	0.00879121	0.008	0.00148368	0.00149254	0.00326584	0.00328542
DMR_646	0.491124	0.62963	0	0.00497512	0.00263852	0.0229358	0	0.0227273	0	0.0455531	0.0107095	0	0.003367	0.00124069	0.00152207
DMR_647	0.637584	0.44	0.125	0.0650407	0.00531915	0	0	0.0232558	0	0	0	0	0	0	0
DMR_648	0.415054	0.406452	0.141892	0.0592662	0.00141844	0.000528821	0.00128041	0.00359712	0.00331911	0.00141945	0.00199336	0.00138285	0.000761905	0.00254796	0.00202429
DMR_649	0.885714	0.809917	0.157025	0.0247525	0.0165746	0	0	0	0.00581395	0.00787402	0	0	0	0.00409277	0.00899281
DMR_650	0.582011	0.597964	0.235294	0.15677	0	0.00206186	0.00317797	0	0.00101833	0.0116758	0.000550206	0.00090799	0.00186683	0.00135796	0.00180505
DMR_651	0.622871	0.536145	0.222222	0.0880196	0.00564175	0.00578035	0.00198807	0	0.0148423	0.0410655	0.00216294	0.00133038	0.000934579	0.0011592	0.00601202
DMR_652	0.6	0.227273	0.0212766	0.0306122	0.0078125	0	0	0	0	0.020202	0.0714286	0	0	0	0.0131579
DMR_653	0.9	0.889908	0.0697674	0.0075188	0	0	0	0	0	0	0	0.00649351	0	0	0
DMR_654	0.56338	0.519553	0.170213	0.0803859	0.00401606	0.00634921	0.00766284	0	0.00229885	0.0116788	0.00282686	0.00168209	0	0.000544366	0.00796253
DMR_655	0.739812	0.710145	0.141026	0.0408719	0.00553506	0.00181818	0.00242718	0	0	0.01427	0.00234632	0.00137174	0.00365631	0.00081103	0.00537474
DMR_656	0.576101	0.583861	0.181586	0.0712644	0.00281162	0.00285714	0.00160514	0	0.00914435	0.00696677	0.00165792	0.00131601	0.00166713	0.00117955	0.00434435
DMR_657	0.775168	0.730769	0.25	0.0807175	0	0.00771208	0.00342466	0.0052356	0.00398406	0	0.00264831	0.00304878	0.00263852	0	0.00264901
DMR_658	0.366197	0.461111	0.118056	0.05	0.0047619	0.00766284	0	0.00436681	0	0.0196078	0.000434405	0.00226929	0.00297619	0.00109769	0.00417537
DMR_659	0.620833	0.584541	0.1875	0.0272109	0	0	0	0	0	0	0	0	0	0.00302115	0.00145773
DMR_660	0.330855	0.319061	0.102804	0.0305188	0.00254615	0.0168176	0.0142857	0.020202	0.00756757	0.0464441	0.00253664	0.0015753	0.000513611	0.00132861	0.00289214
DMR_661	0.590238	0.54846	0.165425	0.0384615	0.00203978	0.00302623	0.00209205	0.0023678	0.00231865	0.00518807	0.00256508	0.00153937	0.00161253	0.000555607	0.0049456
DMR_662	0.942308	0.918919	0.315789	0.0550459	0.0246305	0	0	0	0.00367647	0.012848	0	0.00374532	0	0	0.00342466
DMR_663	0.849412	0.79868	0.252475	0.129707	0.00446429	0.00165017	0.0192308	0.00348432	0	0.00397219	0.00433109	0.00248139	0.00218818	0	0.00274066
DMR_664	0.826923	0.842434	0.231156	0.0553672	0.008519	0.000988142	0.00105708	0.00191205	0.00405186	0.00290276	0.0024949	0.00163979	0.000424809	0.00141015	0.00783558
DMR_665	0.919192	0.825243	0.229167	0.0879121	0.00510204	0.00515464	0.00526316	0.0133333	0	0.00923077	0.0057971	0	0	0.00384615	0.0122058
DMR_666	0.797297	0.773109	0.118421	0.155172	0	0.04	0	0	0	0	0	0	0	0	0
DMR_667	0.891892	0.803922	0.461538	0.245902	0	0	0	0	0	0.0212766	0	0	0	0	0
DMR_668	0.72028	0.565891	0.195876	0.0201005	0	0.0246914	0	0	0	0	0.00612557	0.00181818	0	0.00211193	0
DMR_669	0.52	0.513846	0.195531	0.128746	0.00434783	0.00186451	0.000789889	0.00291971	0.0103155	0.00568182	0.00246734	0.00186359	0.00334784	0.00127786	0.0027639
DMR_670	0.675258	0.680982	0.0537634	0.0319149	0.00307692	0	0	0	0	0.0114504	0.00224972	0	0.00787402	0	0.00456204
DMR_671	0.859649	0.621212	0.105263	0.0965517	0	0.00242718	0.005	0	0	0.00609756	0.00455235	0.00322581	0	0.00149031	0.00296736
DMR_672	0.72621	0.697039	0.246753	0.0849057	0.00580046	0.00299103	0	0.00276243	0.00375235	0.0078125	0.00127812	0.00185391	0.00144092	0.00135099	0.00450547
DMR_673	0.735739	0.731975	0.157277	0.0568182	0.00319744	0.0043692	0.00203528	0.00431965	0.00342661	0.00904233	0.00216202	0.00206469	0.00258918	0.00131675	0.00505299
DMR_674	0.579399	0.457317	0.0882353	0.118483	0	0.00303951	0	0.015748	0.00684932	0.01	0.0025413	0.0018797	0.00462963	0.00141343	0.00116347
DMR_675	0.925	0.892308	0.32	0.0582011	0.00930233	0	0.00884956	0	0	0.017094	0.00444444	0	0.0060423	0.00232558	0.0193089
DMR_676	0.336175	0.274956	0.0568182	0.0248619	0.00274725	0.00062422	0.00456621	0.00735294	0.00362845	0.0215827	0.00370542	0.00152339	0.00182565	0.00175963	0.00397468
DMR_677	0.531915	0.861111	0.304348	0.0754717	0.0189873	0	0	0	0	0.0188679	0	0	0	0	0.0193237
DMR_678	0.893617	0.444444	0.102564	0	0.0178571	0.0227273	0	0	0	0.0232558	0	0.00564972	0	0.00606061	0.00271003
DMR_679	0.643411	0.769231	0.14433	0.0318471	0	0	0.00699301	0	0	0.00607903	0	0.00201207	0	0.00744048	0.00584226
DMR_680	0.591398	0.842697	0.0537634	0.0434783	0.00460829	0	0	0.0208333	0	0.010101	0.00714286	0.0060241	0	0	0
DMR_681	0.363636	0.733333	0.181818	0.226415	0	0.00421941	0	0	0.003663	0.00460829	0.00185874	0	0	0.00152905	0.00409836
DMR_682	0.565217	0.619048	0.25	0	0.0153846	0	0	0	0	0.0229885	0	0	0.0078125	0	0.00439883
DMR_683	0.638095	0.728155	0.272727	0.0377358	0	0	0	0	0	0.0344828	0.0020284	0	0.00847458	0.00152439	0.0162482
DMR_684	0.501558	0.541667	0.21519	0.122093	0.00215054	0.00373134	0.00226757	0.00769231	0.00183824	0.00541272	0.00176887	0.000692042	0.00383632	0.00228702	0.00192031
DMR_685	0.639831	0.756098	0.0625	0.106719	0.00689655	0.00584795	0	0	0.0197044	0.18	0.00196657	0.00103842	0	0.00157978	0.0118602
DMR_686	0.844575	0.782609	0.122302	0.0255682	0.006	0.00197628	0	0	0.00233645	0.00782269	0.00103896	0.000709723	0.00537634	0.00131234	0.0132812
DMR_687	0.784	0.840708	0.166667	0.137255	0.00921659	0	0.00657895	0.00917431	0.00485437	0.00724638	0.0030722	0.00186916	0	0.00140449	0.0140389
DMR_688	0.256098	0.307692	0.261905	0	0	0	0	0	0	0	0	0	0	0	0
DMR_689	0.0243902	0.221429	0	0	0.00465116	0.00364964	0	0.00892857	0.00389105	0.00510204	0.00380228	0	0.00290698	0.0042735	0.00742312
DMR_690	0.629187	0.610795	0.216667	0.103591	0.00419463	0.002849	0	0.00480192	0.000526039	0.00474576	0.00252826	0.001287	0.00198544	0.00124983	0.00425267
DMR_691	0.954545	0.89	0.3	0.130081	0.00531915	0	0	0	0	0	0	0	0	0	0
DMR_692	0.721854	0.763158	0.280702	0.19403	0.00561798	0	0.00401606	0	0	0	0.00238663	0.00160772	0.00993377	0.00265252	0
DMR_693	0.672204	0.662273	0.176292	0.0736041	0.00772201	0.00353714	0.00152091	0.00137741	0.00181928	0.00618557	0.00208914	0.00133191	0.0018596	0.0012945	0.00859641
DMR_694	0.490148	0.47205	0.239316	0.11509	0.00164745	0.00134048	0	0	0.00275862	0.00802407	0.000913659	0.00174317	0	0.00140449	0.0109449
DMR_695	0.78607	0.764579	0.146341	0.0909091	0.00236128	0.00239425	0.00114943	0.00276243	0.00182482	0.00145773	0.00155119	0.00136101	0.0032	0.000285307	0.00336474
DMR_696	0.953901	0.923664	0.196721	0.111111	0	0	0	0	0	0	0.00426743	0	0	0	0
DMR_697	0.918919	0.835165	0.326531	0.0631579	0.0103093	0	0	0	0	0	0	0.00970874	0	0	0
DMR_698	0.692935	0.625806	0.218605	0.115681	0.0156006	0.0025413	0	0.00242131	0.00134771	0.00582524	0.00241022	0.00171772	0	0.00131475	0.007393
DMR_699	0.520891	0.50457	0.13522	0.0861538	0.00123001	0.0108055	0.00655308	0.00683371	0.0330396	0.00283286	0.00337637	0.00187567	0	0.00163399	0.0047424
DMR_700	0.73743	0.736842	0.384615	0.0755814	0	0	0.00729927	0	0	0	0.00486618	0	0.00456621	0	0
DMR_701	0.568238	0.517241	0.194737	0.0646766	0.00444444	0.00531915	0.00477327	0	0.00183486	0.0114007	0.00575374	0.00235294	0	0.00123001	0.00754458
DMR_702	0.775956	0.63	0.253333	0.0572917	0.00273224	0	0	0	0	0.00808081	0.00168634	0	0.0144231	0	0.0107527
DMR_703	0.760736	0.761905	0.117647	0.0746269	0	0	0.008	0	0	0	0.00362757	0.00185529	0	0.00176367	0.000979432
DMR_704	0.799419	0.771523	0.125	0.0115607	0.00883392	0.00258732	0.00144092	0.0025974	0	0.00775862	0.0013876	0.00272183	0.000914913	0.000443459	0.00419897
DMR_705	0.730269	0.692571	0.140115	0.0345794	0.00507614	0.00355661	0	0.00272851	0.0183673	0.00644202	0.00406415	0.00128659	0.00246643	0.000761035	0.00468593
DMR_706	0.813433	0.731959	0.146667	0.0930233	0	0	0.0136986	0	0.0581395	0.0058309	0.00232829	0.00145138	0.00204499	0	0.00423131
DMR_707	0.506667	0.670455	0.0222222	0	0.0126582	0	0	0	0	0.026178	0	0	0.00943396	0	0.0229508
DMR_708	0.134078	0.329897	0.0989011	0.0552147	0.0119048	0.00340136	0.00680272	0.00666667	0.00374532	0.0721154	0.00156986	0.00244499	0	0.00162338	0.0231823
DMR_709	0.931034	0.728814	0.151515	0.0833333	0.0165289	0	0	0	0	0.0178571	0	0.0217391	0	0	0.0186916
DMR_710	0.692308	0.641026	0.230769	0	0.00729927	0	0	0	0	0	0	0	0	0	0.00621118
DMR_711	0.05	0.144385	0.079646	0.015544	0.00347222	0.00294985	0.00406504	0	0	0.00797872	0.00264638	0.00493938	0.00397141	0	0.00703964
DMR_712	0.556757	0.540741	0.106796	0.0422164	0.0101449	0.00574713	0.00224215	0.00292398	0.00181818	0.0039604	0.00441919	0.00226074	0.00280899	0.00121433	0.00202908
DMR_713	0.401932	0.42619	0.107075	0.0640593	0.00622543	0.175336	0.211036	0.200348	0.193015	0.079918	0.0280822	0.0330339	0.035344	0.022756	0.00859315
DMR_714	0.294444	0.0238095	0	0.00485437	0.00959233	0.00729927	0.00699301	0	0	0.00837989	0	0	0.0280374	0.00310559	0.00948276
DMR_715	0.632035	0.659722	0.165289	0.0666667	0	0.005	0	0	0.00247525	0.00189394	0.00469116	0.00115741	0.00362319	0.000783699	0
DMR_716	0.306818	0.477477	0.0333333	0.00534759	0.0100756	0	0	0	0	0.160305	0.00243309	0	0.00662252	0	0.02657
DMR_717	0.56984	0.566308	0.122186	0.0766501	0.00182315	0.00236267	0.000726744	0	0.00187266	0.000415973	0.00195122	0.00294781	0.00136519	0.00131521	0.000761946
DMR_718	0.582205	0.577608	0.0750988	0.0146252	0.00412088	0.00735294	0.00789474	0.00819672	0.00178571	0.00793651	0.0037155	0.00148258	0	0.00108932	0.00972364
DMR_719	0.37931	0.696203	0.338983	0.219298	0.00515464	0	0	0	0	0.0130719	0	0.00444444	0	0	0.010917
DMR_720	0.66523	0.690184	0.151899	0.0740291	0.00161551	0.001998	0.00533049	0.00458716	0.000844595	0.00671517	0.00303951	0.00189514	0.00335149	0.00163934	0.00666907
DMR_721	0.882883	0.841584	0.314286	0.220339	0.0159574	0	0	0	0	0.0185185	0	0	0	0	0.00869565
DMR_722	0.878788	0.671958	0.2	0.121311	0	0.00355872	0.00408163	0.0105263	0.0326087	0.00711744	0	0.00369004	0	0.00113766	0
DMR_723	0.410345	0.387324	0.110465	0.0242424	0.0144928	0.00651466	0.00729927	0.00664452	0.0158501	0.0168421	0.00291687	0.000939408	0.00191022	0.000842105	0.00756274
DMR_724	0.381443	0.561404	0.0298507	0.0285714	0.00851064	0	0	0.0108696	0	0.0105263	0.00152672	0.00304414	0	0	0.0196246
DMR_725	0.713092	0.397887	0.0931677	0.025	0	0.179283	0.125628	0.0789474	0.0827586	0.0883978	0.0165074	0.00727273	0.00396825	0.00505476	0.00246457
DMR_726	0.417582	0.161017	0.102041	0.028169	0	0	0	0	0	0	0.0110294	0	0	0.00694444	0.0153846
DMR_727	0	0.505882	0.05	0	0.0052356	0	0	0	0.0175439	0	0	0.00653595	0	0.0133333	0
DMR_728	0.685535	0.0943396	0.1	0.0150943	0	0.0454545	0	0.0434783	0	0.0070922	0.0415094	0.0143369	0.00331126	0.00319829	0
DMR_729	0.786765	0.745902	0.0740741	0	0	0	0	0	0	0	0	0	0	0	0
DMR_730	0.785714	0.973684	0.133333	0	0.0169492	0	0	0	0	0.0238095	0	0	0	0	0.0140845
DMR_731	0.423963	0.675	0.0740741	0.0149254	0.0179641	0	0	0	0	0.0102041	0.00160772	0	0.00543478	0.00179211	0.0185185
DMR_732	0.537594	0.436464	0.0970874	0.0442478	0.00634921	0.00460829	0	0	0.00378072	0.00302115	0.00541712	0.00124069	0	0.0041841	0.00338655
DMR_733	0.826446	0.751351	0.210526	0.104072	0.00475059	0.0177515	0	0	0.00371747	0.00220751	0.00452489	0	0	0.00296296	0.00546946
DMR_734	0.621212	0.583333	0.11215	0.0702128	0.00121951	0	0.00292398	0	0	0	0.00172861	0.00467836	0.00240964	0.00181159	0.00114286
DMR_735	0.377551	0.0753769	0.0168067	0.011811	0	0	0	0	0	0	0.00108342	0.003003	0.00179211	0.000816327	0
DMR_736	0.625874	0.622807	0.260417	0.237931	0.0126354	0.00938967	0	0.00657895	0.00234742	0.0192024	0.00096432	0.00118694	0.00290698	0.000992063	0.0126627
DMR_737	0.904762	0.898305	0.325581	0.146067	0.0434783	0.857143	0.767442	0.407407	0.265625	0.44	0.40871	0.386997	0.349057	0.0867052	0.201389
DMR_738	0.747899	0.636042	0.177778	0.0790191	0.0153631	0.00407332	0.00423729	0	0.00377358	0.00963082	0.00260688	0.00181159	0.00267738	0.00157068	0.00729501
DMR_739	0.904762	0.594203	0.3125	0.0821918	0.0234375	0.0526316	0	0	0	0.0277778	0	0	0	0	0
DMR_740	0.629108	0.582278	0.0958904	0.00615385	0.00972591	0	0	0	0.00225734	0.00784593	0.00429185	0	0	0.00222965	0.00890437
DMR_741	0.82243	0.764706	0.0638298	0.037594	0.00892857	0.0103093	0	0	0.00819672	0.0223048	0.00293255	0	0	0.00245098	0.0128957
DMR_742	0.387597	0.41573	0	0.0217391	0.010929	0.002457	0	0	0.00510204	0.0022779	0.00429553	0	0.00292398	0.00173461	0.00135962
DMR_743	0.823529	0.923913	0.135593	0.0840336	0	0	0	0	0.0206186	0	0.00170648	0.0120301	0.00503778	0.00129534	0.00104932
DMR_744	0.537563	0.460111	0.0334448	0.00128041	0.00372024	0.00326442	0.00226501	0.00453515	0.000865801	0.00228624	0.004	0.00217256	0.00184162	0.000512821	0.00420233
DMR_745	0.26738	0.351351	0.0172414	0	0.00763359	0	0	0	0.00423729	0.00699301	0.0039968	0.00170358	0.00434153	0.000759301	0.0036452
DMR_746	0.269663	0.178082	0	0	0.0337553	0.021978	0	0	0	0.0219298	0.0114504	0	0	0.00295858	0.0243553
DMR_747	0.447761	0.348548	0.0724638	0.0829876	0.00713012	0.00401606	0	0	0.0030303	0.00330033	0.00210526	0.001998	0	0.000870322	0.00744532
DMR_748	0.0864198	0.555556	0.102041	0.070922	0	0.00262467	0.00632911	0	0.00694444	0.0185185	0.00169062	0	0.00323625	0.00539374	0.00142653
DMR_749	0.898551	0.745455	0.671053	0.348684	0.00423729	0	0.010989	0.0172414	0.00847458	0	0.00460829	0	0.00454545	0	0.0015748
DMR_750	0.6	0.617978	0.278195	0.138249	0.0010917	0.00130378	0	0.00643087	0.0112782	0.00965251	0.00241017	0.00128659	0.000999001	0.00101667	0.00237964
DMR_751	0.884354	0.875	0.293333	0.135417	0.00600601	0.00617284	0.00840336	0	0.00492611	0.0290237	0.00369686	0.00398936	0	0.00143472	0.00690846
DMR_752	0.282486	0.233813	0.00613497	0.014245	0.00531915	0.00749064	0.00892857	0	0.0371747	0.00789474	0.00260417	0.00268998	0	0.00218103	0.0062592
DMR_753	0.659722	0.678832	0.189655	0	0.0121951	0	0.00215054	0	0.00376648	0.0128205	0.00479846	0	0	0	0.00680851
DMR_754	0.439421	0.419118	0.134199	0.0956679	0	0.00551724	0.00182149	0	0.00263852	0.0059453	0.00089666	0.00326603	0.0017585	0.00148746	0.00430528
DMR_755	0.662338	0.386364	0.0769231	0	0	0	0	0	0	0	0.00675676	0	0	0	0
DMR_756	0.319328	0.297398	0.0342857	0.0158311	0.00701262	0.0018315	0	0	0	0.00484496	0.00193498	0.00106045	0	0	0.00469224
DMR_757	0.601881	0.581481	0.0779221	0.0252525	0.00490196	0.00515464	0	0	0.00215983	0.00864553	0.00591716	0	0.0013587	0.00106213	0.00746888
DMR_758	0.96063	0.939024	0.25	0	0	0	0	0	0	0	0.00816327	0.00628931	0	0	0
DMR_759	0.76	0.754601	0.0425532	0	0.00641026	0	0.00813008	0	0	0.0258065	0.00319489	0.00229885	0	0	0.00369004
DMR_760	0.840909	0.855422	0.204545	0.0227273	0	0.04	0	0	0	0	0.0019802	0.0078329	0	0	0
DMR_761	0.765043	0.701149	0.185185	0.0621242	0.0061287	0.00206186	0.00536193	0	0.00156495	0.00556439	0.00199601	0.00240385	0.00471698	0.000707214	0.00878945
DMR_762	0.472574	0.567416	0.0769231	0.00803213	0.00829876	0	0	0	0.00384615	0.00393701	0.00338219	0	0	0.00379747	0.00391543
DMR_763	0.78022	0.660194	0	0	0	0	0	0	0	0.00434783	0.00311526	0	0	0	0.00292113
DMR_764	0.718213	0.834254	0.0810811	0.0229885	0.00481348	0.00881057	0	0	0	0.00516351	0.00315457	0	0	0.0021097	0.00152323
DMR_765	0.288998	0.254015	0.0360656	0.0128205	0.000854701	0.00186567	0.0015674	0.00393701	0	0	0.000667111	0.00183824	0.00138122	0	0.00130321
DMR_766	0	0.701754	0.0625	0	0	0	0	0	0	0	0	0	0	0	0
DMR_767	0.561194	0.554974	0.182979	0.0560976	0	0	0	0	0	0.00221484	0.00627943	0.00520156	0.0026738	0.00119474	0
DMR_768	0.603687	0.454082	0.118519	0.0930233	0.0133779	0.00931677	0	0.00510204	0	0.0135287	0.00723327	0	0	0.00203666	0.00833333
DMR_769	0.8125	0.658537	0.325	0	0.037037	0	0	0	0	0.0434783	0	0.0229885	0	0	0.035503
DMR_770	0.543478	0.542254	0.181818	0	0	0	0	0	0.0104167	0	0	0.00235849	0	0.00413223	0.00154321
DMR_771	0.821429	0.923077	0.148148	0	0.0192308	0	0	0	0	0	0	0	0	0	0.040404
DMR_772	0.231343	0	0.00675676	0	0	0.0909091	0.0136986	0	0	0	0.00909727	0.00249169	0.00543478	0	0.00871731
DMR_773	0.442029	0.438202	0.0285714	0.0380952	0	0.0144928	0	0	0	0	0.0107066	0.00534759	0	0.00263158	0
DMR_774	0.8375	0.714286	0.102041	0.015444	0	0.00584795	0.00684932	0	0.00561798	0	0.00164204	0.00180832	0.00353357	0.00152207	0.00095511
DMR_775	0.19	0.151751	0.012987	0.0114504	0	0	0.00564972	0	0.00588235	0	0.00111235	0.0031746	0	0.00379267	0.00253807
DMR_776	0.503448	0.526316	0.121951	0.128205	0.0353982	0.672566	0.659459	0.528169	0.540541	0.586854	0.274038	0.254132	0.125182	0.085	0.115429
DMR_777	0.522173	0.515732	0.0789474	0.00711744	0.00345871	0.00429646	0.00290698	0	0.00201207	0.00788229	0.00449983	0.000863185	0.000690608	0.00152114	0.00631853
DMR_778	0.449827	0.0269231	0.132353	0.0605096	0.0136364	0.00769231	0.0044843	0	0	0.0141643	0.00119048	0.00127389	0.00273973	0.00121655	0.0146932
DMR_779	0.454887	0.475771	0.0849673	0.0326531	0.0126582	0	0.0052356	0	0	0.00344828	0.00475436	0.00178253	0.00266667	0.00327869	0.00687285
DMR_780	0.257426	0.00465116	0.00581395	0	0.00136054	0.0379009	0	0	0	0.00145349	0.00620476	0.00290698	0	0.00159744	0.00142248
DMR_781	0.489726	0.514003	0.133758	0.0428135	0.00534759	0.00278164	0.00146413	0	0	0.00634921	0.0021021	0.00191877	0.00264725	0.00122026	0.0057935
DMR_782	0.310547	0.332589	0.15625	0.0719557	0.00280899	0.00190476	0.00302115	0.00214592	0.00542986	0.00822737	0.00310734	0.00211289	0.00186916	0.000835655	0.0074331
DMR_783	0.829167	0.888199	0.115702	0.0694444	0.00364299	0.00318471	0	0	0.00265252	0.00249066	0.00274725	0.00207039	0	0.00219539	0.00184388
DMR_784	0.467742	0.634615	0.0649351	0.0102041	0.0127119	0	0	0	0	0.00826446	0	0	0	0.00510204	0.0219436
DMR_785	0.125	0.7	0	0	0.0220588	0	0.00934579	0	0.00689655	0.0158103	0	0.00362319	0	0	0.0195783
DMR_786	0.711712	0.713115	0.168	0.0807692	0.00337838	0.00277008	0.00265957	0	0	0.0150376	0.00339674	0.00265957	0	0.000645995	0.0048951
DMR_787	0.641679	0.629386	0.10828	0.0290276	0.00600601	0.00531444	0.00134409	0	0.00896861	0.00752587	0.00271739	0.000666223	0.00199005	0.00153374	0.00716204
DMR_788	0.552632	0.538462	0.25	0	0	0	0.00529101	0.0144928	0.0239044	0.0124481	0	0.00440529	0.00584795	0.00334448	0.0021645
DMR_789	0.456044	0.411392	0.2	0.00966184	0.0226757	0.00921659	0	0	0.00454545	0.0413943	0.0105263	0.00433839	0	0	0.0192744
DMR_790	0.909091	0.771654	0.205128	0.172414	0.00348432	0	0	0	0	0	0.00903614	0	0	0	0
DMR_791	0.696473	0.66318	0.198971	0.0901143	0.00266525	0.002228	0.00177384	0.00258176	0.00168067	0.00485561	0.00333842	0.00128745	0.00155833	0.00105374	0.00283286
DMR_792	0.948718	0.787879	0.289474	0.1625	0	0	0	0	0	0.0145985	0.0146341	0	0	0	0
DMR_793	0.642458	0.686131	0.0430108	0.045	0	0.00406504	0.0108696	0	0.00331126	0.00407332	0.0104167	0.0028169	0	0	0
DMR_794	0.613419	0.653259	0.158664	0.0450734	0.00374688	0.00373972	0.004004	0	0.000794913	0.00369004	0.00441176	0.00110132	0.000639386	0.00179587	0.00366578
DMR_795	0.706294	0.705	0.0758123	0.0282187	0.00729262	0.00167224	0	0.00280112	0.00269542	0.0104283	0.00444774	0	0.00128866	0.00191327	0.011285
DMR_796	0.292453	0.125	0.103896	0.115183	0.00728155	0	0	0	0.00529101	0.00238663	0.00123001	0.002079	0	0	0.00792952
DMR_797	0.522388	0.453532	0.0840336	0.0323887	0.0019084	0.0127226	0.00516796	0	0	0.0101302	0.0020903	0.00185014	0.00300601	0.000513875	0.00168587
DMR_798	0.46875	0.594595	0	0.1	0	0	0	0	0	0	0	0	0	0	0.00653595
DMR_799	0.755102	0.492308	0.394737	0.135593	0	0.0909091	0.0333333	0.111111	0.0322581	0	0.0373832	0.00746269	0.0114943	0.00645161	0
DMR_800	0.788462	0.800595	0.25641	0.15303	0.0183262	0.431095	0.321429	0.327526	0.239837	0.182232	0.0941587	0.0437828	0.0638517	0.0385566	0.0359218
DMR_801	0.75	0.84375	0.0833333	0.161765	0	0	0.00462963	0	0.00881057	0.00724638	0.010453	0.00603622	0	0.00190114	0.00407332
DMR_802	0.842254	0.782991	0.315	0.110236	0.00280112	0.00417537	0.00378072	0.0044843	0.00688468	0.00324149	0.00225479	0.00117994	0	0.000996512	0.00899165
DMR_803	0.252632	0.763158	0.142857	0.182353	0.00561798	0	0.0145985	0	0	0	0	0.00101317	0	0.00246711	0.000896861
DMR_804	0.5323	0.614428	0.220884	0.029661	0.00153846	0.00290135	0.00103842	0.00412371	0.00366636	0.00398406	0.00197044	0.00304363	0.00141743	0.00087007	0.0013725
DMR_805	0.544554	0.66443	0.0361446	0	0	0.0238095	0.00568182	0.0227273	0.00340136	0.00159236	0.00650195	0	0	0.00243902	0.000667111
DMR_806	0.458034	0.440922	0.0514286	0.028777	0.00176367	0.00162866	0.00404858	0	0.00177936	0.00656168	0.0023678	0.000496032	0	0	0.00438276
DMR_807	0	0.409091	0.137931	0.0432099	0.00403226	0	0	0	0	0	0	0	0	0	0
DMR_808	0.704545	0.0138889	0.0454545	0	0.0573248	0	0	0	0	0.0454545	0	0.010101	0	0	0.0492611
DMR_809	0.561338	0.528249	0.086758	0.0266272	0.00304878	0.00617284	0	0	0	0	0.00844595	0.00364964	0.002331	0	0
DMR_810	0.56338	0.491228	0.153846	0.0714286	0.0115607	0	0	0	0	0.0119048	0	0	0	0	0
DMR_811	0.732794	0.688525	0.265823	0.104615	0.00555556	0.00527704	0.00263852	0	0.0154905	0.00977199	0.000923361	0.0018622	0.00128866	0.000616143	0.00862852
DMR_812	0.668514	0.596424	0.210309	0.0713606	0.00601956	0.002414	0	0.00272109	0.0132817	0.00855107	0.00354962	0.00161655	0.0026178	0.0011811	0.00698195
DMR_813	0.867925	0.828283	0.333333	0.152	0.0172414	0	0	0	0	0.0393258	0	0.0027933	0.00408163	0.00446429	0.0161527
DMR_814	0.484136	0.507324	0.152	0.0895884	0.00266193	0.00223048	0.00227964	0	0.00301659	0.0039705	0.0020837	0.00129918	0.00151332	0.00188395	0.00262812
DMR_815	0.714286	0.643791	0.0941176	0.0404255	0.00201207	0	0	0.00515464	0.00533808	0.00476644	0.0030722	0.00314713	0	0.00104712	0.00480048
DMR_816	0.126316	0.109402	0.0104895	0	0.00841751	0.00186741	0	0	0.000766871	0.0100644	0.00254748	0.00244598	0.00129534	0.000940557	0.00878378
DMR_817	0.876404	0.658228	0.363636	0.0924855	0	0	0	0	0.05	0	0	0	0	0	0
DMR_818	0.748162	0.708678	0.153179	0.0865633	0.000784314	0.00346021	0.00181984	0	0.00559354	0.00338346	0.00239044	0.00234192	0	0.000800801	0.0022309
DMR_819	0.751445	0.8	0.22619	0.0833333	0.00938967	0.00328947	0	0.00793651	0.0592992	0.00406504	0.0022805	0.00142045	0.00271003	0	0.00849257
DMR_820	0.398496	0.622222	0.0816327	0	0.00692042	0.0075188	0	0	0.012987	0.0105263	0.00133511	0.00506329	0.00376648	0.0015456	0.0146945
DMR_821	0.478339	0.385301	0.202206	0.192182	0.0371471	0.27625	0.275915	0.221636	0.250287	0.210092	0.233568	0.213851	0.140394	0.0864198	0.156606
DMR_822	0.279661	0.333333	0	0	0.0041841	0.0155642	0	0	0.00434783	0.0128205	0.00598802	0.00416089	0	0.00163399	0.00167926
DMR_823	0.51153	0.535211	0.169935	0.11809	0.00239808	0.00335946	0.00394477	0	0.00266667	0.0067659	0.00177179	0.0017321	0.00300601	0.000837521	0.00187705
DMR_824	0.661721	0.7	0.163743	0.0981912	0.00970874	0.00763359	0	0.00649351	0.052139	0.0948367	0.00120434	0.000962001	0.001514	0.003159	0.0113333
DMR_825	0.779956	0.70405	0.142857	0.0662252	0	0.00558659	0	0.00383142	0.0013369	0.00470035	0.0030426	0.00270149	0.000938086	0.00164528	0.00361664
DMR_826	0.520661	0.502538	0.0857143	0	0.00151515	0.00596421	0	0	0.00332779	0.00615385	0.00206101	0.00101078	0.000757576	0.00079968	0.00941715
DMR_827	0.143836	0.112245	0.0344828	0	0	0.00806452	0	0	0	0	0.00873908	0.00384615	0	0	0
DMR_828	0.893238	0.846429	0.207407	0.0946237	0.00578035	0.00350877	0.003367	0	0.00441501	0.00474496	0.00810185	0	0.00201613	0.00217865	0.00469283
DMR_829	0.690476	0.723684	0.1875	0.0648148	0.0163934	0	0	0	0	0.011236	0.00458716	0	0	0	0
DMR_830	0.659574	0.621951	0.047619	0	0	0	0	0	0	0	0	0	0	0	0
DMR_831	0.825301	0.764706	0.133333	0.039801	0.00853242	0.00558659	0.010989	0	0.00440529	0.00798722	0	0.00355872	0	0	0.00510783
DMR_832	0.603113	0.5	0.154362	0.0428016	0.00329489	0.00275103	0	0	0.00443131	0.00737619	0.00298329	0.00215517	0.00215054	0.00123077	0.00373923
DMR_833	0.46732	0.5625	0.0630631	0.0194805	0.00771208	0.00186567	0.00276243	0.00526316	0	0.00524476	0.00121408	0.00116822	0	0.00135074	0.00641026
DMR_834	0.612022	0.6	0.147727	0.0539216	0.00611621	0.00740741	0.003861	0	0.00323625	0.0108303	0.00462535	0.00322928	0	0.00159872	0.00734394
DMR_835	0.178138	0.160714	0.0131579	0	0.00255754	0.00613497	0.00344828	0.00425532	0.00231481	0.00584795	0.0020284	0.00505051	0.00163666	0.00312989	0.00723589
DMR_836	0.6875	0.688742	0.16875	0.0440098	0.00493421	0.000733676	0.00184162	0.0018018	0.00220103	0.00418216	0.00322108	0.000713776	0.000675219	0.000590842	0.00552923
DMR_837	0.670455	0.617005	0.192204	0.0648407	0.00292933	0.00367309	0.000998004	0.00140581	0.00267655	0.0132542	0.00328812	0.00194449	0.00228609	0.00171698	0.00456051
DMR_838	0.63369	0.622378	0.205674	0.216524	0.00692042	0.00443787	0	0.00729927	0.00165563	0.0111336	0.00100251	0.000653168	0.00363196	0.00167504	0.00559329
DMR_839	0.813278	0.799043	0.318182	0.135371	0.00914634	0	0	0.00498753	0.00269179	0.00720072	0.0013267	0.00254022	0.00203666	0.00103914	0.00821668
DMR_840	0.814815	0.83871	0.243902	0.114583	0	0.00581395	0.00735294	0	0	0	0.00411523	0.00569801	0	0	0.0059761
DMR_841	0.49247	0.450237	0.123288	0.0625	0.00818331	0.00660939	0	0.00236407	0.00249221	0.00972326	0.00672743	0.00185486	0.0015873	0.00103008	0.00874636
DMR_842	0.289941	0.257246	0.10757	0.0835777	0.00732601	0.00181818	0.00171233	0	0.00715308	0.00454545	0.00221519	0.00117647	0.00183374	0.00130787	0.00561798
DMR_843	0.523529	0.276596	0.0689655	0	0.00980392	0.00849858	0	0.0078125	0	0	0.0135542	0.00246914	0	0.00407332	0.0030581
DMR_844	0.391304	0.472222	0.0925926	0.0163934	0	0	0	0	0	0	0.0819113	0.101351	0	0	0
DMR_845	0.5625	0.690476	0.138889	0.281818	0.0340909	0.546667	0.545455	0.485714	0.538117	0.66129	0.199546	0.185579	0.174447	0.1554	0.229545
DMR_846	0.742424	0.586957	0.0666667	0.0645161	0.0592105	0.5	0.542373	0.4	0.123288	0.439791	0.193634	0.182482	0.243243	0.0540541	0.320775
DMR_847	0.94898	0.815789	0.0208333	0	0.0164835	0.00487805	0.01875	0.010989	0.00909091	0.0103896	0.00156986	0.002331	0	0	0.00580833
DMR_848	0.75431	0.598802	0.0754717	0.0909091	0.0105485	0	0.011236	0	0	0.00930233	0.00250627	0	0.00520833	0	0.004884
DMR_849	0.714744	0.71134	0.125	0.0115942	0.0127796	0.00524934	0	0	0	0.0145119	0.00473373	0	0	0	0.00455137
DMR_850	0.801762	0.770318	0.183406	0.129787	0.00641849	0.00271003	0.0100806	0.00285714	0.00510856	0.003663	0.00094697	0.000747943	0.00389105	0	0.00260126
DMR_851	0.57109	0.579114	0.0978261	0.022449	0.0166945	0.00958904	0.00188679	0.00348432	0.0112835	0.00747664	0.00358138	0.00308166	0.000965251	0.00079713	0.00522113
DMR_852	0.0502646	0.238255	0.164286	0	0.0102302	0.00178571	0.00241546	0.00529101	0.0021322	0.0117878	0.00225141	0.000949668	0	0.000894454	0.00547731
DMR_853	0.58309	0.539924	0.155844	0.100817	0.00235849	0.00165563	0.00381679	0.00381679	0.00688468	0.00443787	0.00238095	0.00297746	0	0.00146628	0.00372629
DMR_854	0.470852	0.462555	0.147727	0.0666667	0	0.00321027	0.00170358	0.0123457	0	0.003663	0.00288323	0.0025641	0.0105882	0.0025047	0.00148865
DMR_855	0.628205	0.580645	0.368421	0.195652	0.0142857	0	0	0	0	0	0	0	0	0	0
DMR_856	0.368794	0.328767	0.0769231	0.0789474	0.00330033	0	0	0	0	0	0	0.00166945	0	0	0.00125945
DMR_857	0.104938	0.00307692	0.00763359	0	0.010989	0.0104167	0.0047619	0	0.00537634	0.0131148	0.00337268	0.00294118	0.00191205	0.00161551	0.00822079
DMR_858	0.469098	0.440415	0.175803	0.094306	0.00265781	0.00456621	0.00081103	0	0.00533175	0.00330579	0.00281364	0.00156863	0.00392029	0.00125892	0.00280143
DMR_859	0.868421	0.903226	0.285714	0.193548	0	0	0	0	0	0	0	0	0	0	0
DMR_860	0.259259	0.254144	0.0538922	0.0168421	0.0113154	0.00147275	0.00561798	0	0.00151976	0.0432378	0.00217439	0.000799787	0	0.00130833	0.00697486
DMR_861	0.767442	0.780142	0.192	0.0474138	0.0114379	0	0	0	0	0.00458716	0.00387597	0	0	0	0.00246002
DMR_862	0.836364	0.785714	0	0	0	0	0	0	0	0	0	0	0.0142857	0	0.00420168
DMR_863	0.610853	0.577132	0.134557	0.0962343	0.00186393	0.00505051	0.00102669	0.00164474	0.0083612	0.00670323	0.0025974	0.00178126	0.00125392	0.00174419	0.00635001
DMR_864	0.691176	0.655405	0.12766	0.0290456	0.01	0.00213675	0	0.0257511	0	0.0118694	0.00317864	0.00212993	0	0.00227531	0.00965938
DMR_865	0.890663	0.84957	0.438073	0.451251	0.0871863	0.437705	0.503831	0.35	0.369249	0.447732	0.177987	0.186648	0.131757	0.0930857	0.169753
DMR_866	0.718182	0.675676	0.346154	0.168421	0	0	0	0	0	0	0	0	0	0.0108696	0
DMR_867	0.866962	0.75737	0.213974	0.125	0	0	0	0	0.00609756	0	0.00298151	0.00242424	0.00260078	0.00044964	0.00192234
DMR_868	0.627536	0.597096	0.154728	0.0565149	0.00250313	0.00144196	0.00275989	0.0110935	0.0118044	0.00807537	0.00403155	0.00137552	0.00232468	0.00249532	0.00581177
DMR_869	0.646628	0.629182	0.196291	0.0684831	0.00294118	0.00570523	0.00351803	0.00156006	0.0235832	0.126187	0.00302252	0.00197423	0.000516262	0.00291821	0.0127731
DMR_870	0.425121	0.446541	0.25	0.105485	0.00409836	0.00338983	0	0	0.00298507	0.0130293	0	0.000898473	0	0.000623441	0.00604686
DMR_871	0.581006	0.502347	0.174061	0.0789916	0.00493218	0.0044405	0.00109529	0	0.00254237	0.00703235	0.00150792	0.00116618	0.000953743	0.000690449	0.00339389
DMR_872	0.723164	0.63522	0.235849	0.0538462	0	0.00675676	0	0	0.0172414	0	0.0020284	0	0	0.004	0.00112108
DMR_873	0.541401	0.552147	0.0752688	0.115385	0	0.018018	0	0	0.0070922	0	0.00336134	0.00156986	0	0.002849	0.00110254
DMR_874	0.836735	0.478261	0.25	0.130952	0.008	0.00465116	0.00617284	0.0166667	0	0.0037037	0.00896861	0.00668896	0.00840336	0	0.00589391
DMR_875	0.684211	0.609756	0.26087	0.0298507	0	0	0	0	0	0	0	0	0	0	0
DMR_876	0.49584	0.464355	0.0889831	0.0547731	0.0124844	0.00288809	0.00165289	0	0.00269542	0.00960307	0.00242676	0.00116505	0	0.00407764	0.0129504
DMR_877	0.794872	0.804878	0.275	0.121622	0.020339	0.125	0	0	0	0.0483871	0.00568182	0	0	0	0.0326409
DMR_878	0.515419	0.426829	0.22	0.163265	0	0	0	0	0	0	0.00201207	0	0	0	0.00126103
DMR_879	0.881481	0.842593	0.25	0.0609756	0.00561798	0	0	0	0	0	0	0	0	0	0
DMR_880	0.720497	0.769231	0.111111	0.0078125	0.00350877	0.0147059	0	0	0	0	0.00373134	0	0	0.00507614	0
DMR_881	0.841463	0.590909	0.125	0.012987	0	0	0	0	0	0	0.0106383	0	0	0.0113636	0
DMR_882	0.860656	0.207921	0.0714286	0.0727273	0.00649351	0	0	0	0	0	0	0	0	0.00235294	0
DMR_883	0.891026	0.83871	0.28125	0.19708	0	0	0	0	0	0	0.00458716	0	0	0	0
DMR_884	0.693694	0.573171	0.12	0.0521739	0.00581395	0	0	0	0	0	0.0102041	0	0	0	0
DMR_885	0.391858	0.526462	0.183333	0.0872093	0.00536673	0.0021978	0.00282486	0.0052356	0.00269542	0.00497512	0.00221337	0.00310366	0.00235018	0.00223839	0.00557
DMR_886	0.519018	0.428571	0.163043	0.085554	0.00326797	0.00506073	0	0	0.00526316	0.00270758	0.00256739	0.00142653	0.00122624	0.000825083	0.00466695
DMR_887	0.678431	0.697297	0.132075	0.0206612	0.00720461	0.00192678	0	0.0277778	0.00206612	0.012016	0.00382555	0.0021692	0.00194932	0.000788644	0.0146897
DMR_888	0.576923	0.663265	0.113636	0.12	0.0132743	0	0.0243902	0	0	0.0163934	0	0	0	0.00346021	0.0182768
DMR_889	0.55243	0.522124	0.118182	0.104911	0.0108401	0.00361664	0	0.0138408	0.00162075	0.00915332	0.00393701	0.00213106	0.00339367	0.00133452	0.00957107
DMR_890	0.603448	0.541667	0.162791	0.00847458	0	0	0	0	0	0	0.000918274	0.00249688	0	0.00189394	0
DMR_891	0.89172	0.861111	0.139535	0.0225564	0.00643974	0.00202429	0	0	0.0140306	0.00399734	0.00464499	0.00293902	0.00104384	0.000824402	0.00221784
DMR_892	0.882759	0.85124	0.173913	0.112299	0	0	0	0	0	0.00822368	0	0.00322061	0	0.000986193	0.00706714
DMR_893	0.599448	0.576087	0.15311	0.041841	0.00784929	0.00469484	0.00434783	0	0.0070922	0.0117994	0.00401376	0.000584283	0.00208225	0.000691404	0.00687214
DMR_894	0.708738	0.76875	0.292398	0.209163	0.00286944	0.0112994	0.0125174	0	0.00439367	0.0035693	0.00254291	0.0026455	0	0.00124585	0.00678076
DMR_895	0.7366	0.725572	0.222222	0.0870871	0.00708502	0.00261324	0.00124844	0	0.00265722	0.00659077	0.00276944	0.00328947	0.00189274	0.000739463	0.00683371
DMR_896	0.755319	0.703196	0.324138	0.0905512	0.00219298	0.00202429	0.00276243	0.00909091	0.00471698	0.0130332	0	0.00269542	0.00309598	0.00111794	0.008456
DMR_897	0.709589	0.741546	0.141463	0.026971	0.00521376	0.00699301	0.00220751	0	0	0.131524	0.00370142	0.0035545	0.00203252	0.000537634	0.0121538
DMR_898	0.591241	0.658683	0.16129	0.108262	0.00531915	0.484848	0.512195	0.311111	0.2625	0	0.264605	0.15249	0.179874	0.0833816	0.00075643
DMR_899	0.766764	0.664384	0.124402	0.0291971	0.00149925	0.00808625	0.0031348	0	0.00215054	0.0136054	0.00331858	0.00259235	0.000929368	0.00170867	0.0015186
DMR_900	0.683453	0.592727	0.176471	0.0671835	0	0.00677201	0	0.00771208	0.00460299	0.0285132	0.00189036	0.00406872	0.00453172	0.00195249	0.00566289
DMR_901	0.476015	0.427861	0.254902	0.0787037	0.0185759	0.00172117	0	0.00440529	0.0044843	0.260292	0.0030581	0.00163845	0.000987167	0.00105374	0.0291545
DMR_902	0.793103	0.76	0	0	0	0	0	0	0	0	0	0	0	0	0
DMR_903	0.944444	0.915254	0.145161	0	0	0.047619	0	0	0	0.0188679	0	0	0	0	0.0021645
DMR_904	0.687783	0.657224	0.170404	0.0916497	0.00809061	0.00310559	0	0	0.00105708	0.00904977	0.00205152	0.000554631	0.00343811	0.0010101	0.00411523
DMR_905	0.653367	0.677914	0.194737	0.115308	0.00420757	0.00289017	0.00311526	0	0	0.00535714	0.00733634	0.00359971	0.00138889	0.000536769	0.00390625
DMR_906	0.125984	0.484848	0.254237	0.184397	0.0197628	0.00543478	0	0	0.00549451	0.0177515	0.00142045	0	0.00409836	0.00291545	0.026936
DMR_907	0.785714	0.807692	0.192308	0.088	0.00321543	0	0.00729927	0	0	0.00863931	0.00261438	0.00155521	0.0025641	0	0.00819672
DMR_908	0.534843	0.458333	0.168651	0.0556414	0.00578592	0.0043692	0.00265076	0.00819672	0.00101626	0.016818	0.00196523	0.00164654	0.0024858	0.00090307	0.00625652
DMR_909	0.554896	0.569106	0.121622	0.0414201	0.00143678	0.00315956	0.00222717	0	0.00173913	0.0027248	0.00208768	0.00402253	0	0.00250156	0.00361011
DMR_910	0.948148	0.842105	0.230769	0.130137	0.0186567	0	0	0	0	0.0157068	0.00117096	0	0	0	0.0181818
DMR_911	0.275449	0.0461538	0.0666667	0	0.00692042	0	0	0	0	0.0025974	0.00340136	0.00282486	0	0	0.0111562
DMR_912	0.775862	0.83908	0.24	0.153846	0.00481928	0.00359712	0	0.00666667	0.00619195	0.00505051	0.00440141	0.000960615	0.00675676	0.001554	0.0119389
DMR_913	0.794286	0.801282	0.170732	0.0225989	0.00348432	0.00309598	0.00374532	0.0070922	0	0.00819672	0.00211864	0	0	0.0010846	0.00715421
DMR_914	0.793103	0.716981	0.30137	0.144279	0.00373134	0	0	0	0.00787402	0.00573066	0.00114286	0.00361882	0.00486618	0.00214362	0.0028169
DMR_915	0.214876	0.0365854	0.0425532	0.0108696	0.0163399	0	0	0	0.00806452	0.0174825	0.00178571	0.00068306	0.001321	0.000618429	0.0207433
DMR_916	0.734104	0.744868	0.272727	0.122288	0.00301659	0.00431499	0.00152672	0.00771208	0.0231788	0.00800582	0.00386473	0.00224299	0.00123533	0.00282631	0.0051304
DMR_917	0.527691	0.513033	0.229814	0.0812558	0.00399042	0.0027027	0.0035503	0.00108342	0.0312655	0.00503356	0.00235743	0.00156393	0.000926784	0.00127551	0.00222785
DMR_918	0.914667	0.859779	0.276382	0.230056	0.0157895	0.00364964	0.0025641	0	0.0045045	0.0123916	0.00351185	0.00179533	0.00249584	0.000734214	0.00721908
DMR_919	0.737313	0.6875	0.338624	0.129213	0.002079	0.00409836	0	0	0.0415094	0.001998	0.00358148	0.000603318	0.00244021	0.00253485	0.00281558
DMR_920	0.446995	0.449367	0.162465	0.0490196	0.00769231	0.00280426	0.00196721	0.00124533	0.00108284	0.0076661	0.00182843	0.000851209	0.000338295	0.00222916	0.00548423
DMR_921	0.441385	0.436494	0.0713101	0.0294768	0.0052592	0.00099453	0.00356779	0.00195886	0.00087108	0.0816552	0.00206415	0.00167275	0.00111826	0.00114987	0.0074051
DMR_922	0.5	0.555891	0.143564	0.0420315	0.00827586	0.00291545	0.00229358	0.00651466	0.0144928	0.00589971	0.00323102	0.000573723	0.000894454	0.00210674	0.00797872
DMR_923	0.963636	0.942029	0.0967742	0.0149254	0	0	0.02	0	0	0	0	0.00694444	0	0	0.00290698
DMR_924	0.877778	0.875	0.129032	0.010101	0.013245	0	0	0	0.015625	0.0186916	0.00492611	0	0	0	0.018018
DMR_925	0.680203	0.692308	0.214067	0.110774	0.00333704	0.00418848	0.00121951	0.00188324	0	0.00136799	0.0037292	0.00215318	0.00318302	0.000730282	0.00123635
DMR_926	0.744382	0.816514	0.148352	0.0487329	0.00657174	0.00248139	0	0.0047619	0	0.00569476	0.0043024	0.002149	0.00120627	0.00187266	0.00795003
DMR_927	0.980198	0.895652	0.0705882	0	0	0.0555556	0	0	0	0.0238095	0.0138889	0	0	0	0
DMR_928	0.838028	0.516667	0.22449	0.0680272	0.0131579	0	0	0	0	0	0	0	0	0	0
DMR_929	0.898148	0.85	0.0681818	0.0421053	0	0	0	0	0	0	0	0.00775194	0	0.00625	0
DMR_930	0.576389	0.566038	0.0864198	0.060241	0.00829876	0	0	0	0	0	0.00436047	0.00246914	0	0	0.00518807
DMR_931	0.894737	0.880952	0.171717	0.140097	0.0100756	0	0	0	0	0.00943396	0.00589623	0.00228833	0.00221239	0	0.00726552
DMR_932	0.614719	0.494737	0.0875	0.0311111	0.00257069	0.012987	0	0	0	0.00615385	0.00167785	0	0	0.00281162	0
DMR_933	0.824	0.856	0.259259	0.207692	0.00735294	0	0	0	0	0.00280899	0.00634249	0.0022779	0.00252525	0.00326442	0.00662252
DMR_934	0.827815	0.907563	0.26087	0.0943396	0	0	0	0	0.0104167	0	0.00445104	0	0	0.00318471	0.00722892
DMR_935	0.770787	0.772432	0.232662	0.153073	0.000747384	0.0027027	0.00127146	0.0026738	0.0142942	0.00376932	0.00385289	0.00165529	0.00129422	0.00296351	0.000695701
DMR_936	0.858824	0.76	0.4	0.296578	0.0028169	0.00909091	0.00438596	0	0.00271003	0	0.00250627	0.00123609	0.00248139	0.00439239	0.00333333
DMR_937	0.606383	0.60262	0.210396	0.124623	0.00664207	0.00389358	0.0026362	0	0.00260417	0.0128205	0.00270803	0.00168152	0.00121544	0.00111704	0.00819332
DMR_938	0.893939	0.708333	0.354839	0.0777778	0	0.00840336	0	0	0	0.00510204	0.00436681	0	0	0	0
DMR_939	0.481771	0.534426	0.136752	0.0544041	0.00566038	0.00870827	0.00337268	0	0.00298507	0.00110375	0.00481232	0.00152964	0	0.000961538	0.0040282
DMR_940	0.670013	0.650327	0.208219	0.103	0.000773395	0.00306513	0	0.0035524	0.0013459	0.00877646	0.00264051	0.00220653	0.000400641	0.00110115	0.00466045
DMR_941	0.422998	0.412294	0.206897	0.111984	0.00277393	0.00266489	0	0.00277778	0.00208044	0.0049505	0.0019073	0.00192837	0.0011919	0.00114811	0.00519276
DMR_942	0.253247	0.315385	0.0909091	0.0181818	0.0103627	0.00297619	0.00664452	0	0	0	0.00441362	0.00136705	0.00117371	0.00120337	0.00070028
DMR_943	0.440252	0.284314	0.0727273	0.0985915	0	0	0	0	0	0	0	0	0	0.00344234	0.00926999
DMR_944	0.681818	0.631579	0.208333	0.354839	0.0869565	0.444444	0.388889	0.483871	0.43662	0.355556	0.251232	0.271186	0.172414	0.197232	0.152542
DMR_945	1	0.833333	0	0.416667	0	1	0.75	0	0.5	0	0.222222	0	0	0	0
DMR_946	0.532203	0.526971	0.211679	0.143426	0.0131234	0	0	0.00364964	0.00845666	0.0222531	0.00220556	0	0.00194742	0.00220386	0.0157546
DMR_947	0.645492	0.67619	0.111486	0.04947	0.00405954	0.00106952	0.00130378	0.00557621	0.00193986	0.00276625	0.00200267	0.00125156	0.00106553	0.00151378	0.00538642
DMR_948	0.752747	0.585635	0.245614	0.106557	0.00645161	0.00588235	0.0114286	0.00862069	0.0111524	0.00282486	0.00323625	0.00268097	0.00221729	0	0.00300601
DMR_949	0.269565	0.304511	0.176471	0.0816901	0.00657895	0.00159744	0.00395257	0	0.0029985	0.0229095	0.00247963	0	0.00106383	0.000358423	0.0068323
DMR_950	0.60177	0.613402	0.297297	0.125561	0.0070922	0.00411523	0.0049505	0	0	0.00627615	0.00146199	0.0018622	0.00444444	0.003003	0.00500417
DMR_951	0.237875	0.202299	0.0380952	0	0.003003	0.0017331	0	0.00664452	0	0.00544959	0.000683995	0.00122699	0.0013587	0.00271297	0.00126143
DMR_952	0.280423	0.317919	0.104839	0.0564103	0.00268097	0	0.00869565	0	0	0	0.00182149	0	0	0.00540541	0.00367197
DMR_953	0.232614	0.252315	0.0756757	0.042394	0.00301205	0.00941915	0.00909091	0.00662252	0.00148588	0.00497018	0.00679117	0.00558419	0.00758294	0.0056719	0.00481586
DMR_954	0.528986	0.322148	0.207547	0.12	0	0	0	0	0	0	0	0	0	0	0
DMR_955	0.183673	0.683824	0.114943	0.025	0	0	0	0	0	0.00392157	0.00631579	0	0	0	0
DMR_956	0.67	0.673993	0.234043	0.110843	0.00699301	0.0051458	0.00316456	0.00401606	0.00234009	0.0173767	0.0024	0.000790514	0.00104439	0.000782167	0.00758054
DMR_957	0.825	0.612903	0.0789474	0	0	0.025	0	0	0	0	0	0	0	0	0
DMR_958	0.554348	0.460733	0.142857	0.0921659	0.0043573	0	0	0	0	0.00263852	0.00530223	0	0.0015456	0	0.00287219
DMR_959	0.521368	0.541126	0.166667	0.0390071	0.00214592	0.00517241	0.00345423	0.00333333	0.00151515	0.00384246	0.00511628	0.00103146	0	0.000423012	0.00533491
DMR_960	0.535714	0.50597	0.17765	0.1	0.00176991	0.00206327	0	0.00148588	0.00356083	0.0135406	0.00295334	0.00252571	0.00135685	0.00159384	0.00599625
DMR_961	0.744939	0.738272	0.281633	0.124481	0.0114566	0.00193798	0	0.0187891	0.00205128	0.00554236	0.00406893	0.00146972	0.00268097	0.0018924	0.00774059
DMR_962	0.725173	0.755618	0.295652	0.139175	0.00205128	0.00461361	0.00150602	0.00416667	0.00673725	0.187564	0.00327749	0.00190749	0.000724113	0.00124727	0.0126556
DMR_963	0.581699	0.475524	0.181818	0	0.00555556	0.00869565	0	0	0.00961538	0.0075188	0.00142653	0	0.00574713	0.00297177	0.00801068
DMR_964	0.698727	0.634294	0.270777	0.0902613	0.00718133	0.00327011	0.00145349	0.00255428	0.0497788	0.00893256	0.00364848	0.00104112	0.00185128	0.00653595	0.00490313
DMR_965	0.714286	0.833333	0.136364	0	0	0	0	0	0	0	0.00162866	0.00273973	0.00326797	0.00136612	0
DMR_966	0.362385	0.228261	0.0320513	0.0209059	0	0	0	0	0	0	0.00766284	0.00433839	0	0	0.000913242
DMR_967	0.372549	0.38565	0.184874	0.053719	0.00576369	0.00136426	0	0	0	0.00695249	0.00277136	0.00150376	0	0.00178094	0.00427019
DMR_968	0.535088	0.506849	0.206897	0.1	0	0	0	0	0	0.00297619	0	0.00258732	0.00361664	0	0.00503461
DMR_969	0.512987	0.518248	0.0582524	0	0.00729927	0	0.00469484	0	0.00357143	0.00900901	0.00171233	0	0	0	0.00459137
DMR_970	0.714286	0.0142857	0.0212766	0	0	0	0	0	0	0	0	0	0	0	0
DMR_971	0	0.396552	0.0571429	0	0	0.0111111	0	0	0	0	0	0	0	0	0
DMR_972	0.728041	0.622718	0.219269	0.0526316	0.00121359	0.00428082	0.00699301	0	0.00240577	0.00531208	0.00290577	0.00109081	0.0034965	0.00162009	0.00112973
DMR_973	0.670157	0.553333	0.140187	0.0255474	0.00230947	0.00342466	0.00434783	0.00549451	0.00452489	0.00748503	0.00194932	0.00251572	0	0.00146735	0.010805
DMR_974	0.590426	0.635569	0.0806452	0.0294118	0.0116099	0.00484262	0.00276243	0	0.00209644	0.010479	0.00562149	0.00223214	0	0.00111235	0.0109208
DMR_975	0.306011	0.00934579	0	0	0	0.0138889	0.0138889	0	0	0	0.00873362	0	0	0	0
DMR_976	0.570281	0.600917	0.12605	0.00952381	0.00141243	0.00261097	0	0	0	0.0047081	0.000881057	0.00302419	0	0.00221729	0.00606254
DMR_977	0.322148	0.386792	0.021164	0.0181488	0.00767754	0.00271003	0	0	0.00123457	0.00350877	0.00427122	0.00332226	0	0.00105597	0.00822562
DMR_978	0.131034	0.242038	0.032967	0.0769231	0.00244499	0	0	0	0	0	0.00215054	0.00188679	0	0.00179211	0.000819001
DMR_979	0	0.516667	0.0232558	0.103774	0	0	0.0344828	0	0	0	0	0	0	0	0
DMR_980	0	0.704918	0.115385	0.241935	0	0	0	0	0	0	0	0	0	0	0
DMR_981	0.681818	0.538462	0.08	0	0	0.0275862	0	0	0.0108108	0	0.0117647	0.00311042	0.00332226	0.00118203	0
DMR_982	0.51847	0.498447	0.103093	0.0432309	0.0076762	0.00324412	0.00475737	0.00165837	0.002185	0.00266548	0.00467181	0.000845785	0.000507099	0.00174711	0.00370755
DMR_983	0.802721	0.860759	0.147727	0.112583	0	0.00809717	0	0	0	0	0	0	0	0	0
DMR_984	0.453488	0.45977	0.214286	0.0491803	0	0	0.00574713	0	0	0	0.00150602	0	0.00307692	0.00204708	0.00114416
DMR_985	0.5	0.505837	0.108696	0.00310559	0.0021097	0.00204918	0	0.00396825	0	0.004561	0.00369004	0.00284091	0.00169492	0.00141743	0.00393922
DMR_986	0.598886	0.538983	0.0976744	0.0475248	0.00436047	0.00550459	0.00707547	0	0.00352113	0.00473373	0.00452489	0.00376176	0.00262467	0.00223414	0.0101363
DMR_987	0.4791	0.4883	0.138264	0.0637119	0.00196078	0.00412201	0.00177778	0.00173913	0.0220228	0.0385873	0.00215644	0.00191489	0.00161031	0.00164745	0.00222717
DMR_988	0.823529	0.863222	0.247253	0.0880361	0.00409277	0.00519481	0.00302115	0	0.00253485	0.0039185	0.00453172	0.000626174	0	0.00154242	0.00391738
DMR_989	0	0.416667	0.0588235	0	0	0.03125	0.04	0	0	0	0	0	0.02	0	0
DMR_990	0.843023	0.593023	0.410256	0.237209	0.0118765	0.428571	0.135802	0.52381	0.333333	0.543478	0.139272	0.0188934	0.100334	0.0548425	0.0768789
DMR_991	0.511111	0.491525	0.246914	0.0384615	0.0136054	0.00917431	0.00436681	0	0.00318471	0.0145985	0.0013947	0.00531915	0.0033557	0	0.0138648
DMR_992	0.911765	0.855072	0.3125	0.119048	0.00847458	0	0	0	0	0	0	0	0	0	0
DMR_993	0.485795	0.442833	0.149007	0.112647	0.000638162	0.00240385	0.000819001	0.000831255	0.00850762	0.00540346	0.00194112	0.00180855	0.0021966	0.00136426	0.00220615
DMR_994	0.356589	0.428212	0.101215	0.0220049	0.00362757	0	0.00316456	0	0.00868307	0.00622568	0.00168848	0.00181984	0.00144613	0.00237304	0.00354341
DMR_995	0.640746	0.601251	0.166667	0.0776256	0.00340768	0.00296862	0.00149925	0.00424809	0.00331858	0.0115325	0.00220372	0.00116245	0.00205444	0.000663864	0.00485836
DMR_996	0.41989	0.333333	0.092437	0.076	0.00609756	0	0	0	0.0833333	0	0.00354108	0.0026455	0.00282885	0.00133869	0.00443853
DMR_997	0.21134	0.127572	0	0	0.00679117	0.00757576	0	0	0	0.0046729	0.00682128	0.0019802	0	0	0.00233427
DMR_998	0.894231	0.894118	0.18	0.0078125	0	0	0	0	0	0.00990099	0.00847458	0.00934579	0	0	0
DMR_999	0.710706	0.693122	0.24878	0.0366972	0.00343643	0	0.00243902	0	0.00672646	0.010917	0.00210822	0.00152788	0.0018315	0.00233827	0.00939542
DMR_1000	0.467049	0.410334	0.190476	0.0298103	0.00661157	0.00572519	0.00223214	0.00606061	0	0.0311111	0.00418848	0.000539374	0	0.00105708	0.0101892
DMR_1001	0.35814	0.336898	0	0	0.00906344	0	0	0	0	0.0231214	0.00373134	0	0	0	0.0110759
DMR_1002	0.893312	0.91411	0.181269	0.0421941	0.00329489	0.00481928	0.0049505	0.00731707	0.00104058	0.00325521	0.00452617	0.00200965	0.00248911	0.00055371	0.00365666
DMR_1003	0.826087	0.557143	0.097561	0.00934579	0	0.015873	0	0	0	0.0104167	0	0	0	0	0
DMR_1004	0.36773	0.25636	0.0242915	0	0.00381679	0.00268637	0.00364166	0.00444444	0.0278497	0.00858951	0.00300687	0.00168188	0.00194081	0.00163099	0.00695269
DMR_1005	0.256272	0.3049	0.0459016	0.00164204	0.00677638	0.00500417	0.00254885	0.00312989	0.00235664	0.0110497	0.00542128	0.0020284	0.00234852	0.0019544	0.00557921
DMR_1006	0.912281	0.786885	0	0.102941	0.0238095	0	0	0	0	0.0384615	0	0	0	0	0.037037
DMR_1007	0.696203	0	0	0	0	0.0625	0	0	0	0	0	0	0	0	0
DMR_1008	0.657371	0.693277	0.135135	0.0201342	0.00415512	0.0045045	0.00456621	0	0	0.005	0.00121655	0.00297619	0	0.00219058	0.00848416
DMR_1009	0.651163	0.68932	0.235294	0.057971	0	0	0.00473934	0	0.0035461	0	0.0012987	0	0	0	0.0025974
DMR_1010	0.811429	0.75	0.246914	0.123515	0.00154799	0.00208333	0	0	0.00182815	0.00240674	0.00292642	0.00171135	0.00093633	0.00158881	0.00240385
DMR_1011	0.391192	0.415617	0.0677083	0.0162037	0.00499376	0	0	0	0.00539084	0.00152672	0.00146306	0.00214133	0.010101	0.00135227	0.000437254
DMR_1012	0.568831	0.575499	0.162304	0.0919325	0	0.0052356	0	0.00274725	0.00320513	0.0100548	0.00246305	0.00129299	0.00152207	0.000570125	0.00648236
DMR_1013	0.883117	0.789474	0.0606061	0	0.025	0.1	0	0	0	0.0714286	0	0	0	0	0.0793651
DMR_1014	0.45731	0.426282	0.232662	0.18794	0.0594059	0.289922	0.303226	0.299363	0.18035	0.2423	0.139708	0.122158	0.0788303	0.0577105	0.0719385
DMR_1015	0.00162075	0.780045	0.11194	0	0.00353357	0.00325733	0.357314	0.123457	0	0.00618557	0.00258398	0.0401879	0.00830258	0.00152827	0.00755892
DMR_1016	0.679104	0.61194	0.181818	0.0322581	0.00355872	0.00613497	0.00540541	0	0.00518135	0.00549451	0.00454959	0.00402576	0	0.000882613	0.00466744
DMR_1017	0.565049	0.544974	0.0803571	0.0267176	0.0023753	0.00349956	0.00504414	0.00449438	0.000948767	0.0155541	0.00463231	0.00141563	0.000528262	0.0025812	0.00212072
DMR_1018	0.755102	0.689956	0.231707	0.128713	0	0.00740741	0.00278552	0	0.00222222	0.00260078	0.00169779	0	0.00179211	0.002079	0.00104712
DMR_1019	0.705382	0.696875	0.0652174	0.0314342	0.00687623	0.00326797	0.00358423	0	0	0.00951734	0.00274273	0.00116144	0.0020429	0.00293994	0.00940265
DMR_1020	0.950413	0.882353	0.0652174	0.0569948	0.00355872	0	0	0	0	0	0	0	0	0	0.00255754
DMR_1021	0.555777	0.490909	0.129464	0.0697674	0.00368098	0.00555997	0.00452899	0	0.00171821	0.00444664	0.00289939	0.00136426	0.00136054	0.00121433	0.00577008
DMR_1022	0.517241	0.450346	0.117438	0.0440917	0.00236128	0.00274223	0	0	0.00113122	0.00447427	0.00245821	0.000394789	0.00168256	0.000971188	0.0024325
DMR_1023	0.843137	0.765957	0.263158	0.138667	0.00190114	0	0.00487805	0.00584795	0	0.0040404	0.00164609	0.00401204	0	0.00141643	0.00682382
DMR_1024	0.695122	0.687739	0.141762	0.0511696	0	0.00170213	0.00108342	0	0	0.00891021	0.00380904	0.000949367	0.000690131	0.00104767	0.00462148
DMR_1025	0.380952	0.343434	0.015625	0	0.011976	0.00956938	0	0	0	0.0347222	0	0.00460829	0.0103093	0.00198413	0.00907716
DMR_1026	0.573446	0.553785	0.2	0.12585	0.00383877	0.00353982	0	0	0.0116009	0.162935	0.00225904	0.0021751	0	0.00185357	0.0188623
DMR_1027	0.264957	0.215909	0.0819672	0.0654206	0.00903614	0	0.00204499	0.0102389	0.0038835	0.00449944	0.00202532	0.00196721	0.00114679	0.00123381	0.00371058
DMR_1028	0.408163	0.418079	0.135802	0.0405405	0.015528	0	0	0	0	0.0108992	0.00242424	0.00291121	0	0.00172414	0.0042517
DMR_1029	0.160221	0	0	0.162037	0	0	0	0	0.277108	0.0591398	0.0213777	0.00824742	0.00840336	0.0254111	0.00472069
DMR_1030	0.861538	0.807143	0.56044	0.505703	0	0.591837	0.593333	0.419753	0.372294	0.413793	0.273151	0.244741	0.17071	0.0897073	0.174818
DMR_1031	0.00452489	0.142857	0.015748	0.0271318	0	0	0	0	0	0.00273224	0.00241546	0.00163399	0	0.00177305	0
DMR_1032	0.360902	0.129032	0.146341	0.105263	0	0	0	0	0	0	0.0164948	0.00265957	0	0	0.001443
DMR_1033	0.287402	0.100671	0.0503597	0.037931	0	0	0	0	0	0.00683995	0	0.00075815	0.00184502	0.000825764	0.00255102
DMR_1034	0.227451	0.316583	0.115385	0.0562249	0.00860215	0	0.00615385	0	0	0.00132979	0.00246914	0.00096432	0.00170068	0.000680735	0.000452284
DMR_1035	0.681373	0.81761	0.313043	0.135965	0	0	0	0	0.0112782	0.0144509	0.0030888	0	0.002574	0.0014245	0.0106572
DMR_1036	0.693989	0.769663	0.182609	0.146789	0.00301205	0.00869565	0	0	0	0	0	0.0094162	0	0	0
DMR_1037	0.758242	0.657534	0.269504	0.0696721	0.00294118	0.00287356	0	0.00884956	0	0.00783699	0.0015361	0	0	0.00115741	0.015
DMR_1038	0.758621	0.639344	0.346154	0.151832	0	0	0	0	0	0	0	0.00917431	0	0.0031348	0
DMR_1039	0.568592	0.577681	0.124481	0.0764431	0.00428725	0.00345722	0.00292113	0.00403226	0.0232745	0.0543294	0.00306592	0.00122299	0.000819672	0.00222832	0.00540541
DMR_1040	0.533929	0.525	0.107692	0.0234657	0.0120482	0.00162075	0.0017452	0	0	0.0141753	0.00147536	0.00162973	0	0.000579878	0.0118415
DMR_1041	0.78125	0.854839	0.125	0.0686275	0.00917431	0	0	0	0	0	0.0031746	0.00438596	0	0	0.00493827
DMR_1042	0.6609	0.705128	0.0097561	0	0.0129032	0.283582	0.298137	0.00775194	0.00401606	0.0307692	0.444444	0.378788	0	0	0.0142857
DMR_1043	0.833333	0.762162	0.192513	0.0104603	0.0148026	0.478448	0.533333	0.460094	0.0171674	0.117117	0.373626	0.378049	0.259615	0.00961538	0.0997067
DMR_1044	0.97619	0.979167	0.42	0	0.00884956	0	0	0	0	0	0	0	0	0	0
DMR_1045	0.678354	0.645977	0.284644	0.247934	0.0332103	0.522581	0.484429	0.416185	0.395785	0.370079	0.214168	0.159436	0.0966184	0.0576198	0.127778
DMR_1046	0.443478	0.366972	0.0803213	0.0278293	0.00114548	0.00597907	0.00361011	0	0.00314961	0.00213904	0.00469653	0.0014171	0.000877963	0.00203169	0.00285805
DMR_1047	0.738046	0.743662	0.241176	0.0986717	0.00414508	0.00141443	0	0.00858369	0.00572246	0.00197889	0.00237192	0.000670691	0.00149477	0.00212089	0.00313837
DMR_1048	0.418719	0.327273	0.0754717	0.0810811	0.00426439	0	0.0145985	0	0.00319489	0.0209059	0.00185874	0	0.00438596	0.00148588	0.000919118
DMR_1049	0.522892	0.460648	0.162304	0.0895009	0.0027881	0.00217155	0.0031746	0	0.00756939	0.00365631	0.00344471	0.00205198	0.00149254	0.0019564	0.002081
DMR_1050	0.779221	0.015625	0.0882353	0	0.0130719	0	0	0	0	0	0	0	0	0	0.00733945
DMR_1051	0.335689	0.327957	0.0461538	0.00444444	0.00477327	0.00568182	0	0	0.00512821	0.00265957	0.00497265	0	0.00391134	0.00210231	0.0030326
DMR_1052	0.220183	0.211896	0.00606061	0.00569801	0.0104384	0.00421053	0.00288184	0	0.00246914	0.0121951	0.00198314	0.00233463	0.00350467	0	0.00462012
DMR_1053	0.513889	0.690141	0.0217391	0.0208333	0.00434783	0	0	0	0	0.00869565	0.00623701	0.0038835	0.0037037	0	0.00851393
DMR_1054	0.589928	0.544776	0.119403	0.0735294	0.0060423	0.00456621	0	0	0.00507614	0.00843882	0.00294985	0.00143885	0	0	0.0055517
DMR_1055	0.68301	0.581955	0.129584	0.0280146	0.00306044	0.00355082	0.00276702	0.00100402	0.00514019	0.00445718	0.00352858	0.00160944	0.00194426	0.0016391	0.00264901
DMR_1056	0.623377	0.465753	0.2	0.0756303	0.0120482	0.00371747	0	0	0.0037594	0.0110803	0.00320513	0.0046225	0	0.002331	0.0140845
DMR_1057	0.143382	0.15415	0.0357143	0.0173611	0.00229885	0.00263158	0.003003	0.00534759	0	0.00182815	0.00137678	0.00326264	0.000977517	0.0019333	0.00266768
DMR_1058	0.731707	0.831683	0.1	0.01	0	0.00440529	0.00355872	0	0	0.004	0.00539568	0.00149477	0	0.00184162	0
DMR_1059	0.907216	0.893333	0.378378	0.0566038	0	0	0.011236	0	0.00847458	0.00531915	0.00621118	0.00533333	0	0	0.00625
DMR_1060	0.977778	0.931818	0.293103	0.117188	0	0	0	0	0	0	0	0.0046729	0	0.0033557	0
DMR_1061	0.235556	0.197368	0.0505051	0.0535714	0.0168919	0.00477327	0	0	0.00488998	0.0155709	0.00534351	0.0013587	0	0.00155521	0.0214168
DMR_1062	0.615385	0.591549	0.224138	0.0867052	0	0	0.00390625	0	0.00295858	0.00487805	0.00366972	0.00294985	0.00813008	0.00233918	0.00075643
DMR_1063	0.91358	0.733333	0.133333	0	0	0	0.00847458	0	0.00632911	0	0	0.008	0	0.00699301	0
DMR_1064	0.616	0.632184	0.0833333	0.070922	0	0.0103627	0	0.0104167	0.00480769	0.0133779	0	0.00303951	0.0115385	0.00327332	0.00120919
DMR_1065	0.567534	0.595342	0.227129	0.0727497	0.00824176	0.0101302	0.000879507	0.00179211	0.00154202	0.0101602	0.00277213	0.00118568	0.00148662	0.00144063	0.0079579
DMR_1066	0.588034	0.562691	0.135506	0.0496403	0.00331911	0.00387168	0.00189753	0.00239521	0.000967118	0.00437158	0.00273005	0.00232766	0.00140105	0.00112344	0.00298211
DMR_1067	0.294964	0.280702	0.0927152	0.0189394	0.00522193	0.00714286	0.00628931	0	0	0.0084507	0.00313761	0.000508647	0.0023511	0.00126316	0.00430866
DMR_1068	0.850356	0.825328	0.290323	0.00275482	0	0.00235294	0	0	0.00531915	0.00527704	0.00262881	0.000937207	0.00198807	0.00122249	0.00923077
DMR_1069	0.602273	0.566176	0.228571	0.0553746	0	0	0.0280899	0.00505051	0.11809	0.00477327	0.00280786	0.00194553	0.00215983	0.00349192	0
DMR_1070	0.722467	0.733728	0.271186	0.128676	0	0	0.00546448	0	0.00826446	0.00236407	0.00570885	0.00125313	0	0.00065703	0.00069541
DMR_1071	0.434783	0.359155	0.0307692	0	0	0.00196464	0.00296736	0.00568182	0	0.0164319	0.00161812	0.00564175	0	0.00192678	0.00242718
DMR_1072	0.87931	0.827586	0.192308	0.0947368	0	0	0	0	0	0	0	0	0	0	0
DMR_1073	0.578313	0.576577	0.0784314	0	0.0154639	0	0	0	0	0.015873	0.00116959	0.00250417	0.00776699	0.00262123	0.015566
DMR_1074	0.451299	0.413127	0.106061	0.0567376	0.00699301	0.0053286	0.00211416	0.005	0	0.00858896	0.00209278	0	0.00104493	0.000829187	0.00493899
DMR_1075	0.247748	0.289773	0.038835	0.0217391	0	0.00341297	0.00247525	0.00760456	0.00191571	0.00407056	0.00530223	0.000848176	0.00280112	0	0.00967222
DMR_1076	0.00342466	0.435714	0.129032	0.0844156	0	0	0	0	0.0157895	0.0817942	0	0	0.00775194	0	0.0451128
DMR_1077	0.4	0.381395	0.0144928	0	0.00746269	0.00469484	0	0	0.00555556	0.00598802	0.00347423	0	0	0.00068918	0.0115741
DMR_1078	0.223301	0.258883	0.0927835	0.0141509	0	0	0	0	0.0121951	0.00650759	0.000523013	0.00163934	0	0.00113895	0.00606343
DMR_1079	0.664516	0.224638	0.130435	0.141892	0.0035461	0	0	0	0.015544	0.0056338	0.00167504	0.00177305	0	0	0.00760043
DMR_1080	0.416667	0.37963	0.0181818	0.0176991	0.0103734	0.003003	0.00289017	0	0	0.010989	0.00149813	0.001287	0	0.000889284	0.0114242
DMR_1081	0.560386	0.576	0.107692	0.0239726	0.00362319	0	0	0	0	0	0.00549451	0.00323625	0	0.0012987	0.00148148
DMR_1082	0.592593	0.484848	0.245614	0.0827068	0.019305	0	0	0	0	0.0165289	0.00156986	0.00459418	0	0.00213447	0.022972
DMR_1083	0.782288	0.669856	0.178808	0.0564972	0	0.00485437	0	0	0.00772201	0.00544959	0.00247525	0.0036036	0	0.0010627	0.00141844
DMR_1084	0.608696	0.532864	0.165877	0.095092	0.000925926	0	0.00684932	0	0.00246914	0.00544465	0.000809717	0.00240154	0.000914077	0.0015625	0.00556093
DMR_1085	0.948276	0.794521	0.128205	0.0666667	0	0	0	0	0	0	0	0.025641	0	0	0
DMR_1086	0.827586	0.740566	0.195876	0.045283	0.00168067	0.0146341	0	0	0.00395257	0	0.00696379	0.0036036	0	0.00125628	0
DMR_1087	0.618321	0.668874	0.271605	0.0486726	0	0.00826446	0	0	0	0	0.00295858	0.00251889	0	0.00194175	0
DMR_1088	0.472678	0.429878	0.119816	0.0221675	0.00375	0.00340716	0	0.00561798	0.0015674	0.0138169	0.0022779	0.00349476	0.00255319	0.00121605	0.0104079
DMR_1089	0.881188	0.153846	0.228571	0	0.0196078	0	0.037037	0	0	0	0	0	0	0	0
DMR_1090	0.600877	0.557377	0.192982	0.0939597	0	0.004662	0	0.00465116	0.00881057	0.00446429	0.00219298	0.00204708	0	0.0044164	0.00648056
DMR_1091	0.593985	0.58046	0.17094	0.0248963	0	0.00460829	0.00917431	0.00943396	0	0	0.00326797	0.00125945	0.00327332	0.000869565	0.000993049
DMR_1092	0.946188	0.895	0.267241	0.129032	0	0.0136986	0	0	0.00588235	0.00352113	0.0031746	0.00130548	0.00238095	0	0.000606061
DMR_1093	0.730159	0.629921	0.128713	0.138122	0	0	0.00854701	0	0	0	0	0	0.00197239	0.00105263	0.000859107
DMR_1094	0.0425532	0.402778	0	0	0.00628931	0.00787402	0	0	0.0025974	0.00195312	0.00273823	0.00310559	0	0.0029254	0.00120482
DMR_1095	0.755459	0.746631	0.135747	0.084063	0.00412371	0.00405268	0.00383632	0.00223714	0.00968992	0.00356506	0.00656758	0.000909091	0	0.00199734	0.00781589
DMR_1096	0.913043	0.888889	0.205882	0.103448	0	0	0.00684932	0	0.015625	0.0103093	0.0022805	0.00637755	0.00714286	0.00280505	0.00808898
DMR_1097	0.773585	0.725275	0.131579	0	0	0	0	0.00884956	0.00840336	0.00665557	0.00300752	0.00197044	0	0.000705219	0.00509024
DMR_1098	0.445946	0.418048	0.295154	0.19214	0.00115607	0.00251046	0.00428266	0.00510204	0.00362647	0.0168919	0.00277316	0.00174477	0	0.00181855	0.00226876
DMR_1099	0.901639	0.793103	0.318182	0.111111	0.0105263	0	0	0	0	0	0	0	0	0	0
DMR_1100	0.818182	0.732673	0.16092	0.0191571	0.014881	0	0	0.0208333	0	0.010101	0.00288184	0	0.0225564	0	0.012931
DMR_1101	0.803681	0.865248	0.230088	0.08	0.0152838	0.00478469	0.00502513	0	0	0.0122888	0.00383877	0.00663717	0.00555556	0.00291121	0.0191489
DMR_1102	0.23262	0.282143	0.161538	0.0828877	0.00606061	0.00404449	0.0013947	0	0.0110887	0.0425354	0.00174064	0.00163599	0.000839631	0.00215054	0.00717835
DMR_1103	0.651376	0.572603	0.29078	0.226891	0.016835	0.566879	0.505208	0.375	0.375	0.128205	0.156408	0.174345	0.0875497	0.0630963	0.0866373
DMR_1104	0.688797	0.691275	0.171171	0.0811836	0.00160944	0.00697472	0.00215285	0.00319489	0.000708717	0.00413864	0.0042061	0.00208823	0.000730727	0.00137694	0.00262322
DMR_1105	0.767901	0.754545	0.248869	0.142119	0.00208333	0.00544662	0.00552486	0.00430108	0.00510856	0.00439078	0.000322165	0.00120096	0.00125	0.00111317	0.00610413
DMR_1106	0.833333	0.777108	0.226891	0.090535	0	0	0	0	0.00355872	0	0	0	0.00265252	0.00311526	0
DMR_1107	0.661538	0.707317	0.173913	0	0.0229008	0.166667	0	0	0	0.25	0	0	0	0	0
DMR_1108	0.0671642	0.121339	0	0	0.0020202	0	0	0	0	0	0.00940439	0.00358423	0.00347222	0.0016	0
DMR_1109	0.62963	0.428571	0.16	0.186441	0.0037594	0	0	0.004	0.0568862	0.0209924	0.00209908	0.00237954	0.00160128	0.00444939	0.00833995
DMR_1110	0.835294	0.85	0.351351	0.2	0.00543478	0	0	0	0	0	0	0	0	0	0.0049505
DMR_1111	0.222222	0.315789	0.0136986	0.0144231	0.00361011	0	0.00299401	0	0	0	0.00325128	0.00199601	0.00479042	0	0.00160772
DMR_1112	0.645429	0.615672	0.316176	0.0833333	0.0104603	0.00177305	0	0	0	0.0143062	0.00255102	0.000962464	0.00165563	0.00316256	0.00815661
DMR_1113	0.924242	0.85	0.441176	0.175676	0.00925926	0	0	0	0	0	0	0	0.0217391	0	0.0444444
DMR_1114	0.0474041	0.256684	0.0538922	0.0191388	0.00465839	0.00456621	0.00505051	0.00387597	0	0.0250818	0.00201369	0.00187003	0.00203666	0.00165153	0.00354724
DMR_1115	0.4	0.391534	0.194175	0.0842105	0.00957854	0.00502513	0	0.00628931	0	0.0169051	0.00379507	0.00518135	0.00228833	0.00100503	0.00656716
DMR_1116	0.754808	0.28169	0.172727	0.0927835	0.00618557	0.0138408	0	0.0125786	0.003367	0.00321543	0.0037594	0	0	0	0.00195312
DMR_1117	0.678571	0.564626	0.186869	0.0575816	0.0019861	0.00243309	0	0.00529101	0	0	0	0	0.00185874	0.00138889	0
DMR_1118	0.247492	0.224215	0.0520231	0	0.0036036	0.00208768	0	0	0.00243902	0.0153846	0.00273785	0.00240577	0	0.00128205	0.0234335
DMR_1119	0.853333	0.5	0.3125	0.118644	0	0	0	0	0	0.0574713	0.00377358	0	0	0.00236128	0.00642674
DMR_1120	0.568548	0.414894	0.103627	0.115578	0.00145349	0.0075	0	0	0.00775194	0.0321839	0	0.00172414	0.00410397	0.000623441	0.0171709
DMR_1121	0.580952	0.546012	0.0550459	0.00888889	0	0	0.0151515	0	0	0	0.00213675	0.00209205	0.00381679	0	0.00142248
DMR_1122	0.842105	0.819095	0.275862	0.0360656	0.00954654	0.00362319	0.00362319	0.0097561	0	0.00756144	0.00103413	0.00615385	0.00147493	0.000730994	0.00451722
DMR_1123	0.884615	0.907692	0.12987	0	0	0	0.0149254	0	0.0125	0.0366972	0	0	0	0	0
DMR_1124	0.58209	0.556	0.155738	0.109434	0.00277778	0.00434028	0.00431965	0.00426439	0.0139027	0.0139912	0.00307355	0.00120446	0.00111669	0.0029484	0.00505282
DMR_1125	0.693717	0.64214	0.214286	0.0759804	0.00623701	0.00105932	0	0.00214592	0.00598205	0.0453309	0.00150602	0.00184026	0.00065189	0.00124031	0.00878522
DMR_1126	0.681967	0.694064	0.121076	0.0348837	0.0079602	0.00153022	0.000995025	0.00235849	0.00815419	0.0282548	0.00168856	0.00171611	0.00258665	0.00232808	0.00766782
DMR_1127	0.849885	0.808564	0.276265	0.212389	0.00136054	0.00701754	0	0.00294118	0.00510204	0.0126582	0.00284784	0.00184162	0.00152905	0.00215239	0.00438212
DMR_1128	0.896104	0.888889	0.097561	0	0	0.0103093	0	0	0	0.0813397	0.00292398	0.00455581	0.0033557	0.00243309	0
DMR_1129	0.764706	0.774194	0.269231	0	0.0172414	0.0117647	0	0.0238095	0.00819672	0.0511364	0	0	0	0	0.0445545
DMR_1130	0.756264	0.652819	0.238889	0.138173	0.00319489	0	0	0	0.00149031	0.0047081	0.00197304	0.000388199	0	0.00167001	0.00315687
DMR_1131	0.963636	0.533333	0	0	0	0.0128205	0	0	0.00925926	0.0127389	0.00253807	0.003003	0	0.0021097	0.0159574
DMR_1132	0.0989761	0.120968	0.0175439	0	0	0.0166667	0	0	0	0	0.00160772	0.00221239	0.00289855	0.00535714	0.00110497
DMR_1133	0.645303	0.654773	0.135524	0.0367979	0.00504484	0.004004	0.00163577	0	0.00273973	0.00391738	0.00422601	0.00203597	0.00186846	0.00120817	0.00593398
DMR_1134	0.760417	0.688525	0.25	0.21875	0	0.018018	0	0	0	0.008	0.00423729	0	0	0	0.0021097
DMR_1135	0.754967	0.695946	0.154762	0.026738	0	0.00347222	0.0114504	0.00584795	0.0057971	0.00582524	0.00136612	0.00315956	0.0021322	0.00236967	0.00187441
DMR_1136	0.815445	0.765152	0.263682	0.137405	0.00171331	0.00230061	0.00586756	0.00301659	0.00265252	0.00981547	0.00382969	0.00295494	0.00050813	0.00241206	0.00367937
DMR_1137	0.661538	0.216867	0.142857	0.154472	0	0	0.047619	0	0.0163934	0	0	0	0	0.0128755	0
DMR_1138	0.852845	0.826484	0.194863	0.241431	0.00439367	0.451772	0.425508	0.204272	0.291483	0.402996	0.0871014	0.0770093	0.0317954	0.0301669	0.0318707
DMR_1139	0.689189	0.54386	0.187097	0.0854922	0.00916031	0.0152284	0	0.0103093	0	0.00453515	0.00470588	0.00316957	0.00261097	0.00195503	0.00598444
DMR_1140	0.300683	0.332665	0.0847458	0.037594	0.0046729	0.00240385	0.00107296	0.00210084	0.00512295	0.0102316	0.00213828	0.00167665	0.000465766	0.00149957	0.00444136
DMR_1141	0.85	0.689655	0.125	0.461538	0	0	0	0	0	0	0.0182927	0.0060241	0	0.0588235	0.00934579
DMR_1142	0.44	0.784615	0.0175439	0.0243902	0.0335196	0.565217	0.833333	0.15	0.15625	0.642857	0.272727	0.285714	0	0.0238095	0.12987
DMR_1143	0.708995	0.676259	0.0714286	0.0322581	0	0.0185185	0	0	0	0	0	0	0	0	0
DMR_1144	0.836364	0.820513	0	0	0	0	0	0	0	0	0	0	0	0	0
DMR_1145	0.661017	0.650485	0.084507	0.015873	0.00681431	0.00406504	0.00505051	0	0.00743494	0.025663	0	0	0	0.00560748	0.0153694
DMR_1146	0.631918	0.634078	0.169761	0.10241	0.00341588	0.00178174	0.00152053	0	0.00233863	0.0080591	0.00204267	0.00120611	0.000510725	0.00109131	0.00506958
DMR_1147	0.615572	0.591873	0.156863	0.0864198	0.00507614	0.00521999	0.00200602	0.00182482	0.0028169	0.00700935	0.00348578	0.0019581	0.00145033	0.00179453	0.00317209
DMR_1148	0.886035	0.831349	0.118812	0.054386	0.00736377	0.00394089	0.00364964	0.0102881	0.00222469	0.00524809	0.00281162	0.00395413	0.00128535	0.000712504	0.00678189
DMR_1149	0.638728	0.506173	0.297143	0.186186	0.00292398	0.0030303	0	0	0.00171233	0.00772947	0.000672043	0.00169492	0.00138696	0.000723066	0.0090955
DMR_1150	0	0.785714	0.307692	0.180723	0.00909091	0	0	0	0	0	0.0113636	0	0	0	0
DMR_1151	0.924901	0.794118	0.12766	0.00309598	0	0	0	0	0	0.00385604	0.00152439	0	0	0.000948767	0.000564972
DMR_1152	0.356061	0.324324	0.131148	0.0809969	0.00251256	0.00224215	0	0	0	0.00526316	0.000900901	0	0.00199402	0.00123052	0.00826446
DMR_1153	0.76455	0.7375	0.264463	0.0725552	0.00251256	0.0017331	0	0	0.00199203	0.0105263	0.00121803	0.00121877	0	0.00108284	0.00141777
DMR_1154	0.324138	0.390374	0.0810811	0.0571429	0.00273973	0.00317965	0.00253165	0	0	0.00582242	0.00353357	0.00294985	0.00163934	0.00191816	0.00379427
DMR_1155	0.417722	0.0512821	0	0	0	0	0	0	0	0	0.00699301	0	0	0.00483092	0
DMR_1156	0.630303	0.616438	0.118644	0.382199	0	0	0	0	0.142857	0	0.00425532	0	0	0.00680272	0
DMR_1157	0.261628	0.367742	0.0545455	0	0.00478469	0.0114286	0.00591716	0	0.00621118	0.00737101	0.00314465	0.00252525	0.00369004	0	0.0142349
DMR_1158	0.876543	0.775362	0.142857	0.0991736	0	0.011194	0	0	0	0	0.00512821	0.00220264	0.00253807	0.00125628	0.000705716
DMR_1159	0.535135	0.544681	0.0932203	0	0.00383877	0.00566572	0.00462963	0.00925926	0.0031348	0	0.00196335	0.00197824	0	0.000640615	0.00513084
DMR_1160	0.614878	0.655026	0.15894	0.0504549	0.00681737	0.00386598	0.00218699	0.00226757	0.000929368	0.016677	0.00312012	0.00126602	0.00164474	0.0010603	0.00701382
DMR_1161	0.484227	0.506912	0.2375	0.203514	0.0268139	0.466387	0.527027	0.450758	0.44542	0.228978	0.187024	0.191867	0.140187	0.100121	0.0588452
DMR_1162	0.883162	0.840796	0.30303	0.292308	0.0238095	0.575658	0.535354	0.455696	0.236422	0.133333	0.299415	0.252189	0.165101	0.0854245	0.0123457
DMR_1163	0.922481	0.775862	0.714286	0.369748	0.0148148	0.655172	0.75	0	0.107143	0.0588235	0.461538	0.6	0	0	0
DMR_1164	0.832	0.830986	0.245283	0.154639	0	0	0	0	0	0	0	0	0	0	0
DMR_1165	0.507463	0.539711	0.128463	0.0412655	0.00190476	0.00284091	0.00246002	0	0.0116525	0.00206897	0.000843882	0.00119474	0.00385356	0.000933416	0.000992063
DMR_1166	0.890547	0.904977	0.133929	0.0953947	0.00744879	0.700315	0.675141	0.531792	0.520518	0.697222	0.125253	0.0620525	0.0495627	0.0157767	0.0615702
DMR_1167	0.331754	0.293023	0.0531915	0.0311284	0.0025974	0	0	0	0.00802139	0.00699301	0.00207612	0	0	0.000572082	0.00328542
DMR_1168	0.590491	0.616216	0.213166	0.0895105	0.00980392	0.00596303	0.00424628	0.0040107	0.037703	0.0122324	0.00205634	0.00275966	0.00135685	0.00186955	0.00820152
DMR_1169	0.953191	0.918033	0.311828	0.1341	0	0.00806452	0.0103093	0	0.0238095	0.00617284	0.00179051	0.00234467	0	0.00448029	0
DMR_1170	0.638796	0.585284	0.190789	0.0373563	0.00378788	0.00970874	0	0	0.00377358	0.00151515	0.00265135	0.000893256	0.000865801	0.000399202	0.00166279
DMR_1171	0.518018	0.482558	0.106383	0.015625	0	0.00280899	0	0	0.00498753	0.00921659	0.00291262	0	0	0.000938086	0.00238854
DMR_1172	0.367347	0.463918	0.134615	0.104839	0	0	0	0.0140845	0	0.00420168	0.00221729	0	0	0.00191939	0
DMR_1173	0.8223	0.711429	0.325714	0.0906344	0.00446429	0	0.00194553	0.00403226	0.00393701	0.00906002	0.00204666	0.00272374	0.000740192	0.000705965	0.00339514
DMR_1174	0.577583	0.540976	0.169145	0.0841764	0.00242718	0.00330675	0.00286807	0.00265135	0.00597763	0.00551992	0.00306149	0.00172957	0.00165172	0.00109295	0.00376277
DMR_1175	0.685504	0.680492	0.186544	0.104987	0.00364964	0.001554	0.00204918	0.00189036	0.0314516	0.0107079	0.00221729	0.00175747	0.000460617	0.00141672	0.00405996
DMR_1176	0.66879	0.633333	0.195652	0.136792	0	0	0	0	0	0	0.00323625	0.00336134	0.00297619	0.00119617	0
DMR_1177	0.80303	0.607143	0.05	0	0	0	0.027027	0	0.0192308	0.0185185	0	0	0	0.00934579	0
DMR_1178	0.640957	0.614731	0.0841584	0.054717	0	0.00117096	0.00124533	0.00473934	0.00372439	0.0101881	0.00192926	0.00298112	0.00125786	0.000741473	0.00264106
DMR_1179	0.567944	0.570605	0.1	0.0246914	0.0094162	0	0	0	0.00869565	0.00304878	0.00207182	0.00296033	0.00223214	0.000524384	0.00459418
DMR_1180	0.819333	0.802632	0.443678	0.39011	0.0603829	0.301917	0.379147	0.22549	0.166667	0.153285	0.139785	0.149885	0.104329	0.0448202	0.0449282
DMR_1181	0.866667	0.732558	0.412698	0.517241	0.0277778	0.605263	0.65	0.333333	0.444444	0.117647	0.100683	0.0972763	0.0484848	0.0566893	0.0436681
DMR_1182	0.675258	0.595506	0.183908	0.0625	0.00597015	0.00900901	0.00483092	0	0	0.0123839	0.00653595	0	0	0	0.0137421
DMR_1183	0.177083	0.239482	0.0338983	0.00967742	0	0.00410678	0	0.00315457	0.00380952	0.00617284	0.00499287	0.000628536	0	0.000740741	0.0078219
DMR_1184	0.138211	0.0878788	0.0044843	0	0	0.00390625	0.00401606	0.00546448	0	0.00393701	0.00288517	0.000692042	0.0092688	0.00309789	0.00074239
DMR_1185	0.381295	0.353383	0.0673077	0.0275591	0.00712589	0.00289855	0	0.00746269	0	0.00743494	0.00329598	0.00342231	0	0.00182704	0.00544824
DMR_1186	0.404412	0.415842	0	0.0518519	0.0049505	0	0	0	0.00851064	0.00949367	0.00118483	0	0	0.00343643	0.0235721
DMR_1187	0.574468	0.8125	0.2	0.0638298	0	0	0	0	0	0.0287356	0	0	0	0.00267738	0.00111982
DMR_1188	0.751678	0.351852	0.229508	0.0948905	0	0	0.0143885	0.0111111	0	0	0.0021254	0	0.00234192	0.00126103	0
DMR_1189	0.28	0	0	0	0	0	0	0	0	0	0	0	0	0	0
DMR_1190	0.803279	0.5	0.239437	0.207407	0.0138249	0	0	0	0	0.00666667	0	0	0	0	0.0124224
DMR_1191	0.358025	0.449612	0.209877	0.165644	0.00338983	0	0	0	0	0	0.00439883	0.00189036	0	0	0.00185874
DMR_1192	0.268293	0	0	0.037037	0.00255754	0	0	0	0	0	0.0034662	0	0.00301205	0	0.00387222
DMR_1193	0.675676	0.613636	0.5	0.327586	0.114094	0.65625	0.581395	0.580645	0.649573	0.52349	0.0869565	0.225806	0.352941	0.217949	0.365591
DMR_1194	1	0.931034	0.5	0.552632	0.0631579	0.821429	0.791667	0.821429	0.784314	0.358566	0.363636	0.444444	0.181818	0.305556	0.242424
DMR_1195	0.901135	0.83842	0.465854	0.432933	0.120081	0.567729	0.55914	0.550595	0.429698	0.558621	0.16441	0.14918	0.169683	0.0940489	0.349885
DMR_1196	0.692308	0.681122	0.192982	0.232955	0.00530504	0.403071	0.385621	0.379167	0.380697	0.301775	0.0633785	0.0589166	0.0381538	0.020639	0.016055
DMR_1197	0.595041	0.542751	0.173077	0.0379147	0	0.00234192	0	0	0	0.00434153	0.00273523	0.00148038	0.00136426	0	0.00043611
DMR_1198	0.541667	0.777778	0.245902	0.186047	0	0	0	0	0	0	0	0	0	0	0
DMR_1199	0.705405	0.707317	0.125	0.0295455	0	0.00359712	0.00268097	0.00371747	0.00163666	0.00333704	0.00272777	0.00159109	0.00356718	0.00101885	0.00430571
DMR_1200	0.299814	0.336022	0.107407	0.0390625	0.00917431	0.0080429	0.00341297	0	0.00262467	0.00792602	0.00208768	0.0014782	0	0.00214592	0.00251335
DMR_1201	0.736264	0.688172	0.321429	0.285714	0	0.767677	0.816092	0.466667	0.62963	0	0.428832	0.332645	0.0947368	0.169406	0
DMR_1202	0.943262	0.902655	0.170732	0.123894	0	0	0.0104167	0	0.0131579	0	0.00291545	0	0	0	0.00232019
DMR_1203	0.448148	0.471861	0.0952381	0.0404412	0.00461894	0.00477707	0.00421941	0	0.00172712	0.00531915	0.0013655	0.00271592	0	0.000492611	0.00362027
DMR_1204	0.460641	0.498008	0.182857	0.116564	0.0056101	0.00124844	0.00162338	0.00728155	0.00130378	0.00456919	0.00241838	0.00238474	0.00246609	0.00259235	0.00502513
DMR_1205	0.828829	0.877193	0.238938	0.171315	0	0	0	0	0	0.00961538	0.00147601	0.000983284	0	0.00301659	0.00257998
DMR_1206	0.471831	0.212389	0.16129	0.0441176	0.00480769	0.00662252	0	0	0.0133779	0.109034	0.00327332	0.00446927	0.00410397	0.0016129	0.00602864
DMR_1207	0.972727	0.916667	0.173913	0.0618557	0	0	0	0	0.0416667	0	0.00806452	0	0	0	0
DMR_1208	0.501799	0.524887	0.130435	0.0633803	0.00239521	0.00233236	0.000772201	0	0.0315534	0.00930044	0.00313249	0.00148185	0.00229358	0.00113917	0.00510041
DMR_1209	0.709877	0.646018	0.25	0.141243	0.00961538	0	0.00403226	0	0	0.0182186	0.00408497	0.0011655	0	0.000769823	0.00766284
DMR_1210	0.396938	0.337912	0.126722	0.0538071	0.00801974	0.00279851	0.00101317	0.00221239	0.0041632	0.0100582	0.00266503	0.00107991	0.00210084	0.00115385	0.00963165
DMR_1211	0.794393	0.707865	0.0923077	0.0125786	0	0.0320513	0.0674157	0	0.0070922	0	0.0177384	0.0147059	0.00613497	0.00115473	0
DMR_1212	0.941176	0.80597	0.0740741	0.011236	0	0	0	0	0	0.00515464	0	0.00497512	0	0	0
DMR_1213	0.428571	0.540984	0.0740741	0	0.00704225	0.00943396	0	0	0.00301205	0.0118483	0.00570776	0.00140845	0	0.000733676	0.00253968
DMR_1214	0.298329	0.344221	0.0956938	0.0704225	0.0125874	0.00265957	0.00132979	0	0.00479042	0.0100091	0.00224299	0.00115652	0	0.00136379	0.00516929
DMR_1215	0.86165	0.85119	0.158537	0.0379747	0.00290276	0.00473186	0.00400802	0	0	0.00426894	0.0021645	0.00187882	0.00106383	0.00287121	0.00947712
DMR_1216	0.65873	0.585062	0.222222	0.0642202	0.00252525	0.00230415	0	0.0227273	0	0.00877193	0.00334001	0.00328731	0.00169205	0.00164745	0.00340909
DMR_1217	0.906367	0.900398	0.136842	0.0170455	0.00247525	0	0.00617284	0	0.00465116	0.00465116	0.00114943	0.00115607	0.00162602	0.000870322	0.00821693
DMR_1218	0.890909	0.87027	0.0267857	0	0.00285714	0.00465116	0.00337838	0	0.00214592	0.0119403	0.00310398	0.000715308	0.00240385	0.00169205	0.00490677
DMR_1219	0.401408	0.489978	0.0629371	0.0111111	0.00292398	0.0021645	0	0	0.0032	0.0187553	0.0047259	0.000351617	0.000635324	0.0025	0.00662389
DMR_1220	0.678049	0.716418	0.0892857	0.0394737	0.00934579	0.00815217	0.039039	0.00568182	0.00737101	0.0740741	0.00191693	0.00132802	0.00269906	0.0011422	0.0135659
DMR_1221	0.463252	0.327225	0.12	0.0911063	0.011194	0.00535714	0.00206612	0.0128205	0.0137694	0.013253	0.00151114	0.00043573	0	0.00156495	0.00966584
DMR_1222	0.579365	0.558739	0.150127	0.069697	0.00621118	0.00388161	0.0050923	0.00740741	0.0022604	0.0115962	0.00318918	0.00149056	0.00170184	0.00127535	0.00622051
DMR_1223	0.973214	0.86747	0.40625	0.210938	0	0	0	0	0.00892857	0	0	0.00387597	0	0	0
DMR_1224	0.886228	0.882353	0.255474	0.131907	0.00111607	0.0102828	0.0102639	0.00236407	0.00125945	0.00321802	0.00287829	0	0.00252313	0.00205846	0.00239449
DMR_1225	0.598716	0.601547	0.25	0.211009	0	0.00110619	0.00245399	0.00497512	0.00717213	0.00486618	0.00216763	0.00219238	0.00111919	0.00116036	0.00121581
DMR_1226	0.219828	0.203593	0.0322581	0	0.00890208	0	0	0	0	0	0	0	0	0	0.00237248
DMR_1227	0.831579	0.862069	0.435484	0.296	0.0166667	0	0	0	0	0	0.00869565	0	0	0	0.0103093
DMR_1228	0.472393	0.416667	0.368421	0.132353	0.00621118	0	0	0.0208333	0	0.012987	0.000961538	0.0015456	0	0	0.01
DMR_1229	0.559896	0.572816	0.131868	0.056266	0.0110132	0.00189394	0	0.00353357	0	0.00490196	0.00153767	0.00252525	0.0010395	0.00178253	0.0176944
DMR_1230	0.00409836	0.401042	0.169231	0.0680628	0.00373134	0.00324675	0	0	0	0	0.00413793	0.0015528	0	0.00427716	0.000703235
DMR_1231	0.545455	0	0	0	0.00833333	0	0	0	0	0.0327869	0	0	0	0	0.0223214
DMR_1232	0.357401	0.370833	0.0444444	0	0.00921659	0.004	0	0.00429185	0.02693	0.0100143	0.00108814	0.00234192	0.00544662	0.00246063	0.009342
DMR_1233	0.577093	0.484211	0.211009	0.105023	0	0.00293255	0	0.00684932	0	0	0.00103146	0	0.00231214	0.00113895	0.000577367
DMR_1234	0.683673	0.722628	0.18	0	0.0128205	0.00754717	0	0.00892857	0.00324675	0.00740741	0	0.00273224	0	0.00245098	0.0208955
DMR_1235	0.914286	0.894737	0.209302	0.102041	0.00826446	0	0	0	0	0	0	0	0	0.0111111	0
DMR_1236	0.771277	0.792453	0.205607	0.0666667	0.00311526	0.00266667	0.00325733	0.00505051	0.00240385	0	0.00432526	0.00342857	0	0.00345125	0.000580383
DMR_1237	0.397196	0.410959	0.121212	0.0363436	0.0045977	0.00461361	0.00139179	0	0.00159405	0.00588697	0.00164361	0.00186974	0.000550661	0.00125047	0.00818368
DMR_1238	0.972376	0.913043	0.435185	0.210526	0.00328947	0	0.00201613	0	0.00322581	0.00740741	0.00270636	0.002457	0.000881834	0	0.00461361
DMR_1239	0.82266	0.813397	0.277372	0.113314	0.0021322	0.00666667	0	0.00534759	0.00225734	0.0047619	0.00886263	0.00084246	0	0.000533333	0.00209732
DMR_1240	0.726368	0.741935	0.220183	0.13308	0.00847458	0	0	0	0	0.0234742	0.002457	0.0030722	0	0.00109409	0.00768574
DMR_1241	0.829684	0.7507	0.260504	0.0790021	0	0.00755668	0.00862069	0.004329	0.00398406	0.00157729	0.00404157	0.00272665	0.00105374	0.0015	0.00163399
DMR_1242	0.53252	0.518919	0.227273	0.0627803	0	0.00203252	0.0026738	0	0.00218818	0.00267738	0.00135777	0.00419111	0.00135685	0	0.00131406
DMR_1243	0.714922	0.608696	0.214953	0.0341463	0.0037594	0.00151286	0	0	0.00159744	0.00618812	0.00419874	0.00220361	0.0015625	0.00196002	0.00318269
DMR_1244	0.805556	0.756757	0.12963	0.0114943	0	0	0	0	0.0222222	0.00952381	0.00407332	0.00720721	0.00524934	0.00180505	0
DMR_1245	0.883621	0.837638	0.15	0.0694981	0.0052356	0.0105042	0.00356506	0.00367647	0	0.00913838	0.00220751	0.0022409	0.00219298	0.000597372	0.00373134
DMR_1246	0.571429	0.491349	0.202614	0.0813953	0	0.00568182	0.00167785	0	0.00449102	0.00509338	0.00486066	0.00126422	0.00248963	0.00291864	0.00378366
DMR_1247	0.336777	0.356643	0.0981308	0.037037	0.00280112	0.00771208	0.00304878	0	0.00315956	0.0113529	0.00226477	0.000256739	0.00150678	0.00175968	0.00234827
DMR_1248	0.474194	0.481618	0.112903	0.00282486	0	0	0.00543478	0.00413223	0.0045977	0	0.00128535	0.001554	0.00118343	0.00194932	0
DMR_1249	0.520408	0.488235	0.193878	0.057971	0.00398406	0.003125	0	0	0.00626959	0.0190217	0.0008726	0	0.00571429	0.0027933	0.00952381
DMR_1250	0.677824	0.606061	0.261538	0.0627615	0.00324675	0.008	0.00534759	0	0	0.00315457	0.004	0.00218579	0	0	0.00916784
DMR_1251	0.0595238	0.461538	0.0416667	0.0405405	0.0108108	0.00403226	0.00615385	0	0.00229885	0.0168067	0.00399772	0.000830565	0.00135501	0.0011744	0.0178082
DMR_1252	0.903382	0.87037	0.306452	0.198068	0.0034965	0	0	0.0217391	0	0.00492611	0.00142045	0.00623053	0.00458716	0.00146413	0.00490798
DMR_1253	0.648968	0.678414	0.108434	0.0334262	0.00189753	0.0019084	0	0	0	0.00157978	0.000365497	0.00105374	0	0.00176866	0.000902799
DMR_1254	0.654762	0.635897	0.163462	0.0883721	0.0125313	0	0	0	0	0.0151134	0.00203252	0.00117647	0	0.0031211	0.0177613
DMR_1255	0.966981	0.81761	0.141935	0.023166	0.00680272	0.0041841	0	0	0.0035461	0.0111359	0.00156986	0.0021322	0.00584795	0.00194301	0.00513834
DMR_1256	0.74	0.831461	0.375	0.17284	0	0.0263158	0	0	0	0	0	0	0	0.00543478	0
DMR_1257	0.701923	0.8	0.135135	0.037594	0.00564972	0.00357143	0.010989	0.00621118	0.00395257	0.00414365	0.00459418	0.00308642	0	0	0.000956938
DMR_1258	0.839286	0.784314	0.0454545	0	0.00645161	0	0	0	0	0	0.0168067	0	0	0	0.00416667
DMR_1259	0.637681	0.83871	0.1875	0.268156	0.00851064	0	0	0	0	0.0625	0	0	0	0	0.008
DMR_1260	0.459677	0.551402	0.222222	0.122807	0	0	0	0	0	0	0	0.00254453	0.00675676	0	0
DMR_1261	0.470588	0.296296	0.135135	0.171429	0	0	0	0	0	0	0	0	0	0	0
DMR_1262	0.0153846	0.706897	0.206897	0	0.0115607	0	0	0	0	0.011236	0.0163934	0	0	0	0.00684932
DMR_1263	0.598131	0.568862	0.235294	0.155172	0.00647948	0.00321543	0	0	0	0.00978474	0.000881834	0.00800915	0.00189753	0.00262927	0.00438871
DMR_1264	0.620253	0.837209	0.0114943	0	0.0163043	0	0.0434783	0	0	0.00900901	0	0	0	0	0.0202703
DMR_1265	0.817073	0.898305	0.307692	0	0.00540541	0	0.027027	0	0	0	0	0	0.0238095	0	0.00724638
DMR_1266	0.429038	0.388309	0.115942	0.0716612	0.00255102	0.00456274	0.00290416	0.00343643	0.00734095	0.00716146	0.00429987	0.00170982	0.00146628	0.00152339	0.00585252
DMR_1267	0.818792	0.892655	0.324675	0.103896	0.00643087	0	0.0045045	0	0	0.00283286	0.00302115	0	0	0.000998004	0.00398089
DMR_1268	0.763359	0.782369	0.182796	0.0588235	0.00494438	0.00305344	0.00153374	0.00678733	0.00128041	0.0123675	0.00292154	0.00268456	0.00382409	0.00130293	0.00377264
DMR_1269	0.663507	0.593407	0.1125	0.0434783	0.0114068	0.00280899	0.00295858	0	0	0.00231481	0.000935454	0.00288739	0	0	0
DMR_1270	0.633333	0.609375	0.152284	0.0533333	0.00757576	0	0.00546448	0.00609756	0	0.0028169	0.0052356	0.00473373	0.00147059	0	0.00437318
DMR_1271	0.833333	0.661017	0.259259	0.104167	0	0	0	0	0	0	0.016129	0	0	0	0
DMR_1272	0.00346021	0.139241	0.10101	0.0257353	0.00333333	0.00628931	0	0.00909091	0.0031348	0.00325733	0.00483676	0.00158353	0.0035524	0.00123457	0.0137318
DMR_1273	0.301843	0.378738	0.115942	0.0900322	0.00990099	0.00511945	0	0	0.00269542	0.00762389	0.00235756	0.00398633	0.00262467	0.00174723	0.0145565
DMR_1274	0.348718	0.255937	0.126437	0.0614035	0.00334448	0.00203874	0	0	0.00797267	0.0078455	0.0030426	0.000478927	0.000998004	0.0021978	0.00192555
DMR_1275	0.891892	0.765625	0.342857	0	0.0106383	0	0	0	0	0	0.00293255	0	0	0.00332226	0
DMR_1276	0.606171	0.545455	0.141566	0.0689189	0.00575126	0.00739372	0.00863931	0	0.000833333	0.00786026	0.00382803	0.00198939	0.00175747	0.000779828	0.00345185
DMR_1277	0.0877483	0.1198	0.0521739	0.00319489	0.00648882	0.0028169	0	0.00840336	0	0.00141443	0.00243309	0.00226244	0.00313972	0.00222346	0.00526805
DMR_1278	0.751634	0.728814	0.230337	0.122807	0.00316957	0.00378072	0	0	0.00171821	0.00611621	0.00223839	0.00187383	0.00572519	0.00144231	0.00486066
DMR_1279	0.639456	0.412281	0.265625	0.0969697	0	0	0	0	0	0.00330033	0	0	0	0.00117371	0.0130152
DMR_1280	0.723869	0.647541	0.163934	0.0728571	0.00494234	0.00345423	0.00114679	0.00361664	0.0032077	0.00719748	0.00379267	0.00159847	0.002849	0.00171149	0.00598453
DMR_1281	0.793296	0.647727	0.100671	0	0.00680272	0.00240964	0	0	0.00924214	0.00376884	0.00316206	0.000914077	0.0015015	0.00128535	0.00311688
DMR_1282	0.76	0.767677	0.125	0	0.0185185	0.0333333	0	0	0	0	0	0	0	0.015625	0
DMR_1283	0.666667	0.598131	0.111111	0.0689655	0.00490196	0.00150602	0.00451467	0.00431034	0	0.00309119	0.00420831	0.00276243	0	0.00138313	0.00669269
DMR_1284	0.766423	0.831325	0.328767	0.130769	0.0117647	0	0.025641	0	0	0.0123457	0	0	0	0.00350877	0.0188324
DMR_1285	0.75	0.68543	0.176471	0.0473815	0	0.00543478	0.0150754	0	0.00201207	0.0121951	0.00103878	0.00494827	0.000848176	0.000737191	0.00095511
DMR_1286	0.728155	0.648069	0.326797	0.314943	0.0125	0.462585	0.302521	0.267327	0.333333	0.48855	0.14984	0.129527	0.101906	0.068668	0.121053
DMR_1287	0.90625	0.837838	0.478261	0.56	0.131579	0.625	0.416667	0.5	0.393939	0.05	0.546392	0.469027	0.369231	0.37037	0.361446
DMR_1288	0.967742	0.901235	0.447368	0.333333	0.0526316	0.870968	0.702703	0.421053	0.235294	0.0294118	0	0	0	0	0
DMR_1289	0.595745	0.633333	0.0444444	0	0	0	0	0	0	0	0	0	0	0	0
DMR_1290	0.265487	0	0	0.025974	0	0	0	0	0	0	0	0	0	0	0
DMR_1291	0.763441	0.261364	0.292308	0.167883	0.0503597	0.25	0.122449	0.0909091	0.097561	0.113636	0.16129	0.114213	0.0481928	0.0404984	0.0702703
DMR_1292	0.866667	1	0.666667	0.461538	0	0	0	0	0	0	0.0666667	0.222222	0	0.0784314	0
DMR_1293	0.829545	0.633333	0.235294	0.0583942	0	0	0.00628931	0	0	0.00681818	0.0015361	0.00322061	0	0.00205128	0.0123381
DMR_1294	0.981818	0.489362	0.235294	0.282051	0.00680272	0	0	0	0	0	0.00492611	0	0	0.00617284	0
DMR_1295	0.702532	0.615	0.353846	0.142157	0.00847458	0.00775194	0	0	0.00460829	0.00851789	0.0102828	0.00212766	0.0078125	0.00576923	0.00813008
DMR_1296	0.27933	0.266807	0.0560748	0.0071048	0.00458295	0.0015873	0.00566038	0.00276243	0	0.00517241	0.00118273	0.0034626	0	0.000571102	0.00779865
DMR_1297	0.880682	0.787402	0.3125	0.173469	0	0.00671141	0	0	0.00881057	0.00497512	0.0020284	0.00425532	0	0.00128535	0.0018018
DMR_1298	0.144509	0.41954	0.0568182	0.0146341	0.0245902	0	0	0	0	0.0380952	0	0	0	0	0.0377358
DMR_1299	0.340426	0.28839	0.195266	0.04375	0.00681199	0	0.00609756	0	0	0.00476758	0.00111607	0.00277521	0	0.00179372	0.0040201
DMR_1300	0.782051	0.634921	0.216216	0.15	0	0	0	0	0	0	0	0	0	0	0
DMR_1301	0.751825	0.656716	0.0223881	0.00819672	0	0	0	0	0.00854701	0	0	0.00638978	0	0	0.00118203
DMR_1302	0.653333	0.831683	0.361702	0.320988	0	0	0	0	0	0	0	0	0	0	0
DMR_1303	0.715447	0.462264	0.285714	0.151724	0.00591716	0	0	0	0	0	0	0	0	0	0
DMR_1304	0.331522	0.276923	0.0555556	0.0307692	0	0.00488998	0.0096463	0	0.00285714	0.0326797	0.00498575	0.00263852	0	0	0.00528821
DMR_1305	0.467626	0.428571	0.113636	0.052356	0	0	0.0147059	0.0114943	0	0.00377358	0	0	0	0	0
DMR_1306	0.00641026	0.382114	0.180723	0.0985915	0	0.004329	0	0	0	0.00452489	0.00438596	0	0.0033557	0	0
DMR_1307	0.104738	0.174174	0.0432432	0.010989	0.00766284	0.00398406	0.00536193	0	0	0.00439239	0.00471032	0.00236407	0.00399202	0.0015873	0.0078125
DMR_1308	0.287749	0.349794	0.0533333	0.0520833	0	0	0	0	0	0	0	0.000970874	0.0021322	0	0.00495751
DMR_1309	0.386503	0.25	0.117021	0.0197628	0.00592885	0	0	0	0	0.0162413	0.00170648	0.00154321	0	0.00108342	0.00810185
DMR_1310	0.806452	0.844156	0.448276	0.17	0	0.0181818	0	0	0	0	0	0.00806452	0.00680272	0	0
DMR_1311	0.3991	0.38622	0.158491	0.0749881	0.00243178	0.000479616	0.000997506	0.00277778	0	0.00303951	0.0015111	0.00152827	0.00236295	0.00124426	0.00518066
DMR_1312	0.491985	0.507177	0.348901	0.328571	0.0304709	0.275986	0.308036	0.233871	0.228137	0.212766	0.213205	0.227165	0.159801	0.108869	0.23555
DMR_1313	0.646617	0.597561	0.245283	0.216667	0	0.17284	0.195652	0.172414	0.0945946	0.0769231	0.109155	0.0722222	0.145833	0.0643777	0.0384615
DMR_1314	0.905882	0.869565	0.1875	0	0	0	0	0	0	0	0	0	0	0	0
DMR_1315	0.503597	0.479167	0.121302	0.056338	0.00660066	0.00356718	0.00403769	0	0.016537	0.00911577	0.00244051	0.000670916	0.00228311	0.00226358	0.00917204
DMR_1316	0.672018	0.682464	0.188356	0.162832	0.00441014	0.00551471	0	0.0028169	0.00302115	0.00598802	0.00332717	0.000407332	0.00289352	0.00152022	0.00388769
DMR_1317	0.170213	0.30597	0.060241	0	0	0	0	0	0	0.00454545	0.00628931	0.00149031	0	0	0.000838223
DMR_1318	0.6	0.8	0.1875	0.195122	0	0	0	0	0	0	0	0	0.0136986	0.0042735	0.00411523
DMR_1319	0.288462	0.901408	0.3	0.183333	0	0	0	0	0	0	0	0	0	0	0
DMR_1320	0.726852	0.721649	0.198347	0.129151	0.00472813	0.00454545	0.0209424	0	0	0.0145695	0.00318979	0.00226586	0.00121507	0.00381679	0.00529316
DMR_1321	0.45	0.362745	0.151117	0.0760302	0.00168919	0.00399315	0.000612745	0.00218818	0.00488043	0.0035016	0.00171206	0.00223176	0.0011354	0.00168437	0.00313306
DMR_1322	0.721311	0.539474	0.237288	0.0353982	0	0.025641	0	0	0	0	0	0	0	0.0111732	0
DMR_1323	0.561728	0.537415	0.14	0.0816327	0.00331126	0.00716846	0.00806452	0	0.00377358	0.015544	0.00240385	0.00123916	0.0075188	0	0.0046332
DMR_1324	0.592105	0.747253	0.0625	0.00900901	0.00496278	0	0	0.00512821	0.004329	0.00245399	0.00167785	0	0	0	0.00212917
DMR_1325	0.406475	0.307317	0.0607477	0.0142857	0.00232019	0.00598802	0.000954198	0	0.00658979	0.00432666	0.0021565	0	0	0.000985222	0.00654206
DMR_1326	0.892857	0.833333	0.206897	0.2443	0	0.584906	0.368715	0.357143	0.40942	0.365079	0.266433	0.224609	0.13125	0.0924552	0.104052
DMR_1327	0.894118	0.816777	0.236842	0.172414	0.00367918	0.46861	0.442396	0.230563	0.189616	0.421	0.11847	0.119814	0.0224189	0.017735	0.0337079
DMR_1328	0.83871	0.833333	0	0	0	0	0	0	0	0	0	0	0	0	0.00568182
DMR_1329	0.847239	0.817362	0.227074	0.252108	0.0173348	0.437272	0.391813	0.255708	0.290698	0.477551	0.0750214	0.0748713	0.0320658	0.0316616	0.056134
DMR_1330	0.9	0.906667	0.228571	0.0108696	0	0	0	0	0	0	0	0	0	0	0
DMR_1331	0.854508	0.813765	0.155556	0.0467153	0.00440141	0.00226244	0.00930714	0.00182815	0	0.00478011	0.00137112	0.00178971	0.00403226	0.00268727	0.00328407
DMR_1332	0.728814	0.645161	0.0212766	0.0116279	0	0	0	0	0	0	0.347826	0.287037	0.0304878	0.00357143	0
DMR_1333	0.494786	0.479889	0.268734	0.165787	0.00308071	0.00273598	0.0025641	0.00327332	0.00136986	0.00595681	0.00312565	0.00227618	0.000884564	0.000826617	0.00307569
DMR_1334	0.910714	0.988764	0.129032	0.114943	0.0078125	0	0	0	0	0	0	0	0	0	0
DMR_1335	0.971698	0.919118	0.1	0	0.00840336	0	0	0	0	0.00409836	0.00704225	0	0	0	0.0116279
DMR_1336	0.943396	0.788618	0.275362	0.0650407	0.0172414	0	0.0322581	0	0	0.0238095	0	0	0.02	0	0.0434783
DMR_1337	0.922034	0.933579	0.24359	0.134969	0.00873362	0.0257732	0	0	0.00248139	0.00729927	0.00315856	0.001386	0.00117509	0.000622665	0.00705882
DMR_1338	0.681015	0.610084	0.104213	0.0903614	0.00355872	0.21129	0.192683	0.134185	0.160202	0.295238	0.0462185	0.0291705	0.016815	0.0141073	0.0768961
DMR_1339	0.103093	0.387805	0.0395137	0.0290323	0.00509338	0.140436	0.360656	0.263441	0.167959	0.157895	0.222505	0.285264	0.138346	0.133333	0.164234
DMR_1340	0.730594	0.558824	0.0990991	0.0491803	0	0.0105634	0	0.00740741	0	0.00243902	0.00324675	0.00127389	0.00566572	0	0.0020202
DMR_1341	0.324074	0.612022	0	0	0	0	0	0	0	0	0.00292398	0	0.0028169	0.00214592	0
DMR_1342	0.82069	0.803763	0.190698	0.122004	0.0124309	0	0	0	0.00925926	0.0163636	0.000628931	0.00258398	0	0.00263296	0.0232108
DMR_1343	0.787879	0.541667	0.305556	0.136842	0	0	0	0	0	0	0.00606061	0	0	0	0.00204082
DMR_1344	0.636898	0.653171	0.153518	0.0591017	0.0046589	0.00301205	0.000777605	0.00253165	0.00175644	0.00691892	0.00350562	0.00158361	0.00115359	0.00136327	0.00679524
DMR_1345	0.762431	0.735	0.0694444	0.0334728	0.0211268	0	0.00819672	0	0	0.0138249	0	0	0	0.00381679	0.0149893
DMR_1346	0.204082	0.671233	0.04	0	0	0	0	0	0	0	0	0	0.0238095	0	0
DMR_1347	0.00634921	0.186047	0.03	0.00344828	0	0	0	0	0	0	0.00481928	0.0245902	0.0143885	0.00508906	0
DMR_1348	0.544944	0.592593	0.0735294	0.0169492	0	0.00377358	0	0.00934579	0	0	0.00136426	0.00252525	0	0.00252207	0.00093985
DMR_1349	0.380282	0.427536	0.114286	0.134146	0	0	0	0	0	0	0.000837521	0.00132979	0.00170648	0.00117096	0.000572738
DMR_1350	0.954955	0.901639	0.590909	0.261682	0	0	0	0	0	0	0	0	0	0	0
DMR_1351	0.5	0.546296	0.163934	0.117647	0	0	0.0123457	0	0	0.00584795	0.00213675	0	0.00234192	0.00287908	0.00743746
DMR_1352	0.819672	0.691011	0.0843373	0.037037	0	0	0.0114943	0	0.0140845	0.00485437	0.0125786	0	0.00487805	0.00262467	0.00181488
DMR_1353	0.725	0.949153	0.269231	0.188406	0.0114943	0	0	0	0	0.021978	0.00568182	0	0	0	0.0228571
DMR_1354	0.519417	0.554217	0.0604027	0.0179641	0.00163132	0.00583658	0	0	0.00636943	0.00356295	0.00246204	0.00119904	0	0.00142857	0.000951173
DMR_1355	0.465558	0.513089	0.0901639	0.0718447	0.00426136	0.108844	0.209169	0.0322581	0.0504587	0.0510949	0.0594901	0.0780651	0.00785714	0.00823782	0.0189977
DMR_1356	0.749381	0.74732	0.245922	0.188853	0.00201045	0.00537057	0.00121286	0.00224467	0.00195312	0.00402783	0.00256791	0.00286396	0.00259217	0.000996388	0.00127823
DMR_1357	0.414414	0.5	0.142857	0	0.00343643	0	0	0	0.0126984	0.00347222	0.00235294	0	0	0	0
DMR_1358	0.35426	0.286713	0.2	0.0497512	0.0322581	0.00595238	0	0	0.125806	0.0214286	0.00338819	0.00240964	0.00129032	0.00225098	0.0204332
DMR_1359	0.365344	0.299781	0.138211	0.0701439	0.00717213	0	0.00201613	0	0.00543478	0.01973	0.00292683	0.00100301	0	0.00248963	0.0118443
DMR_1360	0.0782828	0.164751	0.0366972	0.02	0.0102459	0	0.00334448	0	0	0.0180624	0.00496806	0.00107817	0.00248139	0.00149477	0.0128926
DMR_1361	0.162455	0.146809	0.0212766	0.0143149	0.00479846	0.00146951	0	0	0.0024	0.00541761	0.00186761	0.00146413	0.00123839	0.00108155	0.00651097
DMR_1362	0.588785	0.631068	0.0238095	0	0	0.00505051	0	0	0	0	0.00102669	0.0011655	0.00217391	0.00114548	0
DMR_1363	0.755587	0.783178	0.215385	0.0774947	0.00730816	0.00665927	0.00155521	0.00263158	0.00363306	0.0277325	0.00508475	0	0.00159109	0.000884956	0.00577812
DMR_1364	0.387755	0.476987	0.135714	0.0496183	0	0.00588235	0.00621118	0	0.00189753	0.00132979	0.00414938	0.00439754	0	0.00165153	0
DMR_1365	0.821168	0.806818	0.276316	0.207965	0.00542005	0.00487805	0.00477327	0	0	0.00831947	0.00184502	0.00136893	0.00128041	0	0.00048216
DMR_1366	0.506849	0.497738	0.09375	0.044164	0.00862069	0	0	0	0	0.0114504	0.00191939	0.00313152	0.00323625	0.00185644	0.0147059
DMR_1367	0.528302	0.804878	0.233333	0.0428571	0	0	0	0	0	0	0.0344828	0	0	0.0238095	0
DMR_1368	0.42735	0.212121	0.0689655	0	0	0	0	0	0	0	0.0153257	0.00406504	0	0.00961538	0
DMR_1369	0.743421	0.595092	0.195122	0.0493274	0	0	0	0	0	0.0124224	0.0027933	0	0.00684932	0	0.00140647
DMR_1370	0.366197	0.43	0.0495868	0.00358423	0.00325733	0.00442478	0.00207469	0	0.00428266	0.0472765	0.00303767	0.00181159	0	0.000601685	0.00538358
DMR_1371	0.9125	0.793103	0.118421	0.105769	0	0	0	0	0	0	0.0384615	0	0.0344828	0	0
DMR_1372	0.829787	0.0208333	0.0930233	0	0	0	0	0	0	0	0	0	0	0	0.00452489
DMR_1373	0.038961	0.461538	0	0.0185185	0	0	0	0	0	0	0.0333333	0	0	0	0
DMR_1374	0.712963	0.857143	0.0909091	0	0	0	0	0	0	0	0	0.0142857	0	0	0
DMR_1375	0.784314	0.774775	0.126168	0.0470588	0.0019084	0	0.00609756	0.00699301	0.00316456	0	0.00241255	0.00156495	0.0017762	0	0.000858369
DMR_1376	0.00881057	0.376712	0.025	0	0.00617284	0	0	0	0	0.00473934	0.00732218	0.0075188	0	0.000868056	0.0117555
DMR_1377	0.853933	0.696203	0.26087	0.0857143	0.0155039	0.0104167	0	0	0	0	0	0	0.00348432	0.00298507	0.00339559
DMR_1378	0.709452	0.643594	0.326882	0.127389	0.00380228	0.00221729	0.000946074	0.00149701	0.00349895	0.00502054	0.00357629	0.00142828	0.000680967	0.00123196	0.00270235
DMR_1379	0.532967	0.6	0.1625	0.0510204	0.0125	0	0.0041841	0	0.00896861	0.0070922	0.00377358	0	0.00442478	0	0.00926784
DMR_1380	0.823991	0.733931	0.284595	0.149095	0.00184049	0.00275862	0.00168634	0.00342466	0.00125628	0.00280899	0.00580799	0.00121017	0.00165975	0.00121139	0.00706789
DMR_1381	0.89916	0.616667	0.444444	0.290323	0.00609756	0	0	0	0	0	0	0	0	0	0
DMR_1382	0.789062	0.00649351	0	0	0	0.0322581	0	0	0.0227273	0	0.0245902	0	0	0	0
DMR_1383	0.30303	0.267857	0.0851064	0	0	0	0	0	0	0	0	0	0	0	0
DMR_1384	0.602941	0.625	0.458333	0.108108	0	0.0434783	0	0	0	0	0	0	0	0	0
DMR_1385	0.687259	0.680723	0.146067	0.0719424	0.0028551	0.00540784	0.00416171	0.00217865	0.00190204	0.00586814	0.00290225	0.00249338	0.00256082	0.00175285	0.00229518
DMR_1386	0.529101	0.350877	0.125	0.039548	0.0155039	0.00151057	0.00241546	0	0.00342466	0.00973574	0.00307018	0	0.00224467	0.00147348	0.0116592
DMR_1387	0.347126	0.611296	0	0	0.00390117	0.247826	0.470588	0	0	0.0434783	0.0739065	0.13247	0.00163666	0.00117855	0.00355872
DMR_1388	0.0368421	0.30303	0	0	0.0158103	0.00892857	0.0933333	0.0625	0	0.0294118	0.015674	0.0104603	0	0	0.0068306
DMR_1389	0.373016	0.325926	0.135266	0.0770975	0.0111732	0	0	0.0277778	0.0060241	0.0140845	0.00928454	0.00344116	0.00404313	0.0034904	0.0209699
DMR_1390	0.563877	0.569307	0.207101	0.111475	0.00404858	0.00454545	0	0.00729927	0	0.0205011	0.00130039	0.00357782	0	0.00123916	0.00530303
DMR_1391	0.521739	0.340206	0.0555556	0.0164609	0.00239234	0	0.0213904	0	0	0	0.00826446	0	0.00478469	0.00207039	0.00137174
DMR_1392	0.89243	0.783784	0.354067	0.413919	0.126984	0.484211	0.45	0.273684	0.196653	0.539216	0.32325	0.251779	0.198742	0.082713	0.325709
DMR_1393	0.291188	0.263636	0.0873786	0.128289	0.0361011	0.187817	0.113095	0.148936	0.0581395	0.0964912	0.187614	0.141998	0.154839	0.0747077	0.177371
DMR_1394	0.783898	0.779006	0.417763	0.371041	0.0121212	0.425606	0.477679	0.321429	0.3	0.368421	0.194616	0.253344	0.121868	0.113065	0.238189
DMR_1395	0.883055	0.846608	0.485849	0.48622	0.105263	0.133333	0.25	0.0833333	0.0789474	0.384615	0.270045	0.291903	0.140975	0.0898513	0.105042
DMR_1396	0.635417	0.485294	0.176471	0.0641026	0	0	0	0	0	0	0	0	0	0.00176367	0
DMR_1397	0.824561	0.626761	0.0963855	0.0393701	0	0	0	0	0	0.00234192	0.00378788	0.00408998	0	0.00261438	0.00177936
DMR_1398	0.85119	0.853659	0.135593	0.0319149	0.000999001	0.00226757	0.0124224	0	0.00138696	0.00161031	0.00126103	0.000921659	0	0.000439174	0.000839396
DMR_1399	0.408163	0.112903	0.00909091	0	0	0.00543478	0	0	0	0.00214592	0.00229095	0.0012837	0	0.00177148	0.000544959
DMR_1400	0.576087	0.781609	0.08	0	0	0	0	0	0	0	0	0	0	0	0
DMR_1401	0.0384615	0.307018	0.0645161	0.0323887	0.0145985	0	0.00342466	0	0.00323625	0.0118812	0.00322928	0.00282752	0	0.000904977	0.0126219
DMR_1402	0.423497	0.276923	0.154589	0.0724382	0.00691563	0.00466563	0.0013947	0	0	0.0016835	0.00816327	0.00175362	0.00213675	0.00175932	0.00319375
DMR_1403	0.679775	0.282759	0.234043	0.114458	0	0.00542005	0	0	0	0.0100503	0.00273973	0	0	0.00141443	0.00153139
DMR_1404	0.31068	0.238179	0.0681115	0.00166667	0.0024	0.00619579	0.00486224	0.00257732	0.00460829	0.00241935	0.00176189	0.00257566	0.0015544	0.000290698	0.00797307
DMR_1405	0.663333	0.564912	0.246753	0.0250696	0.00543478	0	0.0121212	0	0	0.00470588	0.00442478	0.00214133	0.00167224	0.00173611	0.007109
DMR_1406	0.698565	0.547771	0.283784	0.195266	0	0.00301205	0	0.00719424	0.0120968	0.00560224	0.00222965	0.00137741	0.0026738	0	0
DMR_1407	0.976471	0.833333	0.305556	0.0416667	0.0112994	0.00578035	0	0	0	0.0110193	0	0.0052356	0	0	0.00682594
DMR_1408	0.78022	0.718377	0.140152	0.0686275	0.00743494	0.0057554	0.00124224	0.00389864	0	0.00578871	0.00308008	0.00275609	0	0.000412031	0.00646204
DMR_1409	0.368098	0.350427	0.030303	0.0161663	0.00253165	0.0044843	0.00588235	0	0	0	0.0023753	0.00302115	0.00806452	0.00168634	0.00442968
DMR_1410	0.755906	0.730088	0.072	0.0249221	0.00684932	0.00277008	0.00323625	0.00636943	0	0.00165837	0.00450789	0	0.00153139	0.00126582	0.00972763
DMR_1411	0.926829	0.927928	0.2	0.103226	0.0104167	0	0	0	0	0	0.00434783	0.00628931	0	0.00478469	0.0141343
DMR_1412	0.694118	0.619048	0.196721	0.108108	0.00518135	0.00561798	0	0	0	0.00452489	0.0131148	0.00248756	0.00436681	0	0.0236052
DMR_1413	0.322695	0.262324	0.084507	0.0266876	0.00175285	0.00449775	0.00310078	0	0	0.00455373	0.00414508	0.000894654	0	0.00116982	0.00613497
DMR_1414	0.582915	0.560071	0.206642	0.108029	0.00197239	0.00194175	0.00211864	0.00239234	0.000864304	0.00430769	0.00263505	0.00223214	0.000965717	0.000359131	0.00412466
DMR_1415	0.818898	0.808333	0.217391	0.208	0.00342466	0.016129	0	0	0.0136986	0	0.00718133	0.0019305	0	0	0.0146341
DMR_1416	0.879808	0.784431	0.310606	0.116197	0.0115702	0	0.00980392	0	0	0.0175439	0.00365631	0.00470588	0	0.00121803	0.0289855
DMR_1417	0.690476	0.634783	0.275362	0.248322	0.00478469	0	0	0.012987	0	0	0.00296296	0.00163265	0.00135135	0	0
DMR_1418	0.515152	0.355769	0.152174	0	0.019685	0	0	0	0	0.0221239	0.00669643	0.00155521	0	0.00113895	0.00848564
DMR_1419	0.695793	0.637288	0.290323	0.112637	0.00592885	0.00252525	0.00139082	0.00287356	0.00242424	0.00938478	0.00317544	0.000645369	0.00118343	0.00214707	0.00701459
DMR_1420	0.526786	0.538462	0.348485	0.117647	0	0	0	0	0	0	0	0.00151286	0.00287356	0	0.00125156
DMR_1421	0.442623	0.427083	0.0961538	0.0337838	0	0	0.0208333	0	0	0	0.00354191	0	0	0.00280374	0.0192744
DMR_1422	0.916667	0.95	0.346939	0.342466	0	0	0	0	0.0277778	0	0	0.00704225	0	0	0
DMR_1423	0.466934	0.437346	0.126984	0.0352423	0.0018622	0.00456621	0.00257732	0.00276243	0.00785634	0.00503018	0.00333797	0.00129576	0.000692521	0.00112835	0.00584633
DMR_1424	0.92936	0.871585	0.292929	0.203419	0.00720165	0.0060423	0	0	0	0.00610687	0.00428878	0.00393314	0.00176367	0.000664894	0.00173085
DMR_1425	0.538462	0.57377	0.306452	0.188406	0.00398406	0.00515464	0	0	0.00558659	0.00299401	0.00315457	0.00359712	0	0.00193673	0.00335946
DMR_1426	0.556962	0.671429	0.154762	0.0926641	0.00387597	0	0.00729927	0	0.00421941	0.00401606	0	0.00145349	0	0.0023511	0.00532319
DMR_1427	0.932836	0.915663	0.136364	0.0107527	0.00840336	0.0149254	0	0	0	0.00862069	0.00980392	0	0	0	0.0260417
DMR_1428	0.731278	0.792308	0.237288	0.115741	0.0104987	0.00395257	0.008	0.00934579	0.00485437	0.0121951	0.000919118	0	0.00414938	0	0.0180798
DMR_1429	0.751055	0.763033	0.352941	0.264463	0.00502513	0.395604	0.457143	0.269231	0.115646	0.0188679	0.458515	0.413897	0.343137	0.142857	0.0152091
DMR_1430	0.634146	0.612245	0.0588235	0	0	0.0136986	0	0	0	0	0.00772201	0.00591716	0	0	0
DMR_1431	0.651163	0.774194	0.075	0	0	0.030303	0	0.03125	0	0	0	0.00775194	0	0	0
DMR_1432	0.442478	0.0049505	0.0114943	0	0	0	0.01	0	0	0	0.00516351	0.0020562	0.00451128	0.000640205	0
DMR_1433	0.717949	0.878788	0.148649	0.0222222	0	0	0	0	0	0	0.0114943	0	0	0	0
DMR_1434	0.332781	0.43257	0.141732	0.119497	0.00383142	0.00490196	0	0.002849	0.00842697	0.00772627	0.00332481	0.00219491	0.00193424	0.00117959	0.0034705
DMR_1435	0.645161	0.413043	0.269231	0.33908	0	0	0	0	0	0	0.0125	0	0	0	0.0075188
DMR_1436	0.42394	0.463007	0.265537	0.179426	0.00373832	0.00449102	0.00152672	0	0.00621118	0.0105634	0.00126263	0.00267261	0.00291262	0.00182066	0.0139358
DMR_1437	0.92	0.981481	0.238095	0.275862	0.0121951	0	0	0	0	0.0243902	0	0	0	0	0
DMR_1438	0.725	0.811594	0.183673	0.133603	0.005	0	0	0	0.0285714	0.0113208	0.0021692	0.00215054	0	0	0.00211416
DMR_1439	0.814286	0.666667	0.0930233	0.00746269	0	0	0	0	0	0	0	0	0	0.00862069	0
DMR_1440	0.861314	0.835821	0.193548	0.0181818	0	0	0.0075188	0	0.0052356	0.00442478	0.00108696	0	0.00660066	0.0015949	0.000834725
DMR_1441	0.426987	0.488636	0.21865	0.144465	0.00286944	0.00334448	0.00525762	0	0.0048216	0.190664	0.00290923	0.00103199	0.00113982	0.00162602	0.0128041
DMR_1442	0.965035	0.92517	0.339623	0.12	0	0	0.00429185	0	0	0.0246479	0.00278164	0.00136054	0.00341297	0	0.00621891
DMR_1443	0.541667	0.510917	0.219048	0.047619	0.00299401	0.00297619	0.0033557	0	0	0	0.003544	0.000668449	0.00150602	0	0.00850425
DMR_1444	0.945455	0.89372	0.318182	0.0573477	0	0	0	0	0	0.00386847	0.0029304	0.000884173	0.00171233	0.00217549	0.00134228
DMR_1445	0.42721	0.413253	0.0832025	0.0345125	0.00355661	0.00330579	0.00338219	0	0.0134567	0.00551268	0.00283458	0.00224593	0.00185391	0.00138972	0.00470338
DMR_1446	0.470588	0.478261	0.0888889	0.02	0.011236	0.00578035	0	0	0.00655738	0.0420475	0.00139665	0	0	0.00160514	0.0143003
DMR_1447	0.768	0.683333	0.02	0.0172414	0.0113314	0	0	0	0.015873	0.01	0.0103093	0.00348432	0	0	0.0188679
DMR_1448	0.617978	0.557692	0.157895	0.0165289	0	0.0169492	0	0	0	0	0	0.00584795	0	0	0.00196464
DMR_1449	0.578947	0.368421	0.0625	0	0	0	0	0.25	0	0	0.00558659	0	0	0	0
DMR_1450	0.357576	0.107843	0.0425532	0	0	0	0	0	0	0	0.00404858	0	0	0	0
DMR_1451	0.130573	0.295019	0.015625	0.0102041	0.00202429	0	0	0	0	0.0110294	0.00548948	0.00191755	0	0.00208478	0.00392157
DMR_1452	0.215686	0.47807	0.0106383	0.00325733	0.018018	0.00452489	0.00298507	0	0	0.00326264	0.00617284	0.00286944	0	0	0.00925147
DMR_1453	0.548193	0.659686	0.0864198	0.045	0	0.00754717	0.00425532	0	0	0	0.00147493	0.00294551	0	0.00138122	0
DMR_1454	0.659794	0.939759	0.030303	0	0	0	0	0	0	0	0	0	0.0133333	0.00574713	0
DMR_1455	0.918782	0.859375	0.269565	0.0961538	0	0.0177515	0.00588235	0.0416667	0	0	0.00617284	0.00123916	0	0	0
DMR_1456	0.840782	0.762821	0.191083	0.0782998	0.00130548	0.00324675	0.00226244	0.00383142	0.00152905	0.00550964	0.00310398	0.00074129	0.00122699	0.0013544	0.00274537
DMR_1457	0.516484	0.507853	0.176923	0.0830189	0.002079	0.00131752	0	0.00289855	0.00159744	0.0108206	0.00129088	0.00392157	0.00171674	0.000931099	0.00145085
DMR_1458	0	0.161157	0.158416	0.017316	0	0	0	0	0	0	0.00233463	0.0037037	0.00229885	0.00107181	0.000723066
DMR_1459	0.709205	0.63	0.187023	0.232604	0.00447427	0.144543	0.13468	0.134831	0.298193	0.462766	0.0176568	0.0177846	0.0066719	0.016798	0.0284943
DMR_1460	0.882609	0.883459	0.12844	0.0199336	0.00309598	0.00384615	0.0171821	0	0	0.0126183	0.00445576	0.00121877	0.0025641	0.00151362	0.00765607
DMR_1461	0.655172	0.612245	0.123457	0.00460829	0.00977199	0	0	0	0.00322581	0.015544	0.00133511	0	0	0.000999001	0.0105263
DMR_1462	0.840391	0.844737	0.0883978	0.0663265	0.0101911	0.00414079	0.00723327	0.00409836	0.00180832	0.0136852	0.00840336	0.00281096	0.00164204	0.00210526	0.0071912
DMR_1463	0.422018	0.0673077	0	0.0204082	0.0042735	0	0	0	0.0060241	0	0	0	0.00406504	0.00197628	0
DMR_1464	0.880282	0.425532	0.156863	0.0362319	0	0	0	0	0	0	0	0	0	0	0
DMR_1465	0.813149	0.794595	0.163265	0.131687	0	0.00220751	0.0131579	0.00854701	0	0.00220264	0.00614754	0.00731452	0.00136054	0.000786782	0
DMR_1466	0.780161	0.751969	0.44382	0.384817	0	0	0	0	0	0	0.0136986	0.00191205	0.00276243	0.00398406	0.00744879
DMR_1467	0.646552	0.493724	0.0731707	0	0.00126103	0.00280899	0.00297619	0	0	0.0876424	0.00279851	0.00386473	0	0.0017783	0.00624415
DMR_1468	0.647059	0.670886	0.121951	0.172414	0	0	0	0	0	0	0	0	0	0.00444444	0
DMR_1469	0.76	0.784091	0.207317	0.0732484	0.010929	0	0.00571429	0	0	0.0331126	0.00130039	0.00164745	0.00295858	0.00265957	0.0152284
DMR_1470	0.887324	0.866071	0.288793	0.136307	0.00214133	0.724409	0.802548	0.590909	0.25731	0.00622665	0.406685	0.347382	0.316456	0.100968	0.0041958
DMR_1471	0.830769	0.771959	0.485014	0.344444	0.00521648	0.467249	0.488014	0.465672	0.460253	0.349984	0.149125	0.170572	0.141146	0.101084	0.0160651
DMR_1472	0.824	0.80593	0.386831	0.142857	0.0130653	0.486486	0.477124	0.460208	0.366999	0.346831	0.183562	0.213128	0.176499	0.0695891	0.0258376
DMR_1473	0.836066	0.866667	0.298246	0.00510204	0.0130435	0.659091	0.794872	0.542857	0	0.0143885	0.191781	0.205128	0.0774194	0.00169492	0.0280992
DMR_1474	0.888199	0.875817	0.160714	0.0229008	0.00934579	0.796296	0.696429	0.365385	0.0338983	0	0.603982	0.60218	0.384328	0.0243243	0.0104167
DMR_1475	0.588506	0.635628	0.453608	0.247113	0.00429185	0	0.00361011	0	0.021692	0.00385356	0.00286123	0.000907441	0	0	0.00536993
DMR_1476	0	0.328358	0.0361446	0	0.014218	0	0	0	0	0.0163934	0.0013587	0.00265957	0	0	0.00889454
DMR_1477	0.267516	0.346667	0.0655738	0.027972	0.00615385	0	0	0	0	0.00909091	0.00232288	0.00172117	0.00404858	0	0.0120289
DMR_1478	0.276995	0.272059	0.177966	0.0865385	0.0101351	0	0	0	0.00338983	0.00973236	0.00326797	0	0.00214592	0.00123609	0.0121609
DMR_1479	0.702638	0.720506	0.179012	0.0665468	0.00403587	0.00233281	0.0174002	0.00625978	0.00123762	0.00540176	0.00317712	0.00281195	0.00107239	0.00108319	0.00268312
DMR_1480	0.66055	0.644578	0.128788	0.0603015	0.00340716	0.0204082	0.00714286	0	0.00326797	0.00627615	0.00521135	0.00522952	0.00149254	0.00144648	0.0098464
DMR_1481	0.571782	0.575397	0.2	0.0794521	0.00243309	0.00207469	0	0	0.00226757	0.014433	0.00391389	0.00186567	0	0.000934143	0.0105718
DMR_1482	0.330275	0.289796	0.088	0.0286885	0	0.00813008	0	0.00938967	0	0.001443	0.00298507	0.00259067	0.0026455	0	0
DMR_1483	0.560194	0.526042	0.138365	0.0765358	0.00386399	0.00347826	0	0.00280899	0.00133067	0.00497265	0.00329089	0.00151114	0.00178827	0.00128308	0.00218691
DMR_1484	0.654008	0.644172	0.0692641	0.0137328	0.00409596	0.00769231	0.00246305	0.0113636	0	0.00497159	0.00253165	0.00232558	0	0.00104004	0.00603567
DMR_1485	0.747036	0.653251	0.115578	0.0469083	0.00134771	0.00197628	0.00328947	0	0	0	0.00287947	0.00178891	0.00309917	0.000491159	0.00263939
DMR_1486	0.424028	0.437008	0.103659	0	0.00271003	0.00346021	0.00790514	0.00617284	0	0.00299401	0.00135962	0.000843882	0.00127551	0	0.000678887
DMR_1487	0.547684	0.509804	0.0647482	0.00302115	0.00487013	0.00137363	0.00696864	0.00383142	0.0015873	0.00430293	0.00233427	0.00166021	0.00138504	0.00163577	0.00178508
DMR_1488	0.513514	0.42029	0.0222222	0.0606061	0.00724638	0	0	0	0	0.0215054	0.0217391	0	0	0	0.0491803
DMR_1489	0.164336	0.212928	0.00632911	0	0.0141988	0.00343053	0	0.0101351	0	0.032888	0.00340136	0	0.00332779	0.000810373	0.0170524
DMR_1490	0.649583	0.642527	0.257611	0.0870536	0.00633914	0.00197498	0.000856164	0.00133869	0.00564263	0.0205744	0.00350126	0.000720288	0.00226929	0.00489734	0.00519798
DMR_1491	0.75	0.80625	0.289855	0.127119	0	0.00122549	0.0021097	0.00530504	0	0.00517464	0.00312867	0.00200938	0.00161943	0.000818666	0.00293686
DMR_1492	0.921053	0.902736	0.175966	0.057971	0.00483871	0.0036036	0.00582751	0.00460829	0.00374251	0.0285714	0.0028133	0.00347464	0.00197726	0.00284833	0.00641907
DMR_1493	0.95122	0.875	0.421053	0.504587	0.0961538	0.821429	0.8125	0.529412	0.656566	0.804124	0.221106	0.150376	0.215909	0.159396	0.237885
DMR_1494	0.925	0.818182	0.136364	0.45098	0.0147059	0.75	0.705882	0.692308	0.527273	0.688889	0.237354	0.153153	0.108696	0.110329	0.180822
DMR_1495	0.815603	0.723077	0.546154	0.486559	0.0298507	0.594286	0.534759	0.597561	0.473913	0.634783	0.193517	0.174124	0.128074	0.112654	0.243243
DMR_1496	0.857143	0.78125	0.526316	0.567568	0	0.535714	0.708333	0.631579	0.444444	0.697674	0.171674	0.0965909	0.0814815	0.0419162	0.0664894
DMR_1497	0.767606	0.759887	0.413934	0.387368	0.0324675	0.447876	0.5	0.503356	0.495017	0.516667	0.20899	0.200937	0.132504	0.11465	0.277357
DMR_1498	0.180328	0.626667	0.305882	0.497175	0.0075188	0.0727273	0.0377358	0.0357143	0.0735294	0.0181818	0.0116429	0.00447094	0.00854701	0.00648508	0.0166271
DMR_1499	0.827434	0.776243	0.20082	0.29682	0.0041841	0.384892	0.364444	0.14966	0.208571	0.213439	0.0626377	0.0426304	0.0139706	0.010166	0.0151812
DMR_1500	0.61236	0.354037	0.23913	0.0643777	0	0.00793651	0.00806452	0	0	0	0.00517241	0.00401606	0	0.00131234	0.00129366
DMR_1501	0.0298507	0.313433	0.0444444	0	0	0.00719424	0	0	0.00510204	0.00898204	0.00654308	0	0	0	0.00831025
DMR_1502	0.207547	0.227679	0.0680272	0.0555556	0	0.00877193	0	0	0	0.0117647	0.00372439	0	0	0.00433839	0.00884956
DMR_1503	0.720755	0.674584	0.157718	0.0504065	0.00383877	0.00328407	0	0	0	0.0138203	0.0023753	0.00060423	0	0.000445831	0.00364118
DMR_1504	0.909091	0.892593	0.195833	0.102804	0	0.0127877	0.00554017	0.0041841	0.00169779	0.0157274	0.00606469	0.000762777	0.00110988	0.000957854	0.00185117
DMR_1505	0.620278	0.601064	0.120192	0.0783972	0.00125156	0.00902256	0	0	0.00250941	0.00715746	0.00270179	0.00267977	0.000705219	0.00172861	0.00336296
DMR_1506	0.22	0.43617	0.220339	0.285714	0.011236	0.00628931	0.0102041	0.0344828	0.0149254	0.0297619	0.00458716	0.00287356	0	0.00213447	0.0103093
DMR_1507	0.467593	0.371901	0.037037	0.02	0.00497512	0	0	0	0	0	0.187563	0.160079	0	0.0011236	0.00254453
DMR_1508	0.551181	0.535032	0.110553	0.0393013	0.00255428	0.00309119	0.00181818	0	0.00254453	0.00703125	0.00152905	0.000529101	0.000963391	0.000806127	0.00478469
DMR_1509	0.592466	0.505263	0.152381	0.0616333	0.00487329	0.00505476	0.0021254	0.00161031	0.0177515	0.00280112	0.00370645	0.00224863	0.00149328	0.00123183	0.00155039
DMR_1510	0.11875	0.618557	0.12	0.0465116	0	0	0.015625	0	0	0	0	0	0	0.00217865	0
DMR_1511	0.836066	0.791855	0.194969	0.0325444	0	0.0203252	0	0	0.0030581	0.00419287	0.0023175	0	0	0	0.00153257
DMR_1512	0.667319	0.691689	0.259259	0.064	0.0026178	0.00129702	0.00176056	0	0	0.0273369	0.00145243	0.00304105	0.00094697	0.000748223	0.00783572
DMR_1513	0.568849	0.518229	0.149254	0.0595483	0.009375	0.00771605	0.0019084	0	0.00873362	0.0119792	0.00304692	0.00190597	0.00116686	0	0.00880967
DMR_1514	0.613027	0.709524	0.113402	0.0231884	0.00814664	0.00314465	0	0.00943396	0	0.00359712	0.00360577	0	0	0.00208551	0.00376223
DMR_1515	0.943396	0.910448	0.166667	0	0	0	0	0	0	0	0.00913242	0	0	0	0
DMR_1516	0.787234	0.785714	0.0869565	0	0.0229008	0.0222222	0	0	0	0.025641	0.00510204	0	0	0	0.0317797
DMR_1517	0.545455	0.488095	0.126984	0.0538922	0.0145455	0.0178571	0	0	0	0.0192308	0.00414938	0	0	0	0.00886263
DMR_1518	0.744186	0.109091	0	0	0	0	0	0	0	0	0	0	0.0909091	0	0
DMR_1519	0.486544	0.486611	0.192362	0.0934645	0.00243546	0.00588928	0.00198708	0.000774593	0.000378931	0.00458575	0.00388015	0.0013885	0.00203574	0.000554324	0.00354072
DMR_1520	0.494253	0.0683761	0.0238095	0	0	0.0714286	0	0	0	0	0.0147059	0	0	0	0
DMR_1521	0.421053	0.518072	0.102804	0.036036	0	0	0.016129	0.0263158	0.0126582	0	0.00321027	0.00232019	0.00401606	0.00352734	0
DMR_1522	0.300699	0.28777	0.0555556	0.0769231	0	0.00478469	0	0.00666667	0	0	0.00449775	0.00169492	0	0.0021575	0.00289017
DMR_1523	0.308036	0.338235	0.157025	0.03663	0.00628931	0.004329	0	0	0	0.00764818	0.00205128	0.00104932	0.00183486	0	0.00326087
DMR_1524	0.6125	0	0.107143	0	0.0152672	0	0	0	0.00900901	0.0172414	0.00361011	0.0111111	0	0.00260417	0.0180921
DMR_1525	0.897541	0.880769	0.169231	0.0703518	0.00963855	0.00769231	0	0.00813008	0.00269542	0.0137931	0.00192864	0.00098912	0.0042735	0.000708215	0.0112314
DMR_1526	0.102362	0.154229	0.0390625	0.0427046	0	0	0	0	0	0.0191083	0.00146951	0.000905797	0.00793651	0.000670691	0.00428135
DMR_1527	0.653846	0.54321	0.147929	0.0936073	0.00553506	0.00615385	0	0.0078125	0	0.0116279	0.00166736	0.00109769	0.00303644	0.000825764	0.00671406
DMR_1528	0.909091	0.84058	0.025641	0	0	0	0	0	0	0	0	0	0	0	0
DMR_1529	0.662824	0.629252	0.21164	0.123256	0.00508475	0.00570613	0.00305344	0.014881	0.00374065	0.00783546	0.00359712	0.00102093	0.00198413	0.000390778	0.00157332
DMR_1530	0.783619	0.692416	0.151671	0.0489297	0.00487805	0.00573614	0	0.00206612	0	0.00460299	0.00299501	0.000364166	0	0.00193317	0.00993901
DMR_1531	0.674699	0.657143	0.166667	0.0144928	0.0144578	0	0	0	0	0.0129151	0.00612245	0.00188679	0	0	0.00730594
DMR_1532	0.430288	0.428177	0.147186	0.0473373	0.00614439	0.00653061	0.00393701	0.0017301	0.00294118	0.0153677	0.0021296	0.00267278	0.00263505	0.00144886	0.00788342
DMR_1533	0.800789	0.817949	0.1	0.173716	0.00550964	0.417062	0.414773	0.0888889	0.224335	0.301587	0.0451745	0.031614	0.00284495	0.00671517	0.00899281
DMR_1534	0.870588	0.873239	0.210526	0.0967742	0.0120482	0	0	0	0.0111111	0.0138889	0.00277778	0.00273224	0	0.00309598	0.0117302
DMR_1535	0.360934	0.38477	0.123762	0.0541045	0	0.00266667	0.000962464	0	0.00414938	0.00800356	0.00317041	0.00215866	0.00276434	0.00187216	0.0141358
DMR_1536	0.661692	0.545455	0.126531	0.0826873	0.00439239	0	0.0108401	0.003003	0.00189394	0.00615006	0.00150207	0.000570776	0.00361272	0.00295608	0.0134105
DMR_1537	0.119309	0.0979827	0.0123457	0.00407332	0.00420168	0.00619195	0.00537634	0	0	0.00534759	0.00152284	0.0033195	0	0.00236967	0.0113113
DMR_1538	0.634578	0.025641	0.00552486	0.0191939	0.00235294	0.0097561	0.0124224	0	0	0	0.0135287	0.00419367	0.00722892	0.00182482	0.0034398
DMR_1539	0.403162	0.375691	0.172414	0.131004	0	0.00980392	0.00584795	0.0253165	0.128079	0.198795	0.00601202	0.00168919	0	0.0148038	0.0160321
DMR_1540	0.657895	0.681818	0.0588235	0	0	0	0	0	0	0	0	0	0	0	0
DMR_1541	0.150502	0.176724	0.0510204	0.0185185	0.0085592	0	0	0	0	0.00479233	0.00160514	0.00160514	0	0.00180832	0.0119617
DMR_1542	0.679612	0	0.0416667	0	0	0	0	0	0	0	0	0	0	0	0
DMR_1543	0.559783	0.638158	0.245614	0.0819672	0.00323625	0	0.0222222	0	0	0.0111111	0.00943396	0	0	0	0.00909091
DMR_1544	0.925373	0.894737	0.210526	0.126582	0.00609756	0	0	0	0	0	0	0	0	0	0
DMR_1545	0.679688	0.589286	0.0666667	0.0134228	0	0	0	0.0131579	0	0.0243056	0.00325733	0.00178891	0	0.00146413	0
DMR_1546	0.738095	0.818182	0.444444	0.175676	0	0	0	0	0	0	0	0	0	0	0
DMR_1547	0.938596	0.888268	0.271028	0.0231023	0	0.0178571	0.025641	0	0	0	0	0	0	0	0
DMR_1548	0.190227	0.191033	0.053719	0.0193548	0.00192123	0.00175131	0	0.00414938	0	0.00270758	0.00477454	0.00137552	0	0.000533903	0.00345622
DMR_1549	0.491379	0.461538	0.111111	0.0148148	0	0.0227273	0	0	0	0	0.0103806	0	0.00729927	0	0
DMR_1550	0.401442	0.414706	0.0714286	0.0333333	0.00612557	0.00461681	0.00236686	0.00260417	0.0668081	0.0806743	0.00372173	0.00036245	0	0.00314961	0.00987505
DMR_1551	0.566176	0.694915	0.234783	0.119241	0.0110619	0.00502513	0.00641026	0	0.00350877	0.0135135	0.00532481	0	0	0.00152323	0.00777605
DMR_1552	0.606061	0.580153	0.214286	0.0760234	0	0	0	0	0	0	0	0	0	0	0
DMR_1553	0.810526	0.688172	0.166667	0	0	0	0.0454545	0	0	0	0	0	0	0	0
DMR_1554	0.458716	0.775	0.347222	0.306122	0	0	0	0	0	0	0.00877193	0	0	0	0
DMR_1555	0.803922	0.779736	0.263636	0.0456853	0.0045977	0	0.0150754	0	0	0.00315457	0.00856531	0.00680272	0	0	0.0132979
DMR_1556	0.607973	0.616725	0.21831	0.101351	0.004329	0.00452489	0.00333333	0	0.0467572	0.00216216	0.00558659	0.00231374	0	0.00334308	0.00439883
DMR_1557	0.392308	0.434615	0.0863787	0.010101	0.00563698	0.00346981	0.0021645	0	0.00532623	0.00458926	0.00276243	0.00340384	0.00223714	0.00179856	0.00498624
DMR_1558	0.486486	0.495495	0.322034	0.115854	0.00423729	0	0	0	0	0.0143885	0.00184502	0.00178784	0.00121212	0.000831255	0.0151134
DMR_1559	0.511765	0.467213	0.168831	0.0528634	0.00810811	0	0	0	0	0.00826446	0	0	0.00735294	0	0.00420168
DMR_1560	0.394977	0.225513	0.143519	0.028463	0	0.00144092	0.0015873	0.00946372	0	0.00698603	0.00127932	0.000925069	0.000886525	0.00172786	0.00111857
DMR_1561	0.575972	0.601367	0.135593	0.0223124	0.0015456	0.0036452	0.00515464	0.00259067	0.00140252	0.00797607	0.0032557	0.00104858	0.00238806	0.000311721	0.00434405
DMR_1562	0.921348	0.944444	0.294118	0.13253	0	0	0	0	0	0	0.00628931	0	0	0	0.00446429
DMR_1563	0.573222	0.603175	0.195402	0.13308	0.0035461	0	0	0	0.00250627	0.007109	0.000660502	0	0.00162602	0.0010846	0.00123153
DMR_1564	0.552632	0.0212766	0	0	0.0120482	0	0	0	0	0	0.0185185	0	0	0	0
DMR_1565	0.910194	0.863636	0.391837	0.235849	0.0892857	0.534426	0.608491	0.393333	0.275204	0.534653	0.241775	0.214234	0.114594	0.0829493	0.186069
DMR_1566	0.841584	0.767068	0.0942249	0.0504528	0	0.0131004	0.0276243	0	0.00332226	0	0.00187266	0.00165153	0	0.00262329	0.00364631
DMR_1567	0.716667	0.719243	0.106145	0.093199	0	0.264957	0.246875	0.0971429	0.117962	0.474916	0.0570687	0.0552571	0.00350877	0.00986301	0.0249554
DMR_1568	0.579926	0.486742	0.149826	0.0662651	0.00983607	0.0040568	0	0.00361011	0.00168067	0.00993789	0.00165837	0.00137646	0.00313087	0.00191048	0.0142134
DMR_1569	0.826087	0.673611	0.141975	0.207977	0.0285714	0.0488281	0.0346667	0.00900901	0.0336323	0.113433	0.0152785	0.00985595	0.00510204	0.00295508	0.0211382
DMR_1570	0.459016	0.790698	0.1	0.0357143	0	0	0	0	0	0	0	0.047619	0	0	0
DMR_1571	0.104478	0.557377	0.0333333	0.0136986	0.017094	0	0	0	0	0	0.00347222	0	0	0	0.00630252
DMR_1572	0.857143	0.793651	0.217391	0.125749	0	0.00961538	0.00909091	0	0	0	0.00231481	0.00236407	0.00348432	0	0.00123609
DMR_1573	0.684882	0.681641	0.22093	0.0876369	0.00138889	0.00493421	0	0	0	0.0203837	0.00338983	0.00243309	0.0019305	0.00226501	0.000524934
DMR_1574	0.644638	0.302774	0.152284	0.0485981	0.00412493	0.361354	0.138002	0.156436	0.0702341	0.2909	0.0441444	0.0160214	0.0112994	0.00450741	0.0192897
DMR_1575	0.61039	0.0961538	0.0344828	0	0.0037037	0.172414	0.0625	0	0	0	0.0454545	0.00990099	0	0	0
DMR_1576	0.0224719	0.796296	0.333333	0.15	0.00704225	0.0176991	0	0.0454545	0	0	0.00240385	0.00406504	0	0	0
DMR_1577	0.285714	0.251029	0.113043	0.0189274	0	0.0035461	0.00674157	0	0.00363636	0	0.00198413	0.00129116	0	0.0030015	0.00172533
DMR_1578	0.224599	0.0469799	0.0833333	0	0	0	0	0	0.00367647	0.0126582	0.00698487	0.00316957	0	0.00111732	0.00794552
DMR_1579	0.673077	0.594203	0.25	0.177778	0	0.0416667	0	0	0	0	0	0	0	0	0
DMR_1580	0.919355	0.646259	0.302326	0.107143	0	0	0	0	0	0	0	0	0	0	0
DMR_1581	0.687631	0.635294	0.193966	0.0830619	0.00762195	0.00560224	0.0108303	0.00657895	0.00247525	0.0122549	0.00613695	0.00202593	0.000684932	0.000867553	0.00261324
DMR_1582	0.742609	0.709602	0.114286	0.0540541	0.0013459	0.00256082	0.0016129	0.013986	0.00468019	0	0.00321543	0.000323729	0.000648088	0.00058292	0.000454649
DMR_1583	0.570707	0.492857	0.323944	0.106599	0.00505051	0.00540541	0	0	0	0.00966184	0.0020436	0.00195312	0	0.00134862	0.00831601
DMR_1584	0.682353	0.675862	0.258065	0.0643087	0.00740741	0	0	0	0.004329	0.00573066	0.00177462	0.00179372	0	0.000830565	0.00843882
DMR_1585	0.435644	0.181818	0	0.0243902	0	0.158416	0.111111	0.131579	0.182796	0.367521	0.0409417	0.0171731	0.00879765	0.0275344	0.022619
DMR_1586	0.725191	0.580756	0.151079	0.0278552	0.013267	0.00189036	0.00184843	0.003003	0.00346021	0.0118662	0.000682594	0.0020284	0	0.00368777	0.00827472
DMR_1587	0.964286	0.808824	0.366667	0	0	0	0	0	0	0.0227273	0.00613497	0.00480769	0	0	0.0104895
DMR_1588	0.887931	0.92	0.181818	0.117073	0.00904977	0	0	0	0	0	0.00429185	0	0	0.00275482	0.00512821
DMR_1589	0.599174	0.605882	0.275229	0.0689655	0.0026178	0.00518135	0	0	0.00544959	0.00725953	0.00277008	0.0043573	0.00160256	0.000597372	0.00136116
DMR_1590	0.358974	0.0941176	0.0333333	0.0194175	0	0	0.00675676	0	0	0.00334448	0.0030581	0	0	0.00524934	0
DMR_1591	0.605735	0.590244	0.12069	0.120482	0	0.00255754	0	0	0.0172786	0.00164474	0.0032113	0	0.00137363	0.0011744	0.00289715
DMR_1592	0.584337	0.624242	0.230769	0.104712	0.00742574	0.00471698	0	0	0.00401606	0.008	0.00280374	0.00097371	0	0	0.00666349
DMR_1593	0.831731	0.824561	0.0918367	0.0380623	0	0.5	0.458333	0.03125	0	0.125	0.171355	0.25188	0.0117647	0	0.00438596
DMR_1594	0.816456	0.768657	0.357143	0.359375	0.011583	0.509434	0.493243	0.410256	0.455	0.505263	0.124031	0.135861	0.0809249	0.116029	0.0896309
DMR_1595	0.680851	0.711864	0.105263	0.235294	0	0.54	0.725806	0.354167	0.474227	0.333333	0.259067	0.191964	0.119048	0.0855019	0.100719
DMR_1596	0.212418	0.185841	0.0210526	0.0223325	0.00478469	0	0.00323102	0	0.00190114	0.0176991	0.00281532	0.0020475	0.00164609	0.00139665	0.00779896
DMR_1597	0.438462	0.431034	0.0114943	0.0512821	0.0075188	0.0340909	0.0298507	0.04	0.0352941	0.0185185	0.0309478	0.0159574	0	0	0.015873
DMR_1598	0	0.677083	0.0136986	0.0137931	0	0	0	0	0	0	0	0.00298507	0	0.00203666	0
DMR_1599	0.470714	0.552984	0.0703934	0.0255144	0.00357569	0.00509879	0.00175901	0.00292826	0.00357782	0.00419776	0.00317013	0.00118596	0.0010612	0.000782473	0.00349504
DMR_1600	0.475472	0.477612	0.179724	0.0968379	0	0.00702811	0.00138122	0.00767263	0.0113895	0.00493827	0.00247054	0.0024667	0.00302572	0.00103242	0.00192585
DMR_1601	0.612111	0.600349	0.177215	0.0742638	0	0.00440529	0.00506329	0.00423729	0.00363636	0.0014881	0.00333016	0.000517598	0.00177936	0.00188395	0.00265781
DMR_1602	0.788732	0.847222	0.130435	0.0273973	0	0	0	0	0	0	0	0	0	0	0
DMR_1603	0.51875	0.426667	0.111111	0.0405405	0.00440529	0	0	0	0	0	0.00133156	0.00125156	0.00321543	0	0.00105263
DMR_1604	0.509554	0.5	0.0357143	0.0344828	0.0047619	0.00704225	0	0.0444444	0	0	0.0046875	0.0043956	0	0.00190114	0
DMR_1605	0.844444	0.114286	0	0	0	0	0	0	0	0.012987	0.00458716	0	0	0.00203252	0.0176887
DMR_1606	0.690476	0.59633	0.181818	0.111111	0.00862069	0	0	0	0	0.0208955	0.000789889	0.00391134	0	0.00201005	0.0149925
DMR_1607	0.694118	0.633745	0.305085	0.159544	0.004329	0.0021645	0.00239808	0.0046729	0.00191571	0.00805369	0.00390016	0	0	0.000698324	0.00859753
DMR_1608	0.865546	0.794393	0.214286	0.104895	0.0128755	0	0	0	0	0.00847458	0.0021692	0	0.01	0.00630252	0.0180467
DMR_1609	0.742515	0.805369	0.157895	0.0462963	0.00680272	0.00456621	0	0	0.00390625	0.00273224	0.00331126	0	0.00576369	0	0.00448766
DMR_1610	0.530786	0.480296	0.242424	0.0888889	0.00304878	0.0066778	0.0298211	0	0.0016835	0.00397878	0.00160154	0.00207125	0.00262697	0.00121249	0.00286898
DMR_1611	0.511905	0.48	0.0735294	0.0153846	0	0	0	0	0	0.015873	0.0039604	0	0	0.00578035	0.0168067
DMR_1612	0.745098	0.721805	0.135417	0.0415225	0	0	0	0	0	0	0.00900901	0.00358423	0	0.00115207	0
DMR_1613	0.896907	0.891892	0.292683	0.102941	0	0	0.0211268	0.0277778	0	0	0.00197239	0	0	0.00426743	0.0102041
DMR_1614	0.828125	0.768199	0.201705	0.162437	0.00902708	0.35	0.30137	0.304498	0.295345	0.400231	0.0292413	0.0382644	0.0221053	0.016702	0.0317202
DMR_1615	0.675214	0.0882353	0	0.00729927	0	0	0	0	0	0	0	0	0	0	0
DMR_1616	0.478992	0.433628	0.0540541	0.0308642	0	0	0	0	0	0	0.00425532	0	0	0.00125313	0
DMR_1617	0.634058	0.595833	0.224138	0.181081	0	0.00277008	0	0.0070922	0.0023753	0.00171527	0.000554631	0.00118133	0.00269906	0.00130548	0.00209278
DMR_1618	0.372881	0.408333	0.22314	0.0463576	0.00457666	0.00581395	0	0	0	0.00514801	0.00425683	0.0023753	0	0.00158416	0.00273785
DMR_1619	0.647059	0.557377	0.1875	0	0.0148148	0	0	0	0	0.047619	0	0	0	0	0
DMR_1620	0.566434	0.519737	0.105263	0.0245399	0.00634921	0	0	0.00469484	0.0027248	0.00645995	0.00276625	0.00122549	0.00251889	0.00133156	0.00386698
DMR_1621	0.305623	0.23622	0.0371901	0	0.00285307	0	0	0	0	0.0104167	0.00179641	0.00453074	0.00226244	0.00198675	0.00161421
DMR_1622	0.964286	0.907692	0.305556	0.154762	0	0	0	0	0	0	0	0.0116279	0	0.00462963	0.00308642
DMR_1623	0.323077	0.367647	0.130435	0.05625	0.00322581	0.0058309	0.0042735	0	0.0148515	0.00202429	0.00462963	0	0	0.0010929	0.00751011
DMR_1624	0.677083	0.589474	0.2	0.0622568	0.0096463	0.0114943	0	0	0	0.0135135	0.00382653	0.00165017	0.00343643	0	0.00593723
DMR_1625	0.922872	0.893382	0.491124	0.477083	0.0784314	0.742857	0.672316	0.488189	0.488673	0.53271	0.337828	0.338756	0.25082	0.183649	0.395112
DMR_1626	0.396104	0.264151	0.016129	0	0	0.428571	0.461538	0	0	0	0.114754	0.126923	0.00689655	0.00133333	0.00488998
DMR_1627	0.613734	0.608108	0.317757	0.125	0	0.00408163	0	0.00943396	0.00309598	0.00753769	0.00524476	0	0.00399202	0.00134048	0.00729483
DMR_1628	0.672131	0.586207	0.140351	0.0451613	0.00393701	0.00773694	0	0.00621118	0.0106667	0.00988142	0.00386764	0.00168634	0.00280899	0.00288351	0.0112856
DMR_1629	0.852632	0.824742	0.423077	0.413265	0	0.428571	0.395062	0.123077	0.179688	0	0.207328	0.201068	0.105398	0.0464576	0.0185185
DMR_1630	0.945652	0.854167	0.294118	0.265823	0.00689655	0.00574713	0	0	0	0.00757576	0.00331126	0	0	0.00224215	0.00376884
DMR_1631	0.928571	0.854015	0.126761	0.0577778	0.00254453	0.00379507	0.00236967	0.00473934	0.00157233	0.00551471	0.000855432	0.00104603	0.00199203	0.00259572	0.00164745
DMR_1632	0.777778	0.748971	0.25641	0.0521739	0.00533808	0.00759878	0.00184162	0.00809717	0.00573888	0.0149402	0.00281294	0.00274098	0.00535714	0.00244413	0.00197964
DMR_1633	0.651888	0.637363	0.170984	0.10559	0.000886525	0.00396825	0.0029098	0.00233281	0.00414625	0.0111475	0.00272387	0.00122249	0.00256805	0.00116036	0.0049904
DMR_1634	0.783582	0.775424	0.175182	0.0328767	0.00567376	0.0047619	0	0	0	0.00402414	0.0008	0.00166389	0.00150376	0.000537924	0.00537222
DMR_1635	0.880435	0.910112	0.15873	0.0103093	0	0	0	0	0	0	0	0	0.00299401	0	0.00133333
DMR_1636	0.968944	0.822857	0.350649	0.182648	0.00384615	0	0	0	0.1	0.0115942	0.00369914	0.00214592	0.00254453	0.00170068	0.00534402
DMR_1637	0.856618	0.811538	0.470085	0.142857	0.00291545	0.028777	0	0.0149254	0.00636943	0.0144928	0.0260047	0.00318471	0	0.00101112	0.00654308
DMR_1638	0.367816	0.281768	0.195876	0	0	0	0	0	0	0.0034965	0.0026738	0.00300752	0	0.00163934	0
DMR_1639	0.792208	0.829545	0.0243902	0	0	0	0	0.142857	0	0	0.00952381	0.00826446	0	0	0
DMR_1640	0.641026	0.57047	0.0704225	0	0.003861	0.011236	0.0037594	0	0	0.00217391	0.00108932	0.00246609	0	0	0.0017301
DMR_1641	0.801724	0.607143	0.0677966	0.0166667	0	0.00684932	0	0	0	0.00526316	0.00777202	0.0021692	0	0.00159744	0.006
DMR_1642	0.34507	0.339683	0.151515	0.0156951	0	0.00342466	0	0	0.00374532	0	0.00750144	0.00249377	0.00133869	0.000635324	0.000493827
DMR_1643	0.482428	0.461538	0.293413	0.090379	0.003663	0.00333333	0	0	0	0.004	0	0.00175439	0	0.0028463	0.00348918
DMR_1644	0.428571	0.583333	0.102564	0.0618557	0.00900901	0.00510204	0	0	0	0.015674	0.00134409	0	0.00294985	0.00239521	0.0189573
DMR_1645	0.883721	0.87069	0.166667	0.126316	0	0	0.00980392	0	0.00555556	0.0124481	0.00296736	0	0.0021097	0.00100301	0.000769231
DMR_1646	0.925926	0.78481	0.0810811	0.0747664	0.0215054	0	0	0	0.00854701	0.0340909	0	0	0	0	0.0251678
DMR_1647	0.197613	0.101777	0.052459	0.00855746	0.00287356	0.00529661	0.00397351	0	0.00220022	0.00571837	0.00411886	0.00108853	0.0013708	0.00277469	0.00449871
DMR_1648	0.602041	0.484211	0.0196078	0	0.00578035	0.00835655	0.00292398	0	0	0.0085034	0.00328138	0.000804505	0	0.00115741	0.0135135
DMR_1649	0.636364	0.698925	0.153846	0	0	0	0	0.0111111	0.00632911	0	0	0.00218818	0.00246305	0.0015528	0.00109409
DMR_1650	0.567961	0.602564	0.147436	0.0485437	0.00479616	0.00431034	0	0	0.00478469	0.0206897	0.0065184	0.00105708	0.0025729	0.00129758	0.0106904
DMR_1651	0.824691	0.749425	0.358108	0.259511	0.00660793	0.486441	0.523333	0.448357	0.485902	0.629189	0.0754766	0.086386	0.0571202	0.0759729	0.130887
DMR_1652	0.108333	0.127451	0.00869565	0.0792952	0	0	0	0	0.0116279	0.0175439	0.00490798	0.00257069	0	0.00125313	0.00110254
DMR_1653	0.82	0.8	0.272727	0.0175439	0.04	0.0434783	0	0	0	0.027027	0.0625	0.0555556	0	0	0.0408163
DMR_1654	0.482051	0.535714	0.104	0.114286	0.0239651	0.0100503	0.00534759	0	0	0.0164948	0.00486224	0.00296296	0.00502513	0.00291121	0.0330789
DMR_1655	0.980769	0.914894	0.304348	0.142857	0	0	0	0	0	0	0	0	0	0	0
DMR_1656	0.409396	0.428571	0.15	0.03	0	0.0106383	0	0	0	0	0.00524476	0	0	0	0.00129366
DMR_1657	0.692308	0	0.0344828	0	0	0	0	0	0	0	0	0.0078125	0	0	0
DMR_1658	0.805556	0.682759	0.137931	0.2375	0	0	0	0	0	0	0.00854701	0	0	0	0.00416667
DMR_1659	0.438692	0.57037	0.104396	0.0100402	0.00642398	0	0.00416667	0	0.00576701	0.00737379	0.00473093	0.00316706	0.00398936	0	0.00832517
DMR_1660	0.639344	0.532468	0.210526	0.0814815	0	0	0	0	0	0	0.00387597	0	0	0	0
DMR_1661	0.933333	0.546875	0.210526	0.326087	0.00568182	0	0.04	0	0	0	0	0.0131579	0	0	0.00454545
DMR_1662	0.371812	0.415781	0.0721649	0.0515917	0.00933126	0.00802568	0.00346021	0	0.00145349	0.00681818	0.00364409	0.00169837	0.00174115	0.000797448	0.0106842
DMR_1663	0.925714	0.884892	0.144928	0.0598086	0.00697674	0.747126	0.635135	0.0945946	0.00917431	0.00917431	0.259169	0.217544	0.0387324	0.00885936	0.0106383
DMR_1664	0.583643	0.570776	0.176056	0.0488506	0.0021097	0.00490196	0	0.00793651	0.00367647	0	0	0.00155039	0.00218341	0	0.0015163
DMR_1665	0.653846	0.242424	0.0892857	0.0769231	0	0	0	0	0.0357143	0	0	0	0	0.0625	0
DMR_1666	0.198653	0.164474	0.0629371	0.0102389	0.00422833	0.00534045	0.00517464	0.00277778	0.0013986	0.00990917	0.00970149	0.00161551	0.0016835	0.00225904	0.0122087
DMR_1667	0.846154	0.727273	0.176471	0.0366972	0	0	0	0	0	0	0.0025641	0	0	0	0
DMR_1668	0.0967742	0.671429	0.166667	0	0	0.0196078	0	0	0	0	0.0114943	0	0	0	0
DMR_1669	0.601852	0.240602	0	0	0	0	0	0	0.0149254	0.00900901	0	0.00423729	0	0	0.00539084
DMR_1670	0.358025	0.302521	0.106796	0.0485934	0	0.000923361	0.0036855	0.00222222	0.00568828	0.00438212	0.00238308	0	0.00143164	0.00109529	0.00244831
DMR_1671	0.585952	0.533708	0.163333	0.0688337	0.00364964	0	0.00436681	0.00287356	0.00148148	0.0116402	0.000791766	0.00188442	0	0.000879507	0.00798838
DMR_1672	0.162338	0.0968858	0.0175439	0.00333333	0	0	0	0	0	0	0.00155039	0	0	0	0.000976562
DMR_1673	0.377155	0.236025	0.05	0.00461894	0.0032	0	0	0	0.00581395	0	0.000773395	0.00232558	0	0.0026738	0.00215054
DMR_1674	0.460123	0.142157	0.128571	0.06875	0	0.0306122	0	0	0	0	0.0204082	0	0	0.00293255	0
DMR_1675	0.909091	0.843137	0.122222	0	0	0	0	0	0	0	0.00502513	0.00526316	0	0	0
DMR_1676	0.743421	0.614035	0.178571	0.0373134	0	0	0.00877193	0	0	0	0.00298954	0.00534759	0	0.00337838	0
DMR_1677	0.848485	0.7	0.409091	0.263736	0	0	0	0	0	0	0	0	0.025	0	0
DMR_1678	0.739583	0.735849	0.257143	0.166667	0.00609756	0	0	0	0	0	0	0.0277778	0	0	0
DMR_1679	0.865169	0.87931	0.0869565	0	0	0.0135135	0	0	0.01	0	0	0	0	0	0.00319489
DMR_1680	0.721805	0.700855	0.147541	0	0	0	0	0	0	0.00684932	0.00309598	0	0	0	0.0147783
DMR_1681	0.689922	0.652561	0.157088	0.0980036	0.00207684	0.00176991	0	0.00371747	0.00504202	0.00386847	0.00178971	0.000996016	0.00410256	0	0.00520562
DMR_1682	0.322061	0.376361	0.156695	0.0343407	0.00421941	0.00377358	0	0.00496278	0.00118343	0.00775194	0.00328515	0.00104785	0.00122399	0.00128824	0.00843608
DMR_1683	0.626016	0.722222	0.195122	0.158416	0	0	0	0.142857	0.0588235	0	0.0078125	0.00699301	0.0116279	0.0106383	0
DMR_1684	0.907407	0.264706	0.210526	0.104167	0	0	0	0	0	0	0	0	0.0571429	0	0
DMR_1685	0.9375	0.916667	0.166667	0.015873	0	0.111111	0	0	0	0	0	0	0	0	0
DMR_1686	0.562249	0.530726	0.211538	0.0135135	0.00238663	0.00232558	0.00246305	0	0.00555556	0.00465116	0.00296004	0.0031348	0.00236967	0.00116414	0.0035517
DMR_1687	0.650546	0.647525	0.105572	0.113569	0.00232019	0.234646	0.302714	0.232558	0.242009	0.351801	0.107661	0.112377	0.0686579	0.0578496	0.0419417
DMR_1688	0.52349	0.607843	0.126582	0.005	0.00686499	0.00340716	0.00204082	0.00363636	0.0014881	0.0176263	0.00521105	0.00190114	0.00339367	0.00190476	0.00424628
DMR_1689	0.573529	0.55665	0.294118	0.114068	0.00554017	0.00327869	0.003367	0	0	0	0.00311769	0.0030581	0.00200401	0.000708215	0.00411946
DMR_1690	0.220217	0.226519	0.0188679	0.00913242	0	0.00404858	0.00363636	0	0	0.00414938	0.0025974	0	0.00174216	0	0.002079
DMR_1691	0.530387	0.565574	0.148649	0.0493827	0	0	0	0	0.011236	0	0.00131062	0.00196078	0	0.0058309	0
DMR_1692	0.294964	0.517857	0.0784314	0	0.00858369	0	0	0	0	0.0278638	0.00342466	0.00111857	0	0.000808407	0.00484094
DMR_1693	0.286082	0.38601	0.0535714	0.0162037	0.00302115	0.00211864	0	0	0.00571429	0.0027027	0.00255102	0.00114767	0	0.00175623	0.00160858
DMR_1694	0.23956	0.27154	0.0440529	0.0124481	0.00277393	0.00468019	0.00513699	0	0.0014771	0.00363636	0.00340861	0.00156169	0.000819001	0.000842105	0.00388889
DMR_1695	0.764873	0.749068	0.187747	0.0427807	0.0041841	0.00225734	0.00315457	0	0.00111669	0.00585437	0.00252207	0.00113792	0.00075815	0.000679694	0.00145215
DMR_1696	0.707124	0.739623	0.0578512	0	0.0223464	0.0194175	0.025974	0	0	0.0227273	0.00568828	0.00399202	0	0.00128866	0.0070922
DMR_1697	0.848936	0.869806	0.282799	0.234828	0.00148148	0.495208	0.374046	0.275304	0.230118	0.00808081	0.0983607	0.0601266	0.0977723	0.0576307	0.00128452
DMR_1698	0.418182	0.0590909	0	0.00540541	0	0	0.0134228	0	0	0.0125628	0	0.00185701	0.00307692	0	0.0042735
DMR_1699	0.731884	0.705224	0.114943	0.0322581	0.00795229	0.00320513	0.00325733	0	0.00262467	0.00626305	0.0025974	0.00123305	0	0.000984252	0.0124514
DMR_1700	0.173913	0.26087	0.0344828	0	0.00440529	0.00561798	0	0	0	0.00471698	0.00292826	0.00208768	0	0.00215054	0.00746269
DMR_1701	0.199438	0.257143	0	0.0165289	0.00240385	0.00289017	0	0	0	0.00134048	0.00176056	0.00134228	0.00222717	0.0029985	0.00151976
DMR_1702	0.623932	0.666667	0.177778	0	0.00434783	0.00276243	0	0.0114943	0	0.00254453	0.00173913	0.000923361	0.0036036	0.00138026	0.00298842
DMR_1703	0.829787	0.765217	0.134615	0.0723404	0	0.00537634	0	0	0	0	0	0.00757576	0	0	0
DMR_1704	0.938144	0.867347	0.2	0.080292	0	0	0.00421941	0	0	0.00569801	0.00464396	0.00261438	0.00302115	0	0.000992063
DMR_1705	0.872093	0.809524	0.25	0.196429	0	0.0176678	0	0.0104167	0.00314465	0.032345	0.00681199	0.00297619	0	0.00240096	0
DMR_1706	0.531646	0.524184	0.13363	0.0428016	0.0031348	0.00864055	0.00180941	0.00248139	0.00328767	0.0102002	0.00242162	0.00210116	0.00062422	0.000800213	0.00489657
DMR_1707	0.408081	0.407407	0.0607477	0.0175781	0	0.00470588	0.00340136	0	0.0011274	0.000904977	0.00241093	0.00118671	0.00206044	0.000264061	0.000445931
DMR_1708	0.409524	0.473118	0.0333333	0.0104167	0	0.00735294	0	0	0	0.0102249	0.00210526	0.00389105	0	0.00189036	0
DMR_1709	0.52439	0.363636	0.121951	0.190476	0	0	0	0	0.0666667	0	0	0	0	0	0
DMR_1710	0.42446	0.191489	0.176471	0.0137931	0	0.00431034	0	0	0	0.0058651	0.00650407	0.00262467	0	0.00311526	0.00356718
DMR_1711	0.863813	0.83153	0.234043	0.0811765	0.00124766	0.000798085	0.00180343	0.00545455	0.000777605	0.00564289	0.0031235	0.00130787	0.0010661	0.00069979	0.00265809
DMR_1712	0.630108	0.633333	0.135204	0.0438596	0	0.00221361	0.001002	0	0.0134702	0.00277778	0.00252008	0.00160729	0.00159617	0.00139252	0.00191728
DMR_1713	0.885496	0.770833	0.2	0.195489	0.0111111	0	0	0.0227273	0	0.0165289	0.00353357	0.00938967	0	0	0.00257069
DMR_1714	0.636888	0.6	0.193548	0.0616883	0	0	0.00543478	0	0.00287356	0.0017301	0.00466926	0.00398406	0.0015083	0.000938086	0.00129032
DMR_1715	0.721519	0.391304	0.303571	0.365079	0	0	0.00699301	0	0.0205128	0	0.00161812	0.00265957	0	0.00181488	0
DMR_1716	0.558685	0.671053	0.173913	0.00552486	0.0057971	0	0	0	0.0027933	0	0.00311526	0.000862813	0	0.00206044	0.00117371
DMR_1717	0.86645	0.828326	0.103448	0.00967742	0	0	0	0	0.00191205	0.00641849	0.00215401	0.00276625	0.00163666	0	0.00179372
DMR_1718	0.869732	0.757991	0.124224	0.0596206	0.00296296	0.00308642	0	0	0	0.00739827	0.00977517	0.00226244	0	0.00141543	0.0106202
DMR_1719	0.488281	0.544444	0.0508475	0.0189873	0.00170648	0	0.00925926	0	0	0.00287356	0	0	0	0	0
DMR_1720	0.841004	0.793651	0.358025	0.17561	0	0.08	0.04	0	0	0	0.0516129	0.0271903	0.00480769	0	0
DMR_1721	0.472973	0.688889	0.08	0	0	0	0	0	0.05	0.0486486	0.00718133	0	0	0.00197239	0.00993677
DMR_1722	0.848485	0.826087	0.20603	0.0242588	0.00152439	0.00203666	0.00278552	0.00446429	0	0.00410959	0.00526064	0.00246305	0	0.00187032	0.00626714
DMR_1723	0.633898	0.613475	0.159664	0.0306748	0.00184162	0.0030581	0	0.00862069	0.00268097	0	0.00213828	0.00224888	0	0	0
DMR_1724	0.762887	0.646707	0.217822	0.153846	0.00630915	0.539326	0.563218	0.22807	0.232258	0.0215827	0.416503	0.405345	0.25969	0.135135	0.00759494
DMR_1725	0.310096	0.307143	0.00440529	0.0078534	0.004914	0.002457	0.00230947	0.00881057	0.00729927	0.00979653	0.00450045	0.000948767	0	0.000862069	0.00657132
DMR_1726	0.27027	0.326848	0.0472441	0.032	0.00224215	0.00218341	0	0.0077821	0	0.0200236	0.00218659	0.00224215	0.00123762	0.00135685	0.000406339
DMR_1727	0.826923	0.790123	0.0338983	0	0	0	0	0	0	0	0	0	0	0	0.005
DMR_1728	0.880342	0.867769	0.0526316	0.0204082	0	0	0	0	0	0	0	0	0	0	0
DMR_1729	0.732394	0.525424	0.153846	0.0641026	0.00558659	0	0	0	0	0	0	0	0	0	0
DMR_1730	0.405063	0.312217	0.0714286	0.0248227	0.0106007	0.00510204	0	0	0	0.00552486	0.00364299	0.0011274	0	0.000971817	0.0106952
DMR_1731	0.866667	0.0338983	0.0144928	0	0	0.933333	0.0833333	0	0	0	0.933333	0.0833333	0	0	0
DMR_1732	0.413669	0.339506	0.105085	0.10608	0	0	0.00240964	0	0.00318471	0.00448833	0.00301432	0.000928936	0.00221729	0.00251256	0.00130435
DMR_1733	0.585938	0.356725	0.234783	0.09375	0.00696056	0	0	0	0	0.0124224	0.00245098	0.0046225	0	0.00344037	0.00548589
DMR_1734	0.577778	0.655462	0.0921053	0.0141844	0	0	0.00740741	0.0108696	0	0	0	0.00190114	0	0.00174825	0.00373599
DMR_1735	0.636364	0.644518	0.0904762	0.00992908	0.00130378	0.61204	0.587678	0.323529	0.0468384	0.00206612	0.193154	0.201529	0.0839216	0.0114571	0.000515198
DMR_1736	0.786096	0.792453	0.228426	0.0720562	0.00574713	0.466019	0.533569	0.338983	0.222944	0.202797	0.163199	0.175948	0.113119	0.0493043	0.145667
DMR_1737	0.565217	0.777778	0.1	0.0138889	0	0	0	0	0	0	0.0102041	0	0	0	0
DMR_1738	0.475524	0.437288	0.0408163	0.0111607	0.00740741	0.00122249	0.00606061	0	0.00128205	0.00357462	0.00122399	0.00174764	0	0.00257898	0.00689825
DMR_1739	0.886792	0.27027	0.0740741	0.0163934	0	0	0	0	0	0	0	0	0.0555556	0	0
DMR_1740	0.61157	0.555556	0.131579	0	0.00483092	0	0.0121951	0	0	0.00823045	0.00192308	0.0075188	0	0.0016835	0.00405405
DMR_1741	0.744624	0.710487	0.18732	0.0531453	0.00270027	0.0015528	0.00254777	0.00248139	0.00274348	0.00433925	0.00249723	0.0010644	0.000345185	0.00130753	0.00411224
DMR_1742	0.941176	0.909091	0.0625	0	0.00803213	0	0	0.0243902	0	0.00643087	0.00236128	0.00584795	0.00361011	0	0.00285442
DMR_1743	0.0494505	0.344371	0.0128205	0	0.00440529	0.00647948	0.00240964	0	0	0.00486224	0.00295421	0.00235294	0	0.00217077	0.00249688
DMR_1744	0.677188	0.59253	0.144772	0.0667476	0.00225394	0.00172563	0.00104275	0.00167785	0.00764526	0.00447984	0.00671141	0.00108186	0.00247372	0.00257658	0.00590842
DMR_1745	0.634338	0.583072	0.131313	0.0479666	0.00302847	0.00184502	0.00296736	0.005	0.00223589	0.00631439	0.00319489	0.00358503	0.00228397	0.00115512	0.00254256
DMR_1746	0.516469	0.557724	0.133333	0.0390995	0.00273224	0.00175439	0.000985222	0.00185185	0.00226244	0.00854701	0.00422734	0.00336511	0	0.000656886	0.00278674
DMR_1747	0.753918	0.792208	0.283388	0.129917	0.00318269	0.00404391	0.00133958	0.00605327	0.012987	0.0115207	0.00412294	0.0014881	0.00303951	0.00231196	0.00533521
DMR_1748	0	0.844828	0.0555556	0	0.0205479	0	0	0	0	0.0166667	0	0.02	0	0	0
DMR_1749	0.902174	0.846154	0.232143	0.0833333	0	0.00775194	0	0	0.00793651	0.00630915	0.00369822	0	0	0	0.00680693
DMR_1750	0.753846	0.787879	0.142857	0.0671141	0	0	0	0	0.0117647	0.0131579	0	0	0	0.00241546	0
DMR_1751	0.481375	0.400697	0.0820513	0.0148883	0.00454545	0.00437637	0.00478469	0	0	0.0023015	0.00181736	0.00251762	0.00230769	0.000778513	0.00631001
DMR_1752	0.247664	0.3375	0.25	0.124444	0	0.00550964	0.00327869	0	0	0	0.0046729	0.00317209	0	0.00199203	0.000614628
DMR_1753	0.615108	0.456989	0.215385	0.108014	0.00238095	0	0.00364964	0.00641026	0.0049505	0.0128755	0.00299222	0	0.0013624	0	0.00778968
DMR_1754	0.819495	0.69338	0.0299401	0.00361011	0	0.467836	0.433155	0.0285714	0	0.141176	0.323944	0.267477	0.0133333	0	0.0120968
DMR_1755	0.831325	0.92	0.326087	0	0	0	0	0	0.0172414	0	0	0	0	0	0
DMR_1756	0.629758	0.648089	0.110738	0.0175202	0.00578453	0.0104849	0.004914	0	0	0.0108959	0.00554273	0.00334588	0.00186047	0.00109091	0.00784857
DMR_1757	0.904348	0.902174	0.169811	0.0232558	0	0.00704225	0	0	0	0.00353357	0.00746269	0	0.00869565	0.00310559	0
DMR_1758	0.47561	0.5	0.123288	0.00657895	0.00359712	0	0	0	0	0.00277778	0.00567376	0	0	0	0.0109671
DMR_1759	0.82963	0.8125	0.358209	0.039604	0.0153846	0	0	0	0.025641	0.0128205	0	0	0	0	0.0104167
DMR_1760	0.637717	0.673516	0.212121	0.0910853	0.00636943	0.0026738	0.00286533	0.00457666	0	0.0161765	0.00310881	0.000748503	0.00116414	0.000606796	0.00628386
DMR_1761	0.492958	0.149425	0.125	0.0969163	0.00332226	0.00562852	0.0045977	0.00719424	0.00859107	0.00966851	0.00572917	0.00342231	0.00204499	0.00144998	0.00774878
DMR_1762	0.734104	0.679537	0.192857	0.0829493	0	0.00675676	0.0052356	0.01	0	0	0.00111982	0.000765111	0	0.00282752	0.00116212
DMR_1763	0.743316	0.807471	0.325893	0.176349	0.00783875	0	0.00589391	0.00310559	0.00315956	0.00540054	0.00387297	0	0.00276243	0.0013132	0.00433412
DMR_1764	0.871369	0.834286	0.130081	0.0313901	0	0.274074	0.20354	0.0875	0.0530973	0.0194175	0.266145	0.196126	0.014652	0.0112755	0.00932836
DMR_1765	0.22561	0.176471	0.0697674	0.0188679	0	0	0	0.027027	0	0	0	0	0	0	0
DMR_1766	0.565315	0.576819	0.175879	0.0492611	0.00562588	0.00603865	0	0	0.00970874	0.00731113	0.00384502	0.00153492	0.00271924	0.00209937	0.00782473
DMR_1767	0.685606	0.780992	0.267123	0.0848057	0.00362976	0.00290698	0	0.0080429	0.00400534	0.00320256	0	0.000848176	0.00132275	0.00136519	0.00350416
DMR_1768	0.611111	0.0597015	0.0227273	0.0108696	0	0.00925926	0	0	0	0	0.00446429	0.00507614	0	0	0
DMR_1769	0.625	0.145833	0.0862069	0	0	0	0	0	0	0	0.00719424	0	0	0	0
DMR_1770	0.222222	0.166667	0.0617284	0.0265487	0.0101351	0.0027027	0.00294118	0	0.00914634	0.00817439	0.00180668	0.00204918	0	0.000876424	0.00102564
DMR_1771	0.369718	0.0169492	0	0	0.00621118	0.00740741	0.0026178	0	0.00729927	0.0190217	0.0033557	0.0013624	0.00228833	0.00185787	0.00672328
DMR_1772	0.651376	0.651596	0.161458	0.136816	0.002849	0.00424328	0	0	0.0578818	0.00230238	0.00211193	0.000914913	0.00201005	0.00608899	0.00170648
DMR_1773	0.649351	0.605405	0.243523	0.105398	0.0021692	0.0053286	0.00145349	0	0.00447761	0.00537634	0.000537634	0.00414422	0.00272232	0	0.00433088
DMR_1774	0.853659	0.403226	0.441176	0.046875	0	0	0	0	0	0	0	0	0	0	0
DMR_1775	0.490909	0.283333	0.142857	0.0147059	0.00694444	0	0	0	0	0	0.0111111	0	0	0	0
DMR_1776	0.277778	0.396694	0.0943396	0.0653595	0.0202429	0	0	0	0	0.109589	0.00169779	0.00304878	0.00325733	0.00218579	0.0198511
DMR_1777	0.144304	0.0811688	0.0138889	0	0.00296296	0.00917431	0	0	0	0.0304054	0.00903444	0.00148258	0.00294551	0.00112803	0.0135501
DMR_1778	0.927273	0.903448	0.119266	0.0047619	0.0113122	0.0327869	0.0188679	0	0	0.0120482	0.0175439	0.00833333	0	0	0.00879765
DMR_1779	0.694444	0.604651	0.114286	0.00869565	0	0	0.05	0	0	0	0	0	0	0	0.00628931
DMR_1780	0.645833	0.522124	0.171875	0.0414508	0	0.00473934	0	0	0.00398406	0.0229508	0.00176678	0	0.0044843	0	0.0166415
DMR_1781	0.813385	0.778086	0.208431	0.089899	0.00236407	0.00181598	0.00542005	0.00129366	0.00107875	0.00608519	0.00240017	0.00119703	0.00270027	0.00111152	0.00681721
DMR_1782	0.608414	0.637011	0.10303	0.0891089	0	0.00114811	0	0.00361664	0.00275735	0.000841751	0.00178827	0.00202265	0.000628931	0.000909091	0.00110193
DMR_1783	0.763265	0.8	0.247191	0.119403	0	0.00898204	0	0.00884956	0.00470588	0.00447094	0.00532481	0.0026178	0.0071599	0.0023753	0.00059952
DMR_1784	0.721739	0.6	0.109589	0.0859729	0.0201149	0.0131579	0	0.0140845	0.00689655	0.00557103	0.0064433	0.00107527	0	0.00068918	0.0137763
DMR_1785	0.725664	0.635417	0.246575	0	0	0	0	0	0.0105263	0	0.00431965	0.00475059	0	0	0.00315457
DMR_1786	0.784615	0.59375	0.197605	0.0745614	0.00455927	0.00232288	0.0025	0.00429185	0.00167504	0.00460829	0.0026475	0.00090009	0.00216606	0.00175798	0.00245975
DMR_1787	0.894737	0.89781	0.158416	0.0539216	0.0111111	0.00877193	0.00214592	0.0047619	0	0.00818554	0.00297177	0.00150038	0.00289436	0.00170068	0.00437158
DMR_1788	0.943182	0.958333	0.0769231	0.02	0	0.00854701	0.00826446	0	0	0	0	0	0	0	0
DMR_1789	0.5	0.513514	0.131783	0.025974	0.00763359	0.0016835	0	0.00809717	0.00160772	0.0130233	0.00323102	0.000602773	0.00375	0.00194837	0.010937
DMR_1790	0.480519	0.415541	0.120253	0.0343915	0	0.00176056	0.00355872	0	0.00293255	0.0052356	0.00096432	0.00164582	0.00260417	0.0021575	0.00670961
DMR_1791	0.714706	0.741176	0.205128	0.184564	0.00245098	0.00151745	0.00385356	0.0033557	0.00897666	0.0226986	0.00332226	0.000746269	0.00401606	0.00261952	0.00557414
DMR_1792	0.12069	0.0697674	0.0238095	0	0	0	0	0	0	0	0.00458716	0	0	0	0
DMR_1793	0.608696	0.607477	0.0289855	0.00699301	0.0034965	0.0125261	0.0108696	0.00896861	0.00755668	0.00233372	0	0.00558659	0	0.0034662	0.0022779
DMR_1794	0.46988	0.428571	0.0571429	0.0111111	0.0104712	0	0.0434783	0	0	0.0425532	0	0.0129032	0	0.00555556	0.00589971
DMR_1795	0.918605	0.78125	0.0425532	0.0294118	0.00613497	0	0	0	0.0106383	0	0	0.0363636	0	0	0
DMR_1796	0.595078	0.389685	0.130631	0.0124224	0.00156372	0	0.00606061	0.00473934	0	0.000803213	0.00165929	0.00339443	0.00432432	0.001002	0.00499093
DMR_1797	0.875546	0.785507	0.192708	0.0341727	0.00297324	0.00331858	0.00282486	0.00284091	0.000897666	0.00406268	0.00104058	0.00130208	0	0.00122599	0.00466563
DMR_1798	0.600379	0.59322	0.110553	0.0520362	0.0040201	0.00524659	0.00468019	0.00900901	0.00247831	0.0129516	0.00295159	0.00132217	0	0.0021398	0.00660699
DMR_1799	0.409091	0.5	0.35	0.131148	0	0	0	0	0	0	0	0	0	0	0
DMR_1800	0.43379	0.517241	0.202128	0.0551181	0.00477327	0	0	0	0	0.00338983	0.00198216	0	0	0.00217628	0.0114943
DMR_1801	0.731092	0.724138	0.151515	0.0869565	0	0	0.0166667	0	0.0142857	0	0	0	0	0	0.00628931
DMR_1802	0.627628	0.670103	0.166667	0.0746562	0.00132979	0.00411523	0.00480769	0.00704225	0.00333333	0.00344037	0.00293083	0	0.0010395	0.00234962	0.00208768
DMR_1803	0.0176471	0.560694	0.0298507	0.0144928	0.00301205	0.00701754	0.00401606	0	0.00278552	0.00214592	0.00144718	0.0015748	0.0045045	0.0011919	0.00348129
DMR_1804	0.834646	0.836364	0.230769	0.136364	0.00617284	0	0	0.010989	0	0.0149254	0.00301205	0.00157233	0	0.00452489	0.00672646
DMR_1805	0.40413	0.380368	0.0990099	0	0.00530973	0.00223714	0.00238663	0	0	0.0052356	0.00124456	0.000648929	0	0.00205761	0.0075
DMR_1806	0.460993	0.353383	0.0634921	0	0.0114943	0	0	0	0	0.00297619	0.00440529	0.00115741	0.002457	0.00153139	0.0194553
DMR_1807	0	0.359223	0.294118	0.0521739	0	0	0.017094	0	0	0	0	0	0.00262467	0.00117371	0.000726744
DMR_1808	0.547739	0.480519	0.181818	0.215139	0.00862069	0.00536193	0	0	0	0.0142566	0.00107527	0.000645578	0.00275103	0.00171625	0.0122415
DMR_1809	0.613139	0.633333	0.130435	0	0.00384615	0	0.00653595	0	0	0.00275482	0.00165563	0.0018622	0	0	0.00432526
DMR_1810	0.604651	0.654054	0.0882353	0.0135135	0.0110193	0	0.00632911	0.00568182	0.00384615	0.0144	0.00307692	0.000929368	0.00149477	0.00287081	0.0107143
DMR_1811	0.673077	0.772152	0.178571	0.0510949	0.00390625	0	0	0	0.00847458	0.010582	0	0	0	0	0.00246305
DMR_1812	0.73822	0.695431	0.285714	0.191111	0.00829876	0	0	0	0.00446429	0.00324675	0.00457875	0.000963391	0.00204499	0.000963391	0.00370675
DMR_1813	0.5	0.829545	0.111111	0.0397351	0	0	0	0.0952381	0	0.0209424	0.00269179	0	0	0.00103734	0.000666667
DMR_1814	0.0260223	0.270718	0.0763889	0.121622	0.00324675	0.0195599	0.0131148	0.0153846	0.0983146	0.21179	0.00821722	0.0141102	0.00780031	0.0247164	0.0531088
DMR_1815	0.751193	0.767965	0.209699	0.2202	0.00712166	0.180317	0.179253	0.148344	0.188963	0.370348	0.0299614	0.0267196	0.0157884	0.0206916	0.0478406
DMR_1816	0.1875	0.15625	0.0325203	0.0265487	0.00564972	0.00460829	0	0	0.00531915	0	0.0272306	0.0264718	0.0116618	0.0131992	0.0215105
DMR_1817	0.409449	0.402299	0.0806452	0.0125	0	0.4125	0.375	0.146341	0.0111111	0.0338983	0.264873	0.267191	0.0668605	0.0019861	0.00196078
DMR_1818	0.121528	0.261364	0.0932203	0.0422535	0.00647948	0	0.00221239	0	0.00088968	0.0108475	0.00230503	0.00280336	0.000845309	0.00125826	0.00730567
DMR_1819	0.463636	0.526627	0.047619	0	0.0031746	0.0025641	0.00357143	0	0	0.00386847	0.00120048	0.00229008	0.00172712	0.00189514	0.0043573
DMR_1820	0.558621	0.461538	0.222222	0.0897436	0.0150376	0.00529101	0.00564972	0	0	0.0167598	0	0	0.00283286	0	0.00990099
DMR_1821	0.310559	0	0.075	0	0	0.0238095	0	0	0	0	0.00269542	0	0.0111111	0.002331	0
DMR_1822	0	0.392857	0.0625	0.1875	0.0188679	0	0	0	0	0.0102041	0	0	0	0.0212766	0
DMR_1823	0.396761	0.373333	0.188341	0.155515	0	0.0448598	0.0217865	0.0212766	0.00681431	0.0106383	0.00561798	0.000650195	0.00128205	0.00462695	0.00182039
DMR_1824	0.4875	0	0	0	0	0	0	0	0	0	0.00339559	0.0025974	0	0	0
DMR_1825	0.622449	0.607261	0.172414	0.0440415	0.0127119	0.00702247	0.00381679	0	0.0306122	0.022293	0.0027248	0.00363416	0.000979432	0.00139082	0.00745712
DMR_1826	0.84593	0.734848	0.153226	0.131188	0.00456621	0	0	0	0.0140625	0.00481232	0.00257467	0.0025641	0.0013947	0.000835422	0.00943703
DMR_1827	0.772308	0.650442	0.17801	0.160998	0	0.192308	0.111111	0	0.010989	0.0128205	0.156452	0.0900693	0.0188679	0.0178344	0
DMR_1828	0.851211	0.821516	0.409222	0.397403	0.00244499	0.411371	0.446078	0.240642	0.187661	0.0466667	0.0679472	0.0654912	0.0467645	0.0294558	0.0145631
DMR_1829	0.065	0.253968	0.0277778	0	0	0	0	0	0	0.00900901	0	0	0	0	0.00207469
DMR_1830	0	0.221053	0	0.0214286	0	0	0	0	0.015748	0.0544218	0.00145138	0	0.00346021	0.0042796	0.0108893
DMR_1831	0.548246	0.485915	0.0886076	0.137441	0	0.0851064	0.0519481	0.0204082	0.025641	0.092437	0.0291667	0.0172414	0	0.00228833	0.00549451
DMR_1832	0.808081	0.902778	0.28	0.113636	0	0.0350877	0.128205	0	0.0142857	0.0175439	0.026087	0	0	0.00353982	0.0031746
DMR_1833	0.56682	0.497143	0.0921053	0.0876133	0	0.08	0.157895	0.0294118	0.056338	0.0685714	0.00453515	0.00283286	0.00346021	0	0.00172117
DMR_1834	0.480851	0.440476	0.201299	0.0895522	0	0.00903342	0.00641849	0	0.00171674	0.00578871	0.00354953	0.000928505	0.000760456	0.00284091	0.000549753
DMR_1835	0.297297	0.345865	0.0383693	0.0128056	0.000590319	0.00420168	0	0	0.00101729	0.00616938	0.00525131	0.0023842	0	0.000619387	0.0044293
DMR_1836	0.79661	0.924528	0.173913	0.0307692	0	0	0	0	0	0.0108696	0.0060423	0.00295858	0	0	0.00689655
DMR_1837	0.890625	0.802548	0.19084	0.0622222	0.00271739	0	0	0.008	0.00833333	0	0.0048	0.00200803	0.00248139	0.00145773	0
DMR_1838	0.818182	0.885714	0.230769	0.113636	0	0	0	0	0.0049505	0	0.00322234	0.00254453	0.00458716	0.00206825	0.0019305
DMR_1839	0.715074	0.705508	0.154472	0.0327869	0.00424628	0.00431034	0.00243902	0.0106383	0.00298805	0.00254291	0.00135455	0.00125523	0.00224048	0.000321854	0.00451199
DMR_1840	0.796392	0.8	0.193548	0.0979381	0.00766284	0	0.00967118	0	0	0.000949668	0.00238322	0.00330469	0.00122699	0.0010989	0.00505233
DMR_1841	0.651961	0.671958	0.210526	0.030303	0.0020202	0	0	0.00892857	0	0.00656455	0.00339674	0.00224888	0.00253165	0.001	0.00518493
DMR_1842	0.258741	0.251185	0.0507246	0.00636943	0.00558659	0	0.00520833	0	0	0.00824742	0	0	0	0	0.00241741
DMR_1843	0.77575	0.783784	0.190769	0.0552221	0.00623936	0.00151134	0.00181378	0.00241546	0.00188501	0.016317	0.00250574	0.00183775	0.00149551	0.00212404	0.00595425
DMR_1844	0.666667	0.657676	0.19898	0.118162	0.00938967	0.00302663	0.00059952	0.00157729	0.0147265	0.0157813	0.00203528	0.000664231	0.000906618	0.00209293	0.00925518
DMR_1845	0.690972	0.663793	0.255556	0.125954	0.00238095	0.00243902	0.00277008	0	0.0170455	0.00688468	0.000892061	0.000980392	0	0.000970874	0.00573614
DMR_1846	0.633379	0.51526	0.273256	0.267753	0.0661896	0.145617	0.116197	0.116667	0.0931759	0.146388	0.0829916	0.0725275	0.0340193	0.0363365	0.0764727
DMR_1847	0.452055	0.157895	0	0	0	0	0	0	0	0	0	0	0	0	0
DMR_1848	0.56	0.929825	0.08	0.0583942	0	0.0153846	0	0	0.00877193	0.00346021	0.00806452	0.0049505	0	0	0
DMR_1849	0.693939	0.670846	0.131148	0.0477454	0.00381679	0	0	0	0	0.00361011	0.00237417	0.000621891	0.0026178	0.00214133	0.00148699
DMR_1850	0	0.616	0.129032	0	0	0.015625	0	0.0272727	0	0.0153846	0.00620347	0.0121396	0	0	0.0025
DMR_1851	0.81573	0.771845	0.251121	0.0517241	0.00909091	0	0.00265957	0.00719424	0.00114811	0.00405405	0.00203252	0.00182882	0.000641026	0.00066778	0.00708278
DMR_1852	0.773869	0.754986	0.259067	0.0731132	0.00863558	0	0	0.0022779	0.0010101	0.00378215	0.00215983	0.00280469	0.00195122	0.000679964	0.00689899
DMR_1853	0.933333	0.9	0.243902	0.0291971	0.021978	0	0.02	0.0666667	0	0.0263158	0	0.0131579	0	0	0.0432099
DMR_1854	0.940171	0.90566	0.24359	0.042735	0.00460829	0.00892857	0	0	0	0	0.00776699	0	0.00775194	0.002331	0.0141287
DMR_1855	0.886598	0.893617	0.114286	0.0373832	0.00862069	0	0	0	0.105263	0.0227273	0	0	0	0.0028169	0.0231788
DMR_1856	0.957143	0.971429	0.459459	0.265306	0.0186916	0	0	0	0	0.027027	0.0119048	0	0	0.00961538	0.0246914
DMR_1857	0.536842	0.674699	0.0285714	0.0353982	0.00729927	0.00617284	0	0	0	0.00473934	0.00363967	0.00238949	0	0.00169062	0.00191022
DMR_1858	0.111588	0.0991957	0.0117647	0.00246914	0.0030349	0.0157068	0	0.00775194	0	0.00658979	0.00309119	0.00363306	0	0.00184672	0.00404391
DMR_1859	0.745283	0.716418	0.113208	0.100775	0	0	0.0163934	0	0	0.008	0.00255428	0.00215054	0	0.00210084	0.00724638
DMR_1860	0.21519	0.25498	0.126667	0.124088	0.00961538	0.00222222	0.00191571	0	0	0.00361882	0.00598802	0.00111235	0	0.00118343	0.0046729
DMR_1861	0.846491	0.872727	0.257732	0.0564972	0.00235294	0.0117994	0.00446429	0	0.00378788	0.00811688	0.00515464	0	0	0.00338409	0.008726
DMR_1862	0.942857	0.791045	0.321429	0.2	0	0.0416667	0	0	0	0	0	0	0.00671141	0	0
DMR_1863	0.334842	0.2	0.145833	0.130952	0	0.00823045	0	0	0	0	0.00396432	0	0.00231481	0.00175131	0.0101563
DMR_1864	0.923077	0.832258	0.102941	0.0813953	0	0.0172414	0	0	0.0126582	0	0	0.00724638	0	0.00191571	0.00296296
DMR_1865	0.665625	0.621429	0.190141	0.095082	0	0.00904977	0.00261097	0.0046729	0.0750605	0.00518807	0.005	0	0.00155763	0.0031746	0.000479157
DMR_1866	0.563089	0.444094	0.0980392	0.025641	0.00856955	0.00255428	0.00322928	0.00238663	0.000857633	0.014685	0.00215983	0.000327011	0.00200401	0.000839396	0.0116441
DMR_1867	0.203557	0.0605428	0.0436364	0.0116822	0.00578871	0.00404858	0.00396825	0.00378788	0.00212314	0.0104031	0.00548647	0.00188822	0.0021398	0.00124327	0.0077951
DMR_1868	0.516484	0.660377	0.0972222	0	0	0	0.0384615	0	0	0	0.010101	0.00413223	0	0	0.0023753
DMR_1869	0.619355	0.663717	0.322581	0.176829	0	0.0188679	0.0263158	0	0	0	0	0.0105263	0	0	0
DMR_1870	0.790123	0.631579	0	0.196262	0	0	0	0	0	0	0	0	0	0	0
DMR_1871	0.829268	0.781538	0.46696	0.344482	0.0737913	0.526316	0.50838	0.435897	0.225309	0.201389	0.359268	0.273038	0.309237	0.117188	0.25641
DMR_1872	0.157658	0.317757	0.105634	0.0433071	0.0112994	0	0	0.0133333	0.0431034	0.0267857	0.0109409	0.00207469	0	0	0.0111223
DMR_1873	0.381295	0.0432099	0.0428571	0.0606061	0.00393701	0.0103093	0	0	0	0.0101351	0.0107632	0.00249584	0.0019685	0.00085034	0.00414446
DMR_1874	0.8	0.829268	0.208333	0.291667	0.0116279	0	0	0	0	0	0.00917431	0	0	0	0.012987
DMR_1875	0.432584	0.165217	0.118421	0.0807453	0.00421053	0	0	0	0.00449438	0.0091047	0.0013089	0.00193611	0.00153139	0.00216138	0.00485175
DMR_1876	0.893617	0.811321	0.0416667	0.0625	0.00721154	0.00615385	0	0	0.00238663	0.0146341	0.00276243	0.00156006	0	0.00315789	0.00733333
DMR_1877	0.888235	0.820359	0.225352	0	0	0	0	0	0.00387597	0	0.00156006	0	0	0	0
DMR_1878	0.523364	0.488152	0.11811	0.0588235	0	0.00315457	0.00298507	0.00236967	0.00333611	0.00379747	0.00151423	0.000411353	0.00296736	0.00120831	0.00398825
DMR_1879	0.309013	0.255319	0.0347826	0.0286885	0	0.0155763	0	0.00645161	0	0.00190114	0.00207756	0.0026087	0.00139665	0	0.000438789
DMR_1880	0.520362	0.391061	0.103825	0.0398323	0.0031348	0.00192678	0	0.00414938	0.00192308	0.0045208	0.00442198	0.00214133	0.00401606	0	0.00431655
DMR_1881	0.224	0	0.00925926	0.00421941	0.0026738	0.00220751	0	0	0	0.0108865	0	0	0	0.000810373	0.00781686
DMR_1882	0.358904	0.460714	0.144737	0.122494	0.00881612	0.00223964	0	0.00536193	0.146655	0.0126652	0.002079	0.000443066	0.0026362	0.00277778	0.00925926
DMR_1883	0.427907	0.0462185	0.025641	0	0.00408163	0	0	0	0	0.0991379	0.00291971	0.0013369	0	0.00219138	0.00350467
DMR_1884	0.857143	0.908163	0.285714	0.119718	0	0	0	0	0	0.00884956	0.00133333	0	0	0.00125471	0.00268998
DMR_1885	0.80198	0.88	0.179487	0.0116279	0.00574713	0.00840336	0	0.0222222	0	0.00549451	0.0075188	0	0	0.00342466	0.00172712
DMR_1886	0.769231	0.782258	0.206349	0.12	0.00248756	0.0215827	0.025641	0.0338983	0	0.00508906	0.00694444	0.00248139	0	0.00299401	0.0142857
DMR_1887	0.740036	0.696353	0.170588	0.0485736	0.00370675	0.00182216	0.00638298	0.00542636	0.000947867	0.00339156	0.00179964	0.0014267	0.00154281	0.000987167	0.00255864
DMR_1888	0.677852	0.65625	0.22619	0.129032	0.00746269	0	0.0121951	0	0	0.0138889	0.00220994	0.00682128	0	0.00313972	0.00177305
DMR_1889	0.712121	0.188034	0.0185185	0.0331126	0	0.0192308	0.003663	0.0145985	0.00555556	0.00383877	0.00284091	0.00104167	0	0.000846024	0.00180614
DMR_1890	0.540909	0.632653	0.0900901	0.0205128	0.00239234	0	0	0	0	0.00192678	0.0014771	0.00257069	0	0	0.000898473
DMR_1891	0.288863	0.293405	0.0941704	0.0366795	0.0074184	0.00467654	0.000859845	0	0.00321543	0.0136847	0.00249115	0.00117716	0.00192361	0.00153284	0.00801433
DMR_1892	0.642857	0.245763	0.0705882	0.12426	0	0	0.00740741	0	0	0.00357143	0.0030581	0.0018797	0	0.0025	0.00104932
DMR_1893	0.726415	0.609677	0.189655	0.120968	0.00132275	0.00502513	0	0	0.00420168	0	0.00331492	0	0.00413223	0.000923361	0.00384061
DMR_1894	0.707317	0.631769	0.189394	0.206061	0	0.0149254	0.0201613	0.00892857	0.0136054	0.00266667	0	0	0.00867052	0.0038961	0.00219058
DMR_1895	0.615385	0.517857	0.102041	0.0828729	0	0	0	0	0	0.00668151	0.00896057	0.00235294	0	0.00307692	0.00841751
DMR_1896	0.756522	0.734513	0.0916031	0.0110701	0.00383142	0	0	0	0	0.00857143	0	0	0	0	0.00222552
DMR_1897	0.075188	0.144124	0.0564103	0	0.00487211	0.00483092	0	0	0	0.00863931	0.00340599	0	0.00126263	0.00304878	0.00963391
DMR_1898	0	0.606383	0.106383	0.0421053	0.00819672	0	0	0	0	0	0	0.0060241	0.0123457	0	0
DMR_1899	0.744444	0.520913	0.235955	0.180879	0.0029985	0.00554529	0	0	0.0975955	0.00727934	0.00409117	0.00203804	0.00197824	0.003663	0.00307409
DMR_1900	0.710526	0.634921	0.5	0.206107	0.00578035	0	0.0192308	0	0.0813953	0.00917431	0.00297177	0.00461894	0.00446429	0.00119904	0.00305188
DMR_1901	0.929825	0.887097	0.15625	0.0289855	0	0	0	0	0	0	0	0	0	0.00401606	0.0031746
DMR_1902	0.737201	0.728276	0.213531	0.045419	0.00644567	0.00223214	0.00145138	0.00219298	0.00176678	0.00809935	0.0035524	0.00195312	0.00113122	0.00112158	0.00563301
DMR_1903	0.795806	0.701169	0.158904	0.0595568	0.00442478	0.0319149	0.0207254	0.00862069	0	0.0107527	0.00496614	0.00343879	0	0.0011325	0.00777454
DMR_1904	0.355191	0.331507	0.0348837	0.00884956	0.00647249	0.00176678	0.00362319	0	0.00581395	0.00834202	0.00281889	0	0.0015949	0.000550964	0.0115434
DMR_1905	0	0.67619	0.0641026	0.00854701	0	0	0	0	0	0	0	0	0	0	0
DMR_1906	0.928571	0.879808	0.466102	0.417674	0.0626263	0.585714	0.506173	0.370558	0.309474	0.289773	0.199749	0.18229	0.149115	0.107157	0.202976
DMR_1907	0.556139	0.585678	0.25	0.0967403	0.00226244	0.00526316	0.00429185	0.0020202	0.00905387	0.00459468	0.00197124	0.00307503	0.00109349	0.000868594	0.00342328
DMR_1908	0.644647	0.624625	0.156566	0.0327198	0.00408163	0.00116686	0.00168067	0.00271003	0.00109051	0.00766284	0.00419626	0.00140647	0.00227618	0.00158781	0.00355161
DMR_1909	0.428135	0.369863	0.170732	0.0443213	0.00798403	0.00484653	0	0.00632911	0.00143472	0.00606061	0.00385951	0.00167574	0.00230592	0.00101215	0.00590796
DMR_1910	0.813725	0.741379	0.200787	0.0459184	0.00626118	0.00123762	0.00328947	0.00275482	0.00121359	0.00403226	0.0029615	0.00333195	0	0.00182371	0.00644061
DMR_1911	0.377193	0.370518	0.1	0.022409	0	0	0	0	0.00246305	0	0.00291758	0.00287356	0.00343643	0.0013468	0
DMR_1912	0.941748	0.913043	0.189189	0.110236	0.0277778	0	0	0.0333333	0	0.027027	0.00648298	0	0	0	0.00457143
DMR_1913	0.75974	0.674603	0.111111	0.00711744	0.00561798	0	0.00155521	0.00666667	0.00294551	0.0105263	0.00160858	0.00223464	0.00137457	0.000971817	0.00586756
DMR_1914	0.741996	0.706638	0.159533	0.0493671	0	0.00490998	0.00352113	0.0101351	0.00253807	0.00633413	0.00135196	0	0.00608519	0.00140895	0.000959463
DMR_1915	0.843038	0.816645	0.468379	0.379726	0.0255982	0.57107	0.579989	0.628726	0.592995	0.608384	0.138559	0.149402	0.168386	0.123015	0.176274
DMR_1916	0.597426	0.567164	0.228448	0.112903	0.00324324	0.00406835	0.00332226	0.00195695	0.0076555	0.00881057	0.00270803	0.0020114	0.00175953	0.00141443	0.0102977
DMR_1917	0.768293	0.41791	0.0454545	0	0	0	0	0	0	0	0.00943396	0	0	0	0
DMR_1918	0.797101	0.808511	0.276423	0.0519031	0.00650759	0.00580271	0	0.00943396	0.0133333	0.0075662	0.004245	0.000714796	0.00284091	0.00178998	0.00410509
DMR_1919	0.961905	0.885714	0.280702	0.261905	0.0164835	0.682171	0.654762	0.585714	0.5	0.569061	0.358566	0.342949	0.307018	0.268551	0.361596
DMR_1920	0.895238	0.735632	0.516129	0.408451	0.0260664	0.52459	0.574074	0.677419	0.453488	0.658436	0.112108	0.153439	0.0683761	0.113475	0.128238
DMR_1921	0.717391	0.611111	0.727273	0.651376	0.00302115	0.755556	0.666667	0.583333	0.622807	0.700658	0.202381	0.166667	0.116279	0.141463	0.130841
DMR_1922	0.788235	0.837209	0.416667	0.411215	0.0239044	0.585586	0.642857	0.531646	0.564626	0.704467	0.183926	0.181319	0.159722	0.171303	0.263858
DMR_1923	0.808271	0.786096	0.386792	0.349127	0.0589876	0.543564	0.603122	0.56305	0.561637	0.738942	0.165782	0.198187	0.174457	0.207954	0.311669
DMR_1924	0.796703	0.738095	0.0895522	0	0.0049505	0	0	0	0	0.0150602	0.00383142	0	0	0	0.00929615
DMR_1925	0.26556	0.390947	0.197183	0.0876623	0.0118765	0.039267	0.0716332	0.0638298	0.0336842	0.0646552	0.0394265	0.076484	0.0672043	0.0255624	0.0356589
DMR_1926	0.923077	0.947368	0.157895	0.3	0.0714286	0.75	0.875	0.1	0.230769	0.333333	0.466667	0.363636	0.0588235	0.282609	0.25
DMR_1927	0.906977	0.913043	0.190476	0.277778	0.0857143	0.647059	0.571429	0.1	0.423077	0.333333	0.267296	0.14094	0.0675676	0.194444	0.432432
DMR_1928	1	0.888889	0.6	0.388889	0	0.666667	0.333333	0.8	0	0	0.143646	0.0740741	0.170732	0.0414201	0
DMR_1929	0.924242	0.974359	0.236364	0.313305	0.0204678	0.545455	0.454545	0.2	0.162162	0.197802	0.333333	0	0.103448	0.0549451	0.134328
DMR_1930	0.931204	0.907104	0.324873	0.254937	0.0637584	0.553459	0.56	0.3625	0.257642	0.223404	0.223146	0.229068	0.138501	0.120856	0.119048
DMR_1931	0.557971	0.547771	0.112903	0.0360825	0	0.010989	0	0	0	0.0108696	0.00256739	0.0010846	0	0.000952381	0.000692521
DMR_1932	0.989247	0.914634	0.205128	0	0	0	0	0	0	0	0.0070922	0	0	0	0
DMR_1933	0.812139	0.8	0.116438	0.0028169	0.0100604	0.00747384	0.0017094	0	0.0030303	0.00839329	0.00190658	0.00107759	0	0.000464468	0.00796813
DMR_1934	0.617391	0.589474	0.209205	0.0663812	0.0015083	0.0015361	0	0	0.00151515	0.00232829	0.00330579	0.000773395	0.000635324	0.00163132	0.00245969
DMR_1935	0.56	0.545977	0.131579	0.0779817	0	0	0.0125	0	0.00546448	0	0.0017452	0.00348432	0	0.00249688	0.00158228
DMR_1936	0.53211	0.449275	0.05	0.0155039	0.0223881	0.00505051	0.00925926	0	0.00401606	0.0117188	0.00167504	0.00315457	0	0	0.00275862
DMR_1937	0.381818	0.625	0.0869565	0	0.0097561	0.00606061	0	0	0	0.00387597	0.00203252	0	0.00626959	0	0.00142857
DMR_1938	0.673077	0.66087	0.160714	0.045045	0	0.002849	0	0	0	0	0.00208768	0	0	0	0
DMR_1939	0.826667	0.762626	0.219512	0.0347594	0.00150376	0.00241546	0.00328947	0	0.00852878	0.00293255	0.0020979	0.00201207	0.00136799	0.00229885	0.00360036
DMR_1940	0.8	0.823529	0.375	0.246914	0	0	0	0	0	0	0	0	0	0	0
DMR_1941	0.750958	0.682594	0.155039	0.019943	0.0109689	0.0155763	0	0	0.00239808	0.00147059	0.0103734	0.000993049	0.00213675	0.00166528	0.00158311
DMR_1942	0.612472	0.600219	0.171779	0.0686368	0.00601504	0.00262763	0.00260514	0.00139567	0.0142533	0.0115496	0.00315186	0.00117838	0.00140017	0.0010195	0.0045666
DMR_1943	0.759878	0.801668	0.229107	0.09375	0.0039267	0.00261609	0.00188324	0.00304507	0.00648012	0.0101725	0.00288156	0.00146578	0.000896218	0.00132521	0.00451937
DMR_1944	0.592593	0.490741	0.139535	0	0	0.011236	0.00595238	0	0.00510204	0.00503778	0.00144718	0	0	0	0.000681663
DMR_1945	0.761062	0.822485	0.182609	0.0647773	0	0.00522193	0	0.00617284	0	0.0025641	0.00398671	0	0	0.0011422	0.00386997
DMR_1946	0.710762	0.718543	0.175115	0.058427	0.00309119	0	0.00471698	0	0.00176056	0.00131579	0.001321	0	0.00154321	0.00145666	0.000675219
DMR_1947	0.372093	0.528302	0.0434783	0	0.0271739	0	0	0	0	0.021978	0	0	0	0	0
DMR_1948	0.625	0.2	0	0	0	0	0	0	0	0.00198413	0.00298211	0.00207039	0	0.0019802	0.000688705
DMR_1949	0.593496	0.444444	0.307692	0.1125	0.0212766	0.00340136	0	0.00746269	0	0.0216963	0.00187441	0.00285442	0.00408998	0.00077821	0.0143266
DMR_1950	0.852273	0.903846	0.136364	0.153846	0.00591716	0.0102041	0	0	0	0	0	0	0	0	0
DMR_1951	0.450199	0.48249	0.0608696	0.0142857	0.00980392	0	0.00230415	0.00531915	0	0.00681044	0.000966184	0.000898473	0.00231481	0	0.00351582
DMR_1952	0	0.3125	0	0.353846	0.00826446	0	0	0	0	0	0	0	0	0	0.00606061
DMR_1953	0.475	0.474074	0.25	0.0597015	0.00377358	0.00277778	0	0.00413223	0	0.00388601	0.002331	0.00100705	0.00332226	0	0.00442723
DMR_1954	0.508403	0.499048	0.164912	0.111111	0.00333704	0.00720906	0.00299401	0.00166945	0.00182983	0.00794552	0.00458435	0.00167504	0	0.00178784	0.010823
DMR_1955	0.385507	0.405819	0.106762	0.0204082	0.00478851	0.00315209	0.00175593	0.00200401	0.00282885	0.0318504	0.00271538	0.000812568	0.00357356	0.00117463	0.00715564
DMR_1956	0.508982	0.470383	0.179012	0.0477707	0.00403226	0.0038059	0.00240964	0.00226244	0.00108108	0.0114767	0.00228983	0.0021097	0.00312012	0.00148588	0.00437445
DMR_1957	0.911392	0.57971	0.588235	0.294118	0.00900901	0.016129	0	0	0	0.0166667	0.00293255	0	0	0	0.00250627
DMR_1958	0.892857	0.895522	0.325581	0.032967	0	0	0.037037	0	0	0	0.00434783	0.00518135	0	0.00406504	0
DMR_1959	0.874016	0.521739	0.282051	0.15625	0.0111111	0.0135135	0	0	0	0.00540541	0.00662252	0.00552486	0	0.00353357	0.00940439
DMR_1960	0.570405	0.543933	0.184633	0.0875617	0.00266983	0.00349727	0.00342105	0.00290698	0.00216323	0.012491	0.00280469	0.0021625	0.00167551	0.000874432	0.0047927
DMR_1961	0.803681	0.699115	0.282051	0.139013	0	0	0	0	0.00301205	0.00628931	0.00381194	0	0.00606061	0.00181653	0.00149589
DMR_1962	0.675192	0.693182	0.188525	0.0968468	0	0.00324675	0.00617284	0.00257732	0.0015083	0.00645856	0.0020145	0.00190749	0.00071736	0.0010612	0.0023578
DMR_1963	0.593354	0.673504	0.163934	0.0231144	0.00355556	0.00461538	0.00177936	0	0	0.00197433	0.00413907	0.00149477	0	0.000371195	0.00404531
DMR_1964	0.401316	0.453441	0.046875	0.019337	0.00352734	0.00617284	0	0	0	0.0250896	0.0015528	0	0	0	0.00539957
DMR_1965	0.378897	0.430868	0.0828402	0.0661765	0.0075662	0	0.00176991	0.00325733	0.00440529	0.00813008	0.00162443	0.000834028	0.00157604	0.00237369	0.00582797
DMR_1966	0.783133	0.902256	0.252336	0.173684	0.00775194	0.00757576	0	0	0	0.00322581	0.00175747	0.00223214	0	0.00175131	0
DMR_1967	0.654971	0.771144	0.296703	0.0785124	0.0105263	0.0101523	0.00414938	0	0.0671642	0.00967742	0.00152439	0.00241255	0.00849858	0.00222965	0.010142
DMR_1968	0.956522	0.5	0.595238	0.0493827	0.0152672	0	0	0	0	0.00732601	0.00130039	0	0	0.00184502	0.0196802
DMR_1969	0.778182	0.745455	0.106796	0.0741758	0.00682594	0.00601202	0.0023753	0	0	0.00663717	0.00311804	0.0011236	0	0.00166597	0.00462161
DMR_1970	0.749216	0.716	0.313253	0.213198	0.0100334	0.00452489	0.00546448	0	0	0.00274725	0.00289575	0.00107643	0	0.00149365	0.00293083
DMR_1971	0.373206	0.358127	0.174129	0.136865	0.00719424	0.00468384	0	0	0.00216216	0.0126866	0.00248139	0.00222011	0.00194553	0.00130993	0.0055457
DMR_1972	0.705882	0.651026	0.333333	0.282486	0.00389105	0.567347	0.550562	0.580357	0.323741	0.393939	0.2693	0.264824	0.20911	0.100247	0.175772
DMR_1973	0.780822	0.806452	0.173913	0.131579	0	0	0	0	0	0	0	0	0	0	0.010989
DMR_1974	0.6	0.567524	0.172414	0.0867679	0.00338409	0.00183993	0.00495663	0.00537634	0.00170358	0.00647668	0.00446872	0.00159795	0.00140121	0.000908471	0.00251889
DMR_1975	0.628169	0.630037	0.127907	0.108179	0	0.00353357	0.00158479	0	0	0.0113402	0.0021842	0.00183402	0.00150038	0.000651678	0.00327035
DMR_1976	0.353153	0.285714	0.108108	0.0772443	0.00502513	0.00134409	0.0183206	0	0.00314961	0.011534	0.00318134	0.00192555	0.000566572	0.000320821	0.00481041
DMR_1977	0.732143	0.690476	0.418182	0.178947	0	0	0	0	0	0	0.00242131	0.00338983	0	0	0.00510204
DMR_1978	0.734177	0.75	0.283019	0.0315789	0	0	0	0	0	0	0	0	0	0	0
DMR_1979	0.933333	0.763636	0.347826	0.258824	0.00595238	0	0	0	0	0.00833333	0	0.00793651	0	0	0.00772201
DMR_1980	0.783699	0.729459	0.202454	0.0599676	0.010596	0.00193424	0.00125313	0.00197628	0.00103413	0.00913242	0.00229358	0.000749625	0.0017094	0.00123305	0.00629723
DMR_1981	0.525568	0.549658	0.196	0.021021	0.00405405	0.00777001	0.000932836	0	0.00610288	0.00586265	0.00335196	0.000525624	0.000851064	0.00203874	0.00809883
DMR_1982	0.453704	0.517711	0.0139373	0	0.00411523	0.00285714	0.00306748	0.00414938	0	0.0010661	0.00182315	0	0	0.00221893	0.0023678
DMR_1983	0.641892	0.614035	0.0465116	0	0.00884956	0	0	0	0.0151515	0	0.00371747	0	0	0	0.00364964
DMR_1984	0.506108	0.350679	0.0477816	0.02118	0.00514801	0.0017762	0	0	0.00154321	0.00551724	0.00412961	0.000413223	0.000614628	0.00189548	0.00419229
DMR_1985	0.70719	0.620629	0.182081	0.0595399	0.000957854	0.0022818	0.00362845	0.00560224	0.0103595	0.00832968	0.0021721	0.00179091	0.00122549	0.00512096	0.00354558
DMR_1986	0.786408	0.717949	0.19403	0.0381679	0.00980392	0	0	0	0	0.0186916	0	0.00515464	0	0	0.0195122
DMR_1987	0.420732	0.369681	0.0590909	0.0286299	0.00273598	0.00396432	0	0	0.00308008	0.00362056	0.00359971	0.00144231	0.00156495	0.00169348	0.0030692
DMR_1988	0.413146	0.3	0.0909091	0.0147783	0.0110701	0.0039604	0.00149254	0.00518135	0	0.0133156	0.00928074	0.00442723	0	0.000769231	0.012
DMR_1989	0.94375	0.776786	0.594937	0.437158	0.210526	0.541284	0.714286	0.418182	0.359375	0.272727	0.276204	0.329694	0.173203	0.122222	0.176471
DMR_1990	0.717033	0.71746	0.0192308	0.0106572	0.00562588	0.317073	0.198473	0.00787402	0.0121359	0.134752	0.100946	0.0723606	0	0.00227273	0.0149611
DMR_1991	0.696078	0	0	0	0	0.0574713	0	0	0.0133333	0.0879121	0.0102041	0.00505051	0	0	0
DMR_1992	0.732203	0.754266	0.125301	0.0265896	0.0100251	0.00202634	0.00604839	0.00311526	0	0.0100162	0.00534555	0.00075643	0	0.00219298	0.0109464
DMR_1993	0.916667	0.89726	0.166667	0.0955056	0	0	0.00340136	0.00787402	0	0.00236967	0.00375469	0.00287632	0	0	0
DMR_1994	0	0.731343	0.235294	0.0116279	0.0182927	0	0	0	0	0	0	0	0	0	0.0147059
DMR_1995	0.244898	0.115979	0.0310881	0.00613497	0.00463499	0.00516796	0	0.00401606	0	0.00479386	0.00339213	0.00145419	0.00205761	0.00125681	0.00403476
DMR_1996	0.577215	0.554987	0.247148	0.139116	0.00440044	0.00244499	0.0027972	0.00886918	0.0029383	0.00846906	0.00246575	0.00119154	0.000990589	0.00087604	0.014406
DMR_1997	0.792647	0.747495	0.187845	0.0711462	0.00252313	0.0130293	0.00496689	0.00402414	0.00098912	0.00580552	0.00370462	0.00228137	0.000990099	0.000471254	0.00669562
DMR_1998	0.943925	0.944444	0.347826	0.122581	0	0	0	0	0	0	0	0	0	0	0
[truncated: 54,285 more rows]
